# Supplementary material for: Genome-wide detection of somatic mosaicism at short tandem repeats
Source: Bioinformatics. 2024 Jul 30;40(8):btae485. doi: 10.1093/bioinformatics/btae485 (PMC11319640; doi:10.1093/bioinformatics/btae485)
Supplement: btae485_Supplementary_Data [file btae485_supplementary_data.zip]

Archive with 2 entries (2 files):
- BIOINF-2023-2274-SupplementaryFigures.pdf
- BIOINF-2023-2274-SupplementaryTable2.xlsx
