# Supplementary material for: Genome-wide detection of somatic mosaicism at short tandem repeats
Source: Bioinformatics. 2024 Jul 30;40(8):btae485. doi: 10.1093/bioinformatics/btae485 (PMC11319640; doi:10.1093/bioinformatics/btae485)
Supplement: btae485_Supplementary_Data [file btae485_supplementary_data.zip › BIOINF-2023-2274-SupplementaryTable2.xlsx]

## Sheet: README
Sheets give statistics for mosaic STRs identified in NA12878 for Illumina, Element, and PacBio HiFi data
Column name	Description
sample	contains information about sample name
chrom	represents the chromosome name
pos	gives the genomic coordinates of the locus
locus	provides the name of the STR locus in question
motif	gives the STR motif sequence
A	repeat copy number value for germline allele A
B	repeat copy number value for germline allele B
C	repeat copy number value for predicted mosaic allele C
f	predicted value for mosaic allele fraction f
pval	significance value for our predicted C and f values
reads	vector representing the number of reads supporting different repeat copy alleles at the locus
mosaic_support	number of reads supporting our predicted mosaic allele
stutter parameter u	stutter parameter representing probability for addition of repeat copy number
stutter parameter d	stutter parameter representing probability for deletion of repeat copy number
stutter parameter rho	stutter parameter for distribution of step size
quality factor	parameter representing the quality of genotyping calls made
read depth	number of reads in total available at that locus
element intersection	represents whether the locus overlaps with high confidence mosaic calls in element or not
longread intersection	represents whether the locus overlaps with high confidence mosaic calls in longread or not
illumina intersection	represents whether the locus overlaps with high confidence mosaic calls in illumina or not

## Sheet: Illumina
sample	chrom	pos	locus	motif	A	B	C	f	pval	reads	mosaic_support	stutter parameter u	stutter paramter d	stutter paramter rho	quality factor	read depth	element intersection	pacbio intersection
NA12878	chr1	4434439	Human_STR_1981	T	1	2	3	0.211846	5.82789e-05	1|19;2|4;3|3	3	0.01	0.05	0.72	0.99	41	TRUE	FALSE
NA12878	chr1	4864085	Human_STR_2176	T	1	1	0	0.23419	0.000172222	0|5;1|15	5	0.01	0.03	0.74	1	37	FALSE	FALSE
NA12878	chr1	26143192	Human_STR_17630	A	0	0	1	0.131698	0.000227489	0|25;1|4	4	0.01	0.01	0.83	0.89	50	FALSE	FALSE
NA12878	chr1	38329370	Human_STR_27217	A	0	1	-1	0.246418	1.41808e-06	-1|5;0|9;1|5	5	0.01	0.02	0.86	1	31	TRUE	FALSE
NA12878	chr1	38894684	Human_STR_27521	T	-1	1	-2	0.188055	6.66976e-05	-2|3;-1|5;1|7	3	0.02	0.01	0.86	1	46	FALSE	FALSE
NA12878	chr1	39553879	Human_STR_28140	A	2	2	0	0.192087	3.9545e-05	0|6;2|23	6	0.01	0.07	0.5	1	53	FALSE	FALSE
NA12878	chr1	40393542	Human_STR_28836	T	-2	-2	-1	0.269745	4.41825e-07	-2|18;-1|7	7	0.02	0.01	0.84	0.82	35	FALSE	FALSE
NA12878	chr1	40939264	Human_STR_29264	T	0	-1	-2	0.192757	2.57444e-07	-2|5;-1|8;0|11	5	0.02	0.01	0.85	1	42	TRUE	FALSE
NA12878	chr1	43104655	Human_STR_30497	T	0	0	-1	0.166011	1.99332e-05	-1|5;0|24	5	0.01	0.01	0.95	1	42	TRUE	FALSE
NA12878	chr1	51428822	Human_STR_35699	A	0	0	1	0.170029	7.29273e-05	0|19;1|4	4	0.01	0.02	0.79	0.81	38	FALSE	FALSE
NA12878	chr1	52816776	Human_STR_36964	T	0	0	-2	0.277439	6.87185e-10	-2|5;0|13	5	0.02	0.01	0.73	0.99	36	FALSE	FALSE
NA12878	chr1	56371584	Human_STR_38937	T	0	0	-1	0.235468	2.89156e-06	-1|5;0|16	5	0.02	0.01	0.91	1	35	FALSE	FALSE
NA12878	chr1	61155674	Human_STR_41189	A	6	6	5	0.254823	0.000193718	5|4;6|11	4	0.01	0.07	0.22	0.83	42	FALSE	FALSE
NA12878	chr1	64990914	Human_STR_43686	A	0	0	1	0.198097	0.0001105	0|19;1|5	5	0.02	0.02	0.83	1	51	FALSE	FALSE
NA12878	chr1	73265652	Human_STR_47854	A	0	0	-1	0.252694	3.02362e-05	-3|1;-1|5;0|17	5	0.05	0.02	0.92	1	33	FALSE	FALSE
NA12878	chr1	98799290	Human_STR_60817	T	0	1	-1	0.206018	3.419e-05	-1|5;0|7;1|10	5	0.01	0.03	0.91	1	31	TRUE	FALSE
NA12878	chr1	102841979	Human_STR_62851	A	0	0	-1	0.194755	5.36068e-06	-1|5;0|20	5	0.01	0.01	0.85	1	37	FALSE	FALSE
NA12878	chr1	117153462	Human_STR_70306	T	0	-2	-1	0.197252	0.000182124	-2|6;-1|4;0|14	4	0.01	0.02	0.91	1	32	TRUE	FALSE
NA12878	chr1	118741044	Human_STR_71001	AT	-8	2	0	0.187015	6.20677e-06	-16|6;0|3;4|5	3	0.02	0.02	0.74	1	28	FALSE	FALSE
NA12878	chr1	152242280	Human_STR_74380	T	0	1	-1	0.162938	1.35719e-05	-1|5;0|10;1|24	5	0.01	0.02	0.73	1	46	TRUE	FALSE
NA12878	chr1	154638132	Human_STR_76044	A	1	1	-1	0.217319	2.09438e-07	-1|4;0|1;1|14	4	0.02	0.03	0.92	1	43	FALSE	FALSE
NA12878	chr1	155465287	Human_STR_76703	A	-1	-1	0	0.215662	7.34566e-05	-1|17;0|5	5	0.02	0.01	0.84	0.91	42	FALSE	FALSE
NA12878	chr1	156875696	Human_STR_77993	GT	-1	2	1	0.248539	4.97623e-07	-2|18;2|5;4|5	5	0.01	0.02	0.68	1	51	TRUE	FALSE
NA12878	chr1	156979362	Human_STR_78033	T	0	0	1	0.271969	5.21043e-07	0|18;1|7	7	0.02	0.02	0.86	0.99	42	FALSE	FALSE
NA12878	chr1	178175435	Human_STR_89028	GT	2	3	0	0.234127	3.82721e-10	0|7;4|8;6|9	7	0.01	0.03	0.5	1	43	TRUE	FALSE
NA12878	chr1	183017674	Human_STR_91964	A	0	1	2	0.137189	0.000272395	0|8;1|19;2|3	3	0.01	0.02	0.92	1	44	FALSE	FALSE
NA12878	chr1	191616202	Human_STR_96395	A	-2	-2	-1	0.283385	0.00021399	-2|15;-1|7	7	0.06	0.01	0.81	1	37	FALSE	FALSE
NA12878	chr1	195570535	Human_STR_98385	A	0	2	-1	0.145559	3.54849e-07	-1|5;0|12;2|13	5	0.01	0.01	0.69	1	44	TRUE	FALSE
NA12878	chr1	201095122	Human_STR_101491	GT	3	4	2	0.165415	0.000141496	4|3;6|6;8|9	3	0.01	0.01	0.87	1	59	FALSE	FALSE
NA12878	chr1	203910794	Human_STR_103457	T	0	0	-1	0.2789	8.88553e-07	-1|5;0|12;1|1	5	0.02	0.01	0.86	0.99	27	FALSE	FALSE
NA12878	chr1	209261449	Human_STR_106232	A	-2	-2	1	0.288437	5.82318e-07	-2|12;1|5	5	0.07	0.01	0.55	1	36	FALSE	FALSE
NA12878	chr1	212538569	Human_STR_108119	A	1	1	0	0.29416	3.36981e-07	0|7;1|16	7	0.01	0.02	0.89	0.99	51	FALSE	FALSE
NA12878	chr1	215926615	Human_STR_109960	T	1	7	6	0.244947	3.60089e-05	1|5;6|4;7|4	4	0.01	0.08	0.26	1	34	TRUE	FALSE
NA12878	chr1	235391601	Human_STR_120991	T	0	0	1	0.251978	9.06956e-06	-1|1;0|11;1|4	4	0.01	0.01	0.71	0.81	32	FALSE	FALSE
NA12878	chr1	236314017	Human_STR_121691	A	0	3	-1	0.12303	1.36171e-05	-1|4;0|12;3|16	4	0.01	0.01	0.76	1	45	FALSE	FALSE
NA12878	chr1	237299128	Human_STR_122405	T	6	6	7	0.120306	9.85937e-05	6|22;7|3	3	0.01	0.08	0.26	0.98	45	FALSE	FALSE
NA12878	chr2	229725	Human_STR_703455	A	1	1	0	0.216627	0.000112493	0|5;1|17	5	0.02	0.02	0.92	1	35	FALSE	FALSE
NA12878	chr2	24313083	Human_STR_715329	T	1	1	0	0.222752	4.28441e-06	0|5;1|16;2|1	5	0.01	0.01	0.94	0.98	37	FALSE	FALSE
NA12878	chr2	26459548	Human_STR_717152	A	0	1	2	0.151267	0.000193822	0|7;1|17;2|3	3	0.01	0.02	0.89	1	50	FALSE	FALSE
NA12878	chr2	29848348	Human_STR_719296	T	0	-1	-2	0.132763	0.000273719	-2|3;-1|8;0|16;1|1	3	0.01	0.01	0.79	1	33	FALSE	FALSE
NA12878	chr2	38740299	Human_STR_724514	A	0	0	-1	0.210084	2.79385e-06	-2|1;-1|5;0|21	5	0.01	0.01	0.93	0.98	50	FALSE	FALSE
NA12878	chr2	41437650	Human_STR_726064	T	0	-1	-2	0.13324	2.5059e-05	-2|4;-1|14;0|11	4	0.02	0.01	0.9	1	42	TRUE	FALSE
NA12878	chr2	47355770	Human_STR_729769	T	0	2	1	0.173993	3.43053e-05	0|16;1|5;2|9	5	0.01	0.02	0.83	1	42	TRUE	FALSE
NA12878	chr2	51298037	Human_STR_732004	CT	-4	7	-5	0.249895	1.5317e-06	-10|5;-8|9;-6|1;14|5	5	0.02	0.03	0.68	0.99	36	TRUE	TRUE
NA12878	chr2	56056395	Human_STR_734592	T	0	1	2	0.148006	0.000207772	0|7;1|16;2|3	3	0.01	0.01	0.94	1	34	FALSE	FALSE
NA12878	chr2	60405033	Human_STR_736499	T	0	-1	1	0.142905	0.000230075	-2|2;-1|8;0|13;1|4	4	0.02	0.02	0.83	1	39	TRUE	FALSE
NA12878	chr2	61428164	Human_STR_737360	A	-1	-1	0	0.229667	0.000219151	-1|12;0|3;2|1	3	0.01	0.01	0.89	1	21	FALSE	FALSE
NA12878	chr2	88313598	Human_STR_752652	A	0	2	1	0.173224	4.57489e-05	0|12;1|5;2|9	5	0.01	0.02	0.88	1	35	FALSE	FALSE
NA12878	chr2	88455803	Human_STR_752807	A	1	1	-1	0.262877	8.14697e-11	-1|5;1|14	5	0.02	0.01	0.86	1	32	FALSE	FALSE
NA12878	chr2	96944239	Human_STR_755018	A	0	0	1	0.194568	6.03655e-05	0|16;1|4	4	0.01	0.01	0.88	0.86	38	TRUE	FALSE
NA12878	chr2	105078140	Human_STR_759323	T	0	0	1	0.179916	0.000165603	0|21;1|5	5	0.02	0.01	0.83	1	42	FALSE	FALSE
NA12878	chr2	106826538	Human_STR_760316	A	0	-3	-4	0.22786	1.34488e-07	-4|6;-3|7;0|16	6	0.01	0.02	0.9	1	44	TRUE	FALSE
NA12878	chr2	123592545	Human_STR_769297	A	-1	-1	0	0.203768	0.000172058	-1|18;0|5	5	0.02	0.01	0.96	0.94	32	FALSE	FALSE
NA12878	chr2	124316801	Human_STR_769648	A	0	0	-2	0.270985	1.65744e-05	-2|3;-1|2;0|8	3	0.02	0.02	0.76	0.98	49	FALSE	FALSE
NA12878	chr2	137152007	Human_STR_776500	T	0	-4	-5	0.113268	0.000222061	-5|3;-4|10;0|15;1|1	3	0.01	0.01	0.74	1	41	FALSE	FALSE
NA12878	chr2	140623934	Human_STR_778167	AT	6	10	9	0.247833	1.00402e-05	12|8;18|4;20|4	4	0.01	0.02	0.82	1	39	FALSE	TRUE
NA12878	chr2	145356459	Human_STR_780558	T	0	1	-1	0.178495	9.6992e-05	-1|4;0|7;1|19	4	0.01	0.02	0.91	1	36	TRUE	FALSE
NA12878	chr2	150583808	Human_STR_783137	T	-3	-1	-2	0.227823	1.01086e-06	-3|13;-2|6;-1|7	6	0.01	0.02	0.87	1	41	TRUE	FALSE
NA12878	chr2	154019685	Human_STR_784955	T	-1	-3	-2	0.231316	1.16869e-08	-3|10;-2|7;-1|8	7	0.01	0.01	0.95	0.97	35	TRUE	FALSE
NA12878	chr2	169292829	Human_STR_792302	A	-5	-4	-6	0.25167	2.60475e-05	-6|3;-5|3;-4|10	3	0.03	0.01	0.7	0.99	30	FALSE	FALSE
NA12878	chr2	176392047	Human_STR_796566	A	0	-1	-2	0.165002	9.42282e-06	-2|4;-1|9;0|8	4	0.01	0.01	0.93	1	29	TRUE	FALSE
NA12878	chr2	178290423	Human_STR_797620	T	-4	-1	-3	0.271755	5.9385e-10	-4|8;-3|10;-1|10	10	0.04	0.01	0.9	1	41	TRUE	FALSE
NA12878	chr2	201153890	Human_STR_808701	T	0	0	1	0.230384	3.38937e-05	0|13;1|4	4	0.01	0.01	0.91	0.91	49	FALSE	FALSE
NA12878	chr2	205224365	Human_STR_811574	A	6	6	7	0.250045	4.30307e-05	6|9;7|3	3	0.01	0.03	0.46	1	36	FALSE	FALSE
NA12878	chr2	211155954	Human_STR_814881	A	-12	-12	-13	0.264498	1.23514e-06	-13|4;-12|11	4	0.02	0.02	0.22	1	32	FALSE	FALSE
NA12878	chr2	220752892	Human_STR_820117	A	-2	-2	-3	0.148993	0.000104336	-3|4;-2|22;-1|1	4	0.05	0.01	0.73	1	46	TRUE	FALSE
NA12878	chr2	231975701	Human_STR_826902	A	1	1	0	0.297829	0.000129846	0|4;1|9	4	0.01	0.02	0.87	0.82	29	FALSE	FALSE
NA12878	chr2	233065308	Human_STR_827641	T	1	1	0	0.262379	2.34119e-05	0|8;1|19;2|1	8	0.02	0.04	0.94	1	39	FALSE	FALSE
NA12878	chr2	236777051	Human_STR_829729	T	-5	-2	-6	0.168442	0.000124888	-6|3;-5|6;-2|14	3	0.03	0.01	0.94	1	34	TRUE	FALSE
NA12878	chr2	237406908	Human_STR_830009	T	0	0	-1	0.257754	0.000258919	-1|4;0|10;1|1	4	0.01	0.02	0.89	0.91	29	TRUE	FALSE
NA12878	chr2	241084135	Human_STR_831602	T	0	5	6	0.186482	5.07274e-05	0|18;5|5;6|3	3	0.01	0.01	0.8	1	43	TRUE	FALSE
NA12878	chr3	369236	Human_STR_912049	T	0	1	2	0.200025	3.28867e-11	0|15;1|12;2|8	8	0.01	0.01	0.98	1	47	TRUE	FALSE
NA12878	chr3	7826128	Human_STR_915677	T	-5	-1	-4	0.203174	6.79344e-06	-6|2;-5|9;-4|7;-2|1;-1|9	7	0.05	0.02	0.85	1	43	TRUE	FALSE
NA12878	chr3	26556803	Human_STR_925381	A	-1	-1	-2	0.262153	7.4198e-05	-2|4;-1|11	4	0.03	0.02	0.63	0.94	34	FALSE	FALSE
NA12878	chr3	37921608	Human_STR_931423	AC	-3	-1	0	0.152198	8.14604e-06	-6|18;-2|9;0|4	4	0.01	0.01	0.84	1	48	TRUE	FALSE
NA12878	chr3	50750320	Human_STR_939717	T	-1	-1	-2	0.269271	3.44787e-05	-2|5;-1|13	5	0.02	0.02	0.9	0.96	31	TRUE	FALSE
NA12878	chr3	56449073	Human_STR_942995	A	2	2	1	0.268877	2.98616e-05	1|7;2|17	7	0.01	0.04	0.82	1	37	FALSE	FALSE
NA12878	chr3	78858559	Human_STR_955104	A	0	-2	-3	0.180222	3.66123e-06	-3|4;-2|12;0|7	4	0.01	0.01	0.85	1	30	FALSE	FALSE
NA12878	chr3	113990929	Human_STR_970294	A	-1	-1	0	0.282162	1.40813e-05	-1|14;0|5;2|1	5	0.02	0.02	0.88	1	41	FALSE	TRUE
NA12878	chr3	119495366	Human_STR_972928	A	1	1	0	0.20959	3.24987e-06	0|7;1|24;2|1	7	0.02	0.02	0.86	1	48	FALSE	FALSE
NA12878	chr3	120969397	Human_STR_973745	T	-1	1	0	0.231525	1.48659e-07	-1|13;0|7;1|8	7	0.02	0.01	0.93	1	39	TRUE	TRUE
NA12878	chr3	121840800	Human_STR_974235	A	1	1	3	0.2009	9.23714e-06	1|12;3|3	3	0.01	0.06	0.71	0.91	31	FALSE	FALSE
NA12878	chr3	131129053	Human_STR_979284	T	1	1	0	0.294252	1.12853e-07	0|9;1|20	9	0.01	0.03	0.85	1	44	FALSE	FALSE
NA12878	chr3	153867828	Human_STR_991190	T	2	2	0	0.209301	1.51978e-07	0|4;2|15	4	0.01	0.01	0.72	0.95	35	FALSE	FALSE
NA12878	chr3	161759484	Human_STR_994960	T	0	-1	-2	0.166265	3.73514e-07	-2|5;-1|10;0|12	5	0.02	0.01	0.66	1	40	TRUE	FALSE
NA12878	chr3	167136832	Human_STR_997515	A	0	-1	-2	0.180466	5.87153e-06	-2|4;-1|11;0|7	4	0.01	0.01	0.86	1	41	TRUE	FALSE
NA12878	chr3	192834810	Human_STR_1012402	T	0	0	-1	0.137975	0.000174841	-1|4;0|23;1|1	4	0.01	0.01	0.81	1	46	FALSE	FALSE
NA12878	chr4	5475422	Human_STR_1019075	A	1	1	0	0.237763	7.10568e-05	0|5;1|15	5	0.01	0.02	0.93	0.97	30	FALSE	FALSE
NA12878	chr4	18874213	Human_STR_1025663	T	0	1	-1	0.149044	0.000217355	-1|3;0|7;1|9	3	0.02	0.01	0.93	1	39	TRUE	FALSE
NA12878	chr4	21137872	Human_STR_1026802	T	0	2	3	0.141432	3.91651e-06	0|18;2|10;3|4	4	0.01	0.01	0.54	1	48	TRUE	FALSE
NA12878	chr4	44291959	Human_STR_1040030	A	0	-3	-4	0.150284	0.000139047	-4|3;-3|9;-2|1;-1|1;0|6	3	0.01	0.01	0.88	1	39	TRUE	FALSE
NA12878	chr4	52679980	Human_STR_1042931	A	0	0	-1	0.184616	8.80505e-05	-1|4;0|17	4	0.01	0.01	0.92	1	36	FALSE	FALSE
NA12878	chr4	58728837	Human_STR_1046312	T	0	2	-1	0.265234	4.95411e-15	-1|9;0|8;2|10	9	0.01	0.01	0.68	1	34	TRUE	FALSE
NA12878	chr4	66061080	Human_STR_1049894	T	-2	2	1	0.265823	1.14158e-08	-2|6;1|7;2|6	7	0.03	0.03	0.67	0.97	31	TRUE	FALSE
NA12878	chr4	66754280	Human_STR_1050229	A	0	3	1	0.147674	0.00019523	0|10;1|3;3|7	3	0.01	0.01	0.84	1	29	FALSE	FALSE
NA12878	chr4	73133390	Human_STR_1053250	T	1	1	0	0.258375	2.35798e-06	0|5;1|14	5	0.01	0.01	0.98	0.99	40	FALSE	FALSE
NA12878	chr4	76062560	Human_STR_1054683	T	0	3	1	0.169165	1.16127e-05	0|11;1|4;3|7;7|1	4	0.01	0.02	0.58	1	36	FALSE	FALSE
NA12878	chr4	76693821	Human_STR_1055039	T	0	-5	-1	0.250248	6.94723e-10	-5|8;-4|1;-1|6;0|6	6	0.01	0.01	0.83	1	34	TRUE	FALSE
NA12878	chr4	83465294	Human_STR_1058571	A	1	1	0	0.284006	6.04819e-05	0|6;1|13;3|1	6	0.01	0.04	0.76	0.98	39	FALSE	FALSE
NA12878	chr4	85945757	Human_STR_1059841	A	0	0	-1	0.179095	1.30381e-05	-1|5;0|22	5	0.01	0.01	0.94	1	46	TRUE	FALSE
NA12878	chr4	113136762	Human_STR_1073259	T	0	2	3	0.186469	8.34296e-09	0|16;2|10;3|6	6	0.01	0.01	0.85	1	45	TRUE	FALSE
NA12878	chr4	117509413	Human_STR_1075272	AC	-3	1	-1	0.277714	1.90113e-10	-6|9;-2|5;2|4	5	0.01	0.01	0.75	1	31	TRUE	FALSE
NA12878	chr4	124300469	Human_STR_1078548	A	7	7	5	0.261622	9.38659e-06	5|4;7|11	4	0.01	0.03	0.43	0.99	35	FALSE	FALSE
NA12878	chr4	128623275	Human_STR_1080738	AT	0	6	5	0.148559	0.000151433	0|7;10|3;12|18	3	0.01	0.01	0.9	1	44	FALSE	FALSE
NA12878	chr4	160360771	Human_STR_1096507	T	2	2	1	0.287912	7.65543e-06	1|5;2|12	5	0.02	0.02	0.7	0.9	26	FALSE	FALSE
NA12878	chr4	161287451	Human_STR_1096922	T	0	0	-1	0.258966	1.25577e-06	-1|5;0|14	5	0.01	0.01	0.86	1	32	FALSE	FALSE
NA12878	chr4	162309919	Human_STR_1097491	A	0	0	2	0.134593	3.94384e-05	0|19;2|3	3	0.01	0.01	0.64	1	30	FALSE	FALSE
NA12878	chr4	170975192	Human_STR_1102068	T	7	7	8	0.250888	4.73528e-07	7|12;8|4	4	0.01	0.04	0.32	1	41	FALSE	FALSE
NA12878	chr4	183067252	Human_STR_1108125	A	13	14	12	0.17782	4.05264e-07	12|5;13|9;14|11	5	0.01	0.01	0.88	1	47	TRUE	FALSE
NA12878	chr4	185096169	Human_STR_1109439	A	-1	0	-2	0.142952	2.93938e-05	-2|5;-1|12;0|16	5	0.01	0.02	0.76	1	45	FALSE	FALSE
NA12878	chr4	188155841	Human_STR_1111181	T	0	-18	-17	0.166736	5.57045e-06	-18|8;-17|4;-1|1;0|12	4	0.01	0.02	0.86	1	42	TRUE	FALSE
NA12878	chr4	188319572	Human_STR_1111321	A	0	-1	-2	0.148023	0.00020297	-2|3;-1|18;0|7	3	0.01	0.01	0.89	1	40	FALSE	FALSE
NA12878	chr4	189446665	Human_STR_1111869	T	0	1	-1	0.174634	1.05339e-05	-1|5;0|9;1|10;2|1	5	0.01	0.02	0.78	1	37	TRUE	FALSE
NA12878	chr5	4920377	Human_STR_1114206	A	0	0	-1	0.282185	2.32062e-07	-1|7;0|17	7	0.01	0.02	0.8	0.86	43	FALSE	FALSE
NA12878	chr5	15641942	Human_STR_1119138	GT	-2	-1	-3	0.173727	1.04228e-06	-6|6;-4|11;-2|12	6	0.01	0.02	0.72	1	41	TRUE	TRUE
NA12878	chr5	27078859	Human_STR_1125428	A	2	2	0	0.284553	0.000102107	0|3;1|2;2|6	3	0.01	0.04	0.77	0.85	29	FALSE	FALSE
NA12878	chr5	30998117	Human_STR_1127372	A	0	0	-1	0.293975	0.000143226	-1|6;0|13	6	0.02	0.04	0.93	0.9	31	FALSE	FALSE
NA12878	chr5	31459409	Human_STR_1127620	A	-2	-2	-1	0.240312	2.42673e-05	-2|15;-1|5	5	0.02	0.01	0.74	0.88	33	FALSE	FALSE
NA12878	chr5	31745810	Human_STR_1127848	T	0	-1	-2	0.179332	9.28943e-05	-2|4;-1|7;0|10	4	0.01	0.02	0.89	1	30	TRUE	FALSE
NA12878	chr5	32205392	Human_STR_1128273	T	-1	-1	0	0.252602	3.15445e-05	-1|14;0|5	5	0.02	0.01	0.83	0.98	33	FALSE	FALSE
NA12878	chr5	56718352	Human_STR_1138659	AT	-3	1	0	0.220374	0.000263939	-6|4;0|3;2|14;4|2	3	0.03	0.02	0.87	1	42	FALSE	FALSE
NA12878	chr5	60818314	Human_STR_1140706	A	0	0	-1	0.222128	5.04176e-05	-1|5;0|17	5	0.04	0.02	0.77	1	45	FALSE	FALSE
NA12878	chr5	60964453	Human_STR_1140797	T	0	0	2	0.114742	3.11827e-06	0|23;2|3	3	0.01	0.01	0.91	1	36	FALSE	FALSE
NA12878	chr5	64291406	Human_STR_1142264	T	0	0	-1	0.230994	2.06314e-05	-1|4;0|13	4	0.01	0.01	0.8	1	42	FALSE	FALSE
NA12878	chr5	69108820	Human_STR_1144773	A	-1	-1	0	0.235351	3.54788e-06	-1|16;0|5	5	0.01	0.02	0.95	0.81	30	FALSE	FALSE
NA12878	chr5	81288989	Human_STR_1152457	A	0	0	1	0.278077	0.000159659	0|10;1|4	4	0.02	0.02	0.84	0.89	31	FALSE	FALSE
NA12878	chr5	82776124	Human_STR_1153253	T	-1	2	0	0.169403	4.63563e-07	-1|10;0|5;1|1;2|14	5	0.01	0.01	0.83	1	46	TRUE	FALSE
NA12878	chr5	83118045	Human_STR_1153393	AC	-3	-1	-4	0.116902	0.000180908	-14|1;-8|3;-6|18;-2|11	3	0.01	0.01	0.71	1	46	FALSE	FALSE
NA12878	chr5	84114147	Human_STR_1153918	T	-1	-1	0	0.284564	8.66488e-06	-1|10;0|4	4	0.01	0.02	0.8	1	29	FALSE	FALSE
NA12878	chr5	86450450	Human_STR_1155105	T	-2	1	0	0.151554	1.89526e-05	-2|9;0|4;1|9	4	0.02	0.01	0.91	1	28	TRUE	FALSE
NA12878	chr5	88421797	Human_STR_1155971	T	0	0	-1	0.13652	0.000225386	-1|4;0|24	4	0.01	0.01	0.86	0.85	45	FALSE	FALSE
NA12878	chr5	103197565	Human_STR_1162886	T	0	0	2	0.259089	1.15892e-10	0|17;2|6	6	0.02	0.01	0.84	1	36	FALSE	FALSE
NA12878	chr5	104944359	Human_STR_1163707	GT	-1	-1	-2	0.228991	7.7518e-06	-4|6;-2|19	6	0.01	0.02	0.82	1	39	TRUE	FALSE
NA12878	chr5	114047506	Human_STR_1167885	A	0	0	-2	0.290274	1.24107e-12	-2|7;0|17	7	0.03	0.04	0.93	0.99	42	FALSE	FALSE
NA12878	chr5	115259680	Human_STR_1168353	A	0	0	1	0.284592	7.85907e-06	0|10;1|4	4	0.01	0.02	0.78	0.99	33	FALSE	FALSE
NA12878	chr5	116074373	Human_STR_1168692	A	0	2	1	0.153075	3.23122e-05	0|13;1|6;2|13	6	0.01	0.04	0.6	1	41	TRUE	FALSE
NA12878	chr5	126422200	Human_STR_1173633	T	-1	1	2	0.134405	0.000194435	-1|15;1|8;2|3	3	0.01	0.01	0.84	1	36	FALSE	FALSE
NA12878	chr5	127428142	Human_STR_1174357	T	-1	-1	0	0.285312	3.20802e-05	-1|14;0|6	6	0.03	0.02	0.9	0.99	38	FALSE	FALSE
NA12878	chr5	133005979	Human_STR_1177148	T	0	0	-2	0.293438	1.38056e-10	-2|5;0|12	5	0.01	0.01	0.81	1	30	FALSE	FALSE
NA12878	chr5	134083170	Human_STR_1177704	T	0	0	-1	0.265066	1.25554e-08	-1|7;0|18;1|1	7	0.01	0.01	0.96	1	58	TRUE	FALSE
NA12878	chr5	134915437	Human_STR_1178538	T	1	1	0	0.280122	3.2875e-07	0|5;1|12;5|1	5	0.01	0.01	0.71	1	39	FALSE	TRUE
NA12878	chr5	141888136	Human_STR_1182690	A	0	0	-1	0.278077	0.000159659	-1|4;0|10	4	0.02	0.02	0.84	0.98	24	FALSE	FALSE
NA12878	chr5	142311936	Human_STR_1183065	GT	7	8	9	0.135468	4.27242e-05	14|14;16|8;18|3	3	0.01	0.02	0.3	1	42	FALSE	FALSE
NA12878	chr5	155236957	Human_STR_1189916	A	0	0	1	0.153783	0.00016111	0|21;1|4	4	0.01	0.01	0.89	0.96	37	FALSE	FALSE
NA12878	chr5	158984682	Human_STR_1192029	T	-1	-1	0	0.261282	1.12876e-06	-1|14;0|5	5	0.01	0.02	0.84	0.95	36	FALSE	FALSE
NA12878	chr5	166370371	Human_STR_1196033	T	1	1	0	0.296699	4.21979e-07	0|7;1|16	7	0.02	0.02	0.92	1	32	FALSE	FALSE
NA12878	chr5	167426545	Human_STR_1196706	A	0	2	3	0.181006	6.42839e-05	0|10;2|7;3|4	4	0.02	0.03	0.87	1	35	TRUE	FALSE
NA12878	chr5	167831984	Human_STR_1196943	A	0	-1	-2	0.214084	6.81229e-09	-2|6;-1|8;0|17	6	0.01	0.01	0.93	1	43	TRUE	FALSE
NA12878	chr5	173792326	Human_STR_1200453	T	0	0	1	0.247941	1.66471e-05	0|12;1|4	4	0.01	0.02	0.81	1	35	FALSE	FALSE
NA12878	chr5	180538035	Human_STR_1205040	T	-1	-1	1	0.173946	5.23286e-05	-1|14;1|3	3	0.02	0.01	0.79	1	26	FALSE	FALSE
NA12878	chr6	319137	Human_STR_1205724	A	0	0	1	0.27171	6.39421e-05	-1|1;0|32;1|19	19	0.12	0.01	0.97	1	75	FALSE	FALSE
NA12878	chr6	8128968	Human_STR_1209884	T	0	0	-1	0.168877	0.000111618	-1|4;0|18;1|1	4	0.01	0.01	0.89	0.98	42	FALSE	FALSE
NA12878	chr6	33334916	Human_STR_1225619	T	1	1	0	0.269245	6.0118e-07	0|7;1|18	7	0.01	0.02	0.88	0.93	43	FALSE	FALSE
NA12878	chr6	53656932	Human_STR_1237825	T	3	5	2	0.271015	4.88907e-06	2|4;3|5;5|3;6|1	4	0.02	0.03	0.36	1	35	TRUE	FALSE
NA12878	chr6	68920507	Human_STR_1243780	A	-2	-2	0	0.23053	0.00025468	-2|9;-1|1;0|3	3	0.04	0.01	0.74	1	30	FALSE	FALSE
NA12878	chr6	72240624	Human_STR_1245330	T	0	0	-1	0.28698	1.52843e-05	-1|5;0|12	5	0.02	0.02	0.81	0.99	31	FALSE	FALSE
NA12878	chr6	72565476	Human_STR_1631173	T	3	3	1	0.289145	5.64294e-11	1|7;3|17	7	0.02	0.03	0.81	0.99	48	FALSE	FALSE
NA12878	chr6	80955563	Human_STR_1249496	AT	0	14	15	0.134878	0.000254238	0|16;26|1;28|7;30|3	3	0.01	0.01	0.95	1	38	FALSE	FALSE
NA12878	chr6	87090638	Human_STR_1252241	T	0	3	4	0.249885	8.84771e-06	0|21;3|3;4|3	3	0.01	0.01	0.61	0.88	49	TRUE	FALSE
NA12878	chr6	89046658	Human_STR_1253407	A	1	3	2	0.24065	3.75991e-05	1|7;2|6;3|6	6	0.01	0.06	0.75	1	33	TRUE	FALSE
NA12878	chr6	92034293	Human_STR_1254965	T	1	1	2	0.179172	1.73615e-05	1|18;2|4	4	0.01	0.02	0.57	1	36	FALSE	FALSE
NA12878	chr6	104737277	Human_STR_1260690	A	0	0	-1	0.260935	0.000181779	-1|4;0|11	4	0.03	0.02	0.8	0.85	46	FALSE	FALSE
NA12878	chr6	118740968	Human_STR_1268560	T	8	8	7	0.293681	0.000120222	7|5;8|11	5	0.01	0.12	0.2	1	36	FALSE	FALSE
NA12878	chr6	119755444	Human_STR_1269051	A	0	3	2	0.217227	3.36431e-08	0|12;2|7;3|9	7	0.02	0.02	0.92	1	39	FALSE	FALSE
NA12878	chr6	127372353	Human_STR_1272543	T	-1	-1	-2	0.268746	2.61002e-11	-2|9;-1|24	9	0.01	0.01	0.85	0.98	49	FALSE	FALSE
NA12878	chr6	162719895	Human_STR_1292186	A	-13	1	0	0.134282	0.00022777	-13|9;0|3;1|8	3	0.01	0.01	0.91	1	32	FALSE	FALSE
NA12878	chr6	166927708	Human_STR_1294052	A	0	0	5	0.272558	1.89064e-09	0|8;5|3	3	0.02	0.01	0.66	1	28	FALSE	FALSE
NA12878	chr7	10445985	Human_STR_1302455	A	0	6	7	0.149574	3.03746e-05	0|7;6|8;7|3	3	0.01	0.03	0.5	1	26	FALSE	FALSE
NA12878	chr7	21613935	Human_STR_1307886	T	1	6	5	0.13433	0.000214372	1|11;5|3;6|8	3	0.01	0.01	0.89	1	33	TRUE	FALSE
NA12878	chr7	42254218	Human_STR_1318837	A	7	8	6	0.219129	8.61623e-05	6|4;7|5;8|10	4	0.01	0.04	0.38	0.99	37	FALSE	FALSE
NA12878	chr7	46667508	Human_STR_1321358	T	1	2	3	0.151008	0.000137298	1|11;2|7;3|3	3	0.01	0.06	0.58	1	34	FALSE	FALSE
NA12878	chr7	47695234	Human_STR_1321894	A	1	1	0	0.259359	7.82659e-07	0|5;1|14	5	0.01	0.01	0.78	0.99	31	FALSE	FALSE
NA12878	chr7	74156486	Human_STR_1336801	A	-3	-3	-4	0.280004	5.37107e-05	-4|3;-3|8	3	0.07	0.01	0.54	0.98	46	TRUE	FALSE
NA12878	chr7	89881921	Human_STR_1345997	A	-8	-1	-9	0.147932	0.000163919	-9|3;-8|12;-1|7	3	0.01	0.01	0.92	1	44	FALSE	FALSE
NA12878	chr7	92713665	Human_STR_1347456	A	0	0	1	0.274629	0.00019972	-2|1;0|7;1|3	3	0.01	0.02	0.88	1	32	FALSE	FALSE
NA12878	chr7	100505913	Human_STR_1352236	A	0	0	-1	0.169227	0.000145982	-1|4;0|19	4	0.02	0.01	0.95	0.85	47	TRUE	FALSE
NA12878	chr7	101790395	Human_STR_1353547	A	1	1	0	0.278969	0.000187878	0|5;1|12	5	0.02	0.03	0.91	0.83	36	FALSE	FALSE
NA12878	chr7	103650085	Human_STR_1355040	T	-2	-1	-3	0.165366	4.01439e-08	-3|6;-2|12;-1|19	6	0.01	0.01	0.87	1	48	TRUE	FALSE
NA12878	chr7	106735098	Human_STR_1356834	T	1	1	0	0.255686	0.000245931	0|4;1|11	4	0.01	0.02	0.87	1	31	FALSE	FALSE
NA12878	chr7	111838082	Human_STR_1359400	A	0	0	-1	0.252122	5.27548e-06	-1|6;0|16;1|1	6	0.01	0.02	0.85	1	50	TRUE	FALSE
NA12878	chr7	132615924	Human_STR_1370309	CT	1	9	0	0.189342	0.000227692	0|3;2|10;4|1;18|5	3	0.01	0.03	0.46	1	53	FALSE	FALSE
NA12878	chr7	134808104	Human_STR_1371473	T	0	-1	-2	0.199907	1.14281e-08	-2|6;-1|9;0|12	6	0.01	0.01	0.95	1	38	TRUE	FALSE
NA12878	chr7	152296064	Human_STR_1381522	A	2	2	1	0.233447	2.32094e-06	1|5;2|16	5	0.01	0.01	0.87	1	32	FALSE	FALSE
NA12878	chr7	152593878	Human_STR_1381875	T	0	0	1	0.283855	4.40608e-07	0|17;1|7	7	0.02	0.02	0.88	0.99	37	FALSE	FALSE
NA12878	chr7	153152251	Human_STR_1382296	A	7	7	4	0.269379	3.45225e-05	4|4;6|1;7|9;8|1	4	0.01	0.07	0.29	0.98	32	FALSE	FALSE
NA12878	chr7	153923756	Human_STR_1382637	A	0	0	4	0.208122	1.81683e-12	0|19;4|5	5	0.01	0.02	0.58	1	39	FALSE	FALSE
NA12878	chr8	22998719	Human_STR_1397589	A	0	0	2	0.218695	7.54951e-08	0|18;2|5	5	0.02	0.1	0.77	1	42	FALSE	FALSE
NA12878	chr8	24422593	Human_STR_1398429	T	2	2	1	0.150947	1.08473e-05	1|5;2|27	5	0.01	0.01	0.75	0.98	48	FALSE	FALSE
NA12878	chr8	27567026	Human_STR_1400280	A	0	-6	-1	0.199149	1.98613e-06	-6|14;-1|4;0|6	4	0.01	0.01	0.83	1	37	TRUE	FALSE
NA12878	chr8	29608826	Human_STR_1401637	T	1	1	0	0.255944	0.000225285	0|4;1|11	4	0.01	0.02	0.85	1	30	FALSE	FALSE
NA12878	chr8	35907631	Human_STR_1405475	T	0	0	-1	0.217996	1.96362e-05	-1|4;0|14	4	0.01	0.01	0.74	1	36	TRUE	FALSE
NA12878	chr8	37951663	Human_STR_1406663	A	0	-1	-2	0.145178	1.34619e-06	-2|5;-1|12;0|20	5	0.01	0.01	0.92	1	50	TRUE	FALSE
NA12878	chr8	40187796	Human_STR_1408295	A	2	2	0	0.29351	1.00417e-07	0|6;2|14	6	0.01	0.04	0.58	1	44	FALSE	FALSE
NA12878	chr8	60675164	Human_STR_1417832	A	-8	1	2	0.152836	0.0001974	-8|20;1|7;2|3	3	0.01	0.04	0.97	1	38	FALSE	FALSE
NA12878	chr8	64042155	Human_STR_1419322	A	0	1	-1	0.147971	0.00021645	-1|3;0|7;1|14	3	0.01	0.01	0.95	1	36	FALSE	FALSE
NA12878	chr8	97286763	Human_STR_1436558	T	0	0	-1	0.190128	1.87816e-05	-1|6;0|24	6	0.02	0.02	0.78	0.91	48	FALSE	FALSE
NA12878	chr8	98861343	Human_STR_1437634	T	-1	-1	0	0.284633	2.48285e-08	-1|15;0|6	6	0.01	0.02	0.75	1	48	FALSE	FALSE
NA12878	chr8	108275253	Human_STR_1442807	A	1	1	0	0.184701	0.000102808	0|4;1|16;2|1	4	0.01	0.01	0.96	1	39	FALSE	FALSE
NA12878	chr8	112468231	Human_STR_1444804	T	0	-1	1	0.222586	3.68777e-05	-1|9;0|5;1|4	4	0.02	0.02	0.92	0.98	33	FALSE	FALSE
NA12878	chr8	120331102	Human_STR_1448791	A	0	0	-1	0.238167	1.00533e-05	-1|6;0|18	6	0.01	0.02	0.9	1	46	TRUE	FALSE
NA12878	chr8	133066320	Human_STR_1455786	A	1	1	0	0.206466	9.90774e-05	0|6;1|20;4|1	6	0.01	0.03	0.79	1	40	TRUE	FALSE
NA12878	chr8	136317043	Human_STR_1457243	T	0	0	1	0.282658	1.6481e-07	0|17;1|7	7	0.02	0.01	0.76	1	42	FALSE	FALSE
NA12878	chr8	142956765	Human_STR_1460430	A	1	1	0	0.267453	2.47797e-05	0|5;1|13	5	0.01	0.02	0.84	0.95	35	FALSE	FALSE
NA12878	chr9	725495	Human_STR_1462056	A	1	4	3	0.272367	4.2081e-06	1|4;3|5;4|4	5	0.01	0.03	0.93	0.95	25	TRUE	FALSE
NA12878	chr9	7318575	Human_STR_1465593	A	0	0	1	0.111834	0.000122961	-2|1;0|36;1|5	5	0.01	0.01	0.94	1	56	TRUE	FALSE
NA12878	chr9	11883557	Human_STR_1467776	T	-7	-7	-9	0.172423	0.000177723	-9|3;-7|14	3	0.01	0.03	0.79	1	45	FALSE	FALSE
NA12878	chr9	12218976	Human_STR_1467933	A	0	-2	-1	0.189814	3.28787e-06	-2|8;-1|5;0|13	5	0.01	0.01	0.84	1	35	TRUE	FALSE
NA12878	chr9	23953813	Human_STR_1473808	T	0	0	1	0.264727	1.10101e-08	0|19;1|7	7	0.01	0.01	0.94	0.99	33	TRUE	FALSE
NA12878	chr9	26027389	Human_STR_1474695	GT	-1	1	2	0.194293	8.75884e-08	-2|9;2|8;4|5	5	0.01	0.03	0.73	0.91	42	TRUE	FALSE
NA12878	chr9	35777120	Human_STR_1480087	T	0	0	-1	0.268461	0.00022777	-1|3;0|8	3	0.01	0.01	0.91	0.99	33	FALSE	FALSE
NA12878	chr9	89097102	Human_STR_1496495	A	-8	-8	-7	0.288362	1.49968e-09	-8|17;-7|7	7	0.01	0.01	0.77	1	38	FALSE	FALSE
NA12878	chr9	94744696	Human_STR_1499661	A	0	0	4	0.286691	2.20813e-14	0|9;1|1;4|4	4	0.01	0.01	0.81	1	27	FALSE	FALSE
NA12878	chr9	99983548	Human_STR_1502716	A	0	-1	1	0.281518	6.61064e-05	-1|7;0|3;1|3;3|1	3	0.02	0.02	0.85	0.98	36	FALSE	FALSE
NA12878	chr9	101866530	Human_STR_1503668	T	0	0	-2	0.293903	1.23361e-08	-2|5;0|11;3|1	5	0.02	0.02	0.75	1	41	FALSE	FALSE
NA12878	chr9	124104880	Human_STR_1516473	T	1	1	0	0.265068	6.52416e-09	0|7;1|19	7	0.01	0.01	0.87	0.89	36	FALSE	FALSE
NA12878	chr9	127394460	Human_STR_1518834	T	0	0	1	0.265603	2.60708e-09	0|19;1|7	7	0.01	0.01	0.76	0.99	41	FALSE	FALSE
NA12878	chr9	129892367	Human_STR_1521241	AC	-6	1	3	0.23718	2.28101e-11	-12|7;2|7;4|2;6|5	5	0.01	0.04	0.59	0.93	36	TRUE	FALSE
NA12878	chr10	1196207	Human_STR_129986	T	0	0	1	0.165188	9.69185e-06	-1|1;0|26;1|5;2|1	5	0.01	0.02	0.83	1	46	TRUE	FALSE
NA12878	chr10	14332715	Human_STR_138174	A	0	1	-1	0.138453	0.000273707	-1|4;0|10;1|15	4	0.01	0.02	0.86	1	32	TRUE	FALSE
NA12878	chr10	27941492	Human_STR_146914	A	0	2	1	0.211773	2.13559e-06	0|14;1|6;2|8	6	0.02	0.01	0.91	1	49	TRUE	FALSE
NA12878	chr10	28325971	Human_STR_147166	A	-1	1	-2	0.215705	4.84796e-05	-2|3;-1|4;1|6	3	0.02	0.01	0.93	1	28	FALSE	FALSE
NA12878	chr10	30872744	Human_STR_149087	A	1	1	0	0.260233	2.15073e-07	0|7;1|19	7	0.01	0.02	0.72	0.88	39	FALSE	FALSE
NA12878	chr10	44461246	Human_STR_155180	T	0	1	-1	0.230128	2.46415e-06	-1|6;0|7;1|13	6	0.01	0.03	0.97	1	43	TRUE	FALSE
NA12878	chr10	49764198	Human_STR_156786	GT	3	5	4	0.24675	5.4084e-07	6|9;8|6;10|6	6	0.01	0.03	0.64	0.91	48	TRUE	FALSE
NA12878	chr10	51406622	Human_STR_157556	T	0	-2	-1	0.251725	1.19423e-07	-2|15;-1|7;0|7	7	0.04	0.01	0.59	1	41	TRUE	FALSE
NA12878	chr10	56371607	Human_STR_160016	T	-1	-1	0	0.277472	0.000185061	-1|16;0|7	7	0.05	0.03	0.91	0.97	43	FALSE	FALSE
NA12878	chr10	75198778	Human_STR_171675	A	0	1	2	0.166857	7.44672e-06	0|11;1|8;2|4	4	0.01	0.03	0.71	1	38	TRUE	FALSE
NA12878	chr10	80342023	Human_STR_174284	A	0	-2	-1	0.234982	1.6798e-08	-2|15;-1|8;0|9	8	0.03	0.01	0.7	0.96	50	TRUE	FALSE
NA12878	chr10	80374070	Human_STR_174306	A	-1	-1	1	0.243005	9.00949e-06	-1|12;1|3;2|1	3	0.03	0.02	0.83	0.93	35	FALSE	FALSE
NA12878	chr10	90725807	Human_STR_179510	A	0	0	-1	0.292743	5.5349e-08	-1|8;0|18;1|1	8	0.03	0.02	0.89	0.81	39	FALSE	FALSE
NA12878	chr10	92637029	Human_STR_180772	A	0	0	-1	0.252235	1.53911e-06	-1|5;0|14;1|1	5	0.03	0.01	0.85	1	41	FALSE	FALSE
NA12878	chr10	92781335	Human_STR_180894	A	-11	-11	-12	0.297206	2.70722e-07	-12|7;-11|16	7	0.02	0.02	0.86	0.99	42	FALSE	FALSE
NA12878	chr10	94039383	Human_STR_181758	T	0	0	-1	0.160221	0.000167227	-1|4;0|20	4	0.01	0.01	0.94	1	42	TRUE	FALSE
NA12878	chr10	96717256	Human_STR_183228	A	1	1	0	0.222421	3.16707e-06	0|5;1|17	5	0.01	0.01	0.88	1	36	FALSE	FALSE
NA12878	chr10	97814527	Human_STR_184141	T	0	2	1	0.175163	8.34536e-06	0|12;1|5;2|9	5	0.01	0.01	0.93	1	37	TRUE	FALSE
NA12878	chr10	99011750	Human_STR_184707	A	2	2	3	0.245687	0.000159456	2|11;3|3;7|1	3	0.01	0.09	0.69	0.99	21	FALSE	FALSE
NA12878	chr10	101014672	Human_STR_186168	AC	3	4	2	0.122853	0.000250898	4|3;6|18;8|9	3	0.01	0.01	0.62	1	48	FALSE	FALSE
NA12878	chr10	107264779	Human_STR_190338	A	1	1	2	0.25865	0.000180508	1|11;2|4	4	0.02	0.02	0.8	1	40	FALSE	FALSE
NA12878	chr10	109748889	Human_STR_191466	AT	-5	7	-4	0.298083	6.88501e-05	-10|7;-8|3;14|2	3	0.02	0.01	0.85	1	32	TRUE	FALSE
NA12878	chr10	117266086	Human_STR_195483	A	1	1	0	0.259065	0.000267607	0|5;1|13	5	0.01	0.03	0.92	0.87	38	FALSE	FALSE
NA12878	chr10	121386419	Human_STR_197860	A	-1	-1	-2	0.153403	0.000251229	-2|4;-1|22	4	0.05	0.01	0.96	1	41	FALSE	FALSE
NA12878	chr11	9229900	Human_STR_208272	T	-1	-1	-2	0.272738	2.03185e-05	-3|1;-2|6;-1|16;0|1	6	0.04	0.03	0.81	0.92	44	FALSE	FALSE
NA12878	chr11	9247226	Human_STR_208294	A	0	1	2	0.19879	3.49647e-06	0|19;1|6;2|4	4	0.01	0.01	0.79	1	46	TRUE	FALSE
NA12878	chr11	15295159	Human_STR_211458	A	0	0	-1	0.162485	9.65101e-05	-1|4;0|19;2|1	4	0.01	0.01	0.82	1	47	TRUE	FALSE
NA12878	chr11	16886709	Human_STR_212175	A	0	0	1	0.295093	1.7996e-07	0|16;1|7	7	0.02	0.01	0.81	0.99	43	FALSE	FALSE
NA12878	chr11	18653448	Human_STR_213340	A	-2	-2	-3	0.282713	8.8321e-09	-3|6;-2|16	6	0.08	0.01	0.58	0.93	32	FALSE	FALSE
NA12878	chr11	19992579	Human_STR_213903	T	0	0	1	0.213256	4.12761e-05	0|15;1|4	4	0.01	0.05	0.84	1	32	FALSE	FALSE
NA12878	chr11	27267617	Human_STR_217497	A	0	-2	-1	0.166864	0.000228238	-2|14;-1|4;0|7;1|1	4	0.01	0.02	0.78	1	46	FALSE	FALSE
NA12878	chr11	33397705	Human_STR_220758	AC	-6	-5	-7	0.248831	0.000217842	-14|3;-12|3;-10|16	3	0.01	0.02	0.77	0.9	37	FALSE	FALSE
NA12878	chr11	39583753	Human_STR_223892	T	-4	-3	-5	0.171896	6.37508e-05	-6|1;-5|3;-4|7;-3|7	3	0.01	0.01	0.87	1	26	TRUE	FALSE
NA12878	chr11	42162975	Human_STR_225248	A	-2	-1	-3	0.180186	3.87938e-07	-3|5;-2|15;-1|9	5	0.02	0.01	0.92	1	42	TRUE	FALSE
NA12878	chr11	45674420	Human_STR_226952	AAT	-2	3	4	0.122967	0.000218168	-6|15;9|9;12|3	3	0.01	0.01	0.81	1	55	TRUE	FALSE
NA12878	chr11	46129515	Human_STR_227219	A	0	0	-1	0.155525	1.48847e-05	-1|5;0|26	5	0.01	0.01	0.83	1	35	TRUE	FALSE
NA12878	chr11	56039627	Human_STR_230445	AT	0	9	10	0.299076	7.32717e-05	0|8;18|2;20|3	3	0.02	0.01	0.85	1	40	FALSE	FALSE
NA12878	chr11	72475952	Human_STR_241180	T	0	0	-2	0.129469	1.70444e-05	-2|3;-1|2;0|19	3	0.01	0.02	0.91	0.98	36	TRUE	FALSE
NA12878	chr11	78370255	Human_STR_245179	A	-1	-1	-2	0.17822	5.48404e-05	-2|4;-1|18	4	0.02	0.01	0.77	1	42	TRUE	FALSE
NA12878	chr11	81549660	Human_STR_246668	T	0	-1	1	0.140965	1.96256e-05	-1|15;0|10;1|4	4	0.01	0.01	0.9	1	40	FALSE	FALSE
NA12878	chr11	84021763	Human_STR_247905	T	0	1	-1	0.148888	7.28338e-07	-2|1;-1|5;0|13;1|15	5	0.01	0.01	0.84	1	48	TRUE	FALSE
NA12878	chr11	93601634	Human_STR_252564	A	1	1	0	0.298914	2.27112e-05	0|6;1|13	6	0.01	0.03	0.9	1	31	FALSE	FALSE
NA12878	chr11	98221865	Human_STR_254675	T	0	1	-1	0.222378	0.00017793	-1|4;0|5;1|7	4	0.02	0.03	0.95	1	42	FALSE	FALSE
NA12878	chr11	98511173	Human_STR_254851	T	0	2	3	0.113047	0.000253234	0|10;2|11;3|3	3	0.01	0.01	0.73	1	34	FALSE	FALSE
NA12878	chr11	99588338	Human_STR_255403	A	-4	-4	-3	0.260105	7.54063e-07	-5|1;-4|16;-3|6	6	0.02	0.02	0.61	1	36	FALSE	FALSE
NA12878	chr11	101425794	Human_STR_256229	T	0	1	-1	0.270529	3.90847e-11	-1|7;0|6;1|17	7	0.01	0.01	0.93	1	43	TRUE	FALSE
NA12878	chr11	104715914	Human_STR_257882	A	1	1	-1	0.249244	3.14938e-10	-1|5;1|15	5	0.02	0.02	0.92	1	35	FALSE	FALSE
NA12878	chr11	112197547	Human_STR_262032	A	0	0	-1	0.273516	1.34962e-06	-1|5;0|13	5	0.01	0.01	0.93	1	27	TRUE	FALSE
NA12878	chr11	122199706	Human_STR_267659	T	0	3	2	0.129144	2.51215e-06	0|15;2|5;3|14	5	0.01	0.01	0.92	1	42	TRUE	FALSE
NA12878	chr11	125796346	Human_STR_269813	T	1	1	2	0.265059	1.2165e-05	-1|1;1|14;2|5;3|1	5	0.02	0.03	0.72	1	36	FALSE	FALSE
NA12878	chr11	128338632	Human_STR_271066	T	0	0	2	0.199483	1.70088e-06	0|12;2|3	3	0.01	0.02	0.86	0.82	33	FALSE	FALSE
NA12878	chr11	131621633	Human_STR_272693	A	-1	-1	0	0.261028	2.69248e-05	-2|2;-1|12;0|5	5	0.02	0.02	0.82	0.99	40	FALSE	FALSE
NA12878	chr12	5583647	Human_STR_277501	A	0	-2	-3	0.207797	1.03157e-05	-3|5;-2|7;0|7	5	0.06	0.03	0.69	0.95	37	TRUE	FALSE
NA12878	chr12	6820816	Human_STR_278392	GT	-6	3	4	0.165955	4.37762e-05	-12|6;6|9;8|3	3	0.01	0.02	0.66	1	49	FALSE	FALSE
NA12878	chr12	9097631	Human_STR_280121	T	0	-2	-1	0.195121	4.34044e-06	-2|9;-1|6;0|12	6	0.02	0.01	0.93	1	45	TRUE	FALSE
NA12878	chr12	10323865	Human_STR_280785	T	8	8	7	0.189358	8.68533e-05	6|1;7|4;8|17	4	0.01	0.02	0.47	1	37	FALSE	FALSE
NA12878	chr12	11944867	Human_STR_281540	T	5	7	8	0.177064	1.67475e-06	5|14;6|1;7|7;8|4	4	0.01	0.02	0.57	0.94	41	TRUE	FALSE
NA12878	chr12	12318710	Human_STR_281862	A	0	1	-1	0.212466	5.95733e-05	-1|3;0|4;1|19	3	0.01	0.01	0.9	0.97	39	TRUE	FALSE
NA12878	chr12	19595316	Human_STR_285852	T	1	1	0	0.259064	1.12069e-06	0|5;1|14	5	0.01	0.01	0.84	1	34	FALSE	FALSE
NA12878	chr12	22249209	Human_STR_287156	T	0	0	1	0.194568	6.32767e-06	0|20;1|5	5	0.01	0.01	0.88	1	40	FALSE	FALSE
NA12878	chr12	24121568	Human_STR_288177	T	0	0	-1	0.178125	6.04444e-05	-1|4;0|18	4	0.02	0.01	0.79	1	35	FALSE	FALSE
NA12878	chr12	32686929	Human_STR_293248	T	0	0	1	0.275498	0.000165992	0|10;1|4	4	0.02	0.01	0.85	0.87	35	FALSE	FALSE
NA12878	chr12	52963072	Human_STR_302934	A	0	0	-1	0.203074	1.29388e-05	-1|6;0|22	6	0.01	0.02	0.79	1	45	TRUE	FALSE
NA12878	chr12	59562389	Human_STR_307554	CTTT	0	-2	-1	0.248987	9.79625e-06	-8|7;-4|4;0|4	4	0.01	0.01	0.85	0.94	39	TRUE	FALSE
NA12878	chr12	62074699	Human_STR_308619	T	0	0	-1	0.150612	2.26834e-05	-1|5;0|26;1|1	5	0.01	0.01	0.88	1	53	TRUE	FALSE
NA12878	chr12	64818061	Human_STR_310280	A	0	-2	-1	0.173588	4.58235e-07	-2|16;-1|6;0|11	6	0.01	0.01	0.81	1	41	TRUE	FALSE
NA12878	chr12	93886157	Human_STR_325413	T	0	0	1	0.286722	1.81419e-05	0|12;1|5	5	0.02	0.02	0.84	0.94	35	FALSE	FALSE
NA12878	chr12	101882106	Human_STR_330535	T	0	0	-3	0.293866	5.1e-13	-3|5;0|12	5	0.01	0.01	0.74	0.99	36	FALSE	FALSE
NA12878	chr12	103805842	Human_STR_331483	A	-2	-2	-1	0.233144	2.78985e-05	-2|17;-1|5;0|1	5	0.02	0.01	0.77	1	35	FALSE	FALSE
NA12878	chr12	104762546	Human_STR_332137	T	-1	-1	0	0.276271	0.000187064	-1|12;0|5	5	0.03	0.01	0.91	1	28	FALSE	FALSE
NA12878	chr12	106111900	Human_STR_332795	A	0	1	-1	0.147249	0.000207321	-1|3;0|7;1|8;2|1	3	0.01	0.01	0.85	1	26	FALSE	FALSE
NA12878	chr12	119824109	Human_STR_343138	AT	-3	1	0	0.134384	0.000199207	-6|13;0|3;2|8	3	0.01	0.01	0.85	1	34	FALSE	FALSE
NA12878	chr12	121727869	Human_STR_345178	A	2	2	0	0.146189	0.000245956	0|3;2|17	3	0.01	0.02	0.62	1	32	FALSE	FALSE
NA12878	chr12	126920690	Human_STR_349214	A	0	0	1	0.252286	0.000198785	0|9;1|3	3	0.01	0.04	0.78	0.95	48	FALSE	FALSE
NA12878	chr13	20853335	Human_STR_354406	A	8	8	9	0.140924	2.86556e-05	7|1;8|18;9|3	3	0.01	0.04	0.21	0.87	42	FALSE	FALSE
NA12878	chr13	23799001	Human_STR_356251	T	0	0	1	0.281661	0.000198074	0|12;1|5	5	0.03	0.03	0.92	0.94	31	FALSE	FALSE
NA12878	chr13	44637916	Human_STR_367298	T	0	0	1	0.146982	0.000251678	0|22;1|4	4	0.01	0.01	0.96	1	38	FALSE	FALSE
NA12878	chr13	45259648	Human_STR_367818	T	-1	-1	0	0.27974	0.000106927	-2|1;-1|15;0|7	7	0.05	0.02	0.84	1	41	FALSE	FALSE
NA12878	chr13	56537933	Human_STR_373732	T	1	1	0	0.237089	2.89025e-06	0|7;1|21	7	0.01	0.02	0.98	1	47	FALSE	FALSE
NA12878	chr13	64673257	Human_STR_377506	T	-1	-1	0	0.274762	0.000214861	-1|10;0|4	4	0.02	0.01	0.91	0.81	26	FALSE	FALSE
NA12878	chr13	90697929	Human_STR_390569	AAT	-6	-2	-5	0.20648	1.07576e-07	-18|9;-15|5;-6|7	5	0.01	0.01	0.91	1	41	TRUE	FALSE
NA12878	chr13	98655852	Human_STR_394793	T	0	-2	-1	0.140468	0.000191108	-2|14;-1|5;0|12	5	0.02	0.01	0.96	1	43	TRUE	FALSE
NA12878	chr13	99108617	Human_STR_395032	A	-3	-3	-1	0.245787	2.00228e-08	-3|18;-1|6	6	0.03	0.01	0.72	1	48	FALSE	FALSE
NA12878	chr13	112797280	Human_STR_401820	A	0	0	1	0.283545	1.87079e-09	0|19;1|7;2|1	7	0.01	0.02	0.81	1	48	FALSE	FALSE
NA12878	chr14	20651126	Human_STR_403352	T	0	0	2	0.102105	3.56779e-05	0|26;2|3	3	0.01	0.01	0.79	1	41	FALSE	FALSE
NA12878	chr14	26772717	Human_STR_406587	T	0	-2	-1	0.175414	4.914e-06	-2|9;-1|5;0|9	5	0.01	0.01	0.83	1	38	TRUE	FALSE
NA12878	chr14	28127794	Human_STR_407209	A	0	0	1	0.141853	0.000194289	0|23;1|4	4	0.01	0.01	0.86	1	42	FALSE	FALSE
NA12878	chr14	30302166	Human_STR_408254	A	-1	-1	0	0.241101	6.88065e-06	-1|18;0|6	6	0.02	0.02	0.84	1	39	FALSE	FALSE
NA12878	chr14	33882922	Human_STR_410301	T	0	0	-1	0.187855	4.46966e-05	-1|4;0|16;1|1	4	0.01	0.01	0.78	0.85	32	TRUE	FALSE
NA12878	chr14	37291915	Human_STR_412754	T	-2	-1	0	0.14667	0.000190443	-3|1;-2|14;-1|7;0|3	3	0.01	0.02	0.74	1	49	FALSE	FALSE
NA12878	chr14	72163883	Human_STR_431905	A	-1	1	-2	0.220564	2.02214e-06	-2|5;-1|6;0|1;1|12	5	0.01	0.02	0.88	1	36	TRUE	FALSE
NA12878	chr14	72940587	Human_STR_432324	T	0	0	1	0.19463	5.77848e-05	0|16;1|4	4	0.01	0.01	0.87	1	35	FALSE	FALSE
NA12878	chr14	80626469	Human_STR_437725	A	0	0	-1	0.24817	7.17958e-07	-1|5;0|15	5	0.02	0.01	0.72	1	38	FALSE	FALSE
NA12878	chr14	85587286	Human_STR_440262	A	-1	3	2	0.224451	1.54917e-06	-1|12;0|1;2|4;3|5	4	0.02	0.01	0.87	0.98	31	TRUE	FALSE
NA12878	chr14	86949323	Human_STR_440970	A	-1	-1	0	0.281352	4.05333e-07	-1|17;0|7	7	0.02	0.01	0.87	1	34	FALSE	FALSE
NA12878	chr14	92700101	Human_STR_444402	A	-2	-2	-1	0.295888	5.35539e-06	-2|18;-1|8;1|1	8	0.05	0.01	0.71	1	43	FALSE	FALSE
NA12878	chr14	93689488	Human_STR_445036	T	0	2	-1	0.224716	1.60888e-06	-1|5;0|6;2|10	5	0.01	0.02	0.86	0.99	38	TRUE	FALSE
NA12878	chr14	103948887	Human_STR_451349	A	0	3	1	0.192413	1.56704e-07	0|13;1|7;3|11	7	0.01	0.07	0.73	1	51	TRUE	FALSE
NA12878	chr15	25132877	Human_STR_454569	A	-1	-1	0	0.196458	5.70373e-06	-1|20;0|5	5	0.01	0.02	0.86	1	37	FALSE	FALSE
NA12878	chr15	32044250	Human_STR_458406	CCTT	1	3	4	0.134977	7.584e-05	4|9;12|8;16|3	3	0.01	0.01	0.5	1	40	FALSE	FALSE
NA12878	chr15	33284425	Human_STR_459136	T	0	-2	-1	0.183315	1.67788e-05	-2|10;-1|6;0|14	6	0.01	0.03	0.83	1	41	TRUE	FALSE
NA12878	chr15	36883174	Human_STR_461165	GT	-8	4	2	0.226958	3.38272e-10	-16|13;2|1;4|5;8|7	5	0.01	0.02	0.72	1	47	TRUE	FALSE
NA12878	chr15	42671127	Human_STR_464952	T	0	0	-1	0.256458	0.000187774	-1|4;0|11	4	0.01	0.02	0.81	0.99	28	FALSE	FALSE
NA12878	chr15	44450584	Human_STR_466513	T	-1	-1	-2	0.235998	1.00732e-06	-2|5;-1|16	5	0.02	0.01	0.73	1	39	FALSE	FALSE
NA12878	chr15	52755001	Human_STR_471461	A	0	-2	-1	0.27238	1.72676e-07	-2|6;-1|6;0|5	6	0.02	0.02	0.6	0.96	40	TRUE	FALSE
NA12878	chr15	58857528	Human_STR_474779	A	3	3	2	0.287322	0.000219532	2|6;3|13	6	0.01	0.08	0.48	1	40	FALSE	FALSE
NA12878	chr15	59160337	Human_STR_475046	GT	0	1	-1	0.226339	2.41138e-06	-2|5;0|7;2|6	5	0.02	0.02	0.82	1	31	TRUE	TRUE
NA12878	chr15	59338285	Human_STR_475179	T	0	3	-1	0.191293	1.43478e-07	-1|5;0|8;3|10	5	0.01	0.01	0.87	1	39	FALSE	FALSE
NA12878	chr15	61650756	Human_STR_476514	T	-2	-2	-3	0.200119	1.84666e-05	-3|4;-2|16	4	0.04	0.01	0.64	1	48	TRUE	FALSE
NA12878	chr15	64477137	Human_STR_478357	T	0	0	1	0.15579	0.000141515	-1|2;0|19;1|4	4	0.01	0.01	0.87	0.92	41	FALSE	FALSE
NA12878	chr15	66333724	Human_STR_479940	A	1	1	0	0.276353	0.000119752	0|4;1|10	4	0.01	0.02	0.78	0.93	35	FALSE	FALSE
NA12878	chr15	82933128	Human_STR_489895	A	0	0	-1	0.111987	0.000101265	-1|5;0|37	5	0.01	0.01	0.9	1	51	FALSE	FALSE
NA12878	chr15	84850880	Human_STR_491022	AC	2	7	3	0.123585	0.000141662	4|9;6|3;14|8;16|1	3	0.01	0.02	0.64	1	44	FALSE	FALSE
NA12878	chr15	84917022	Human_STR_491065	A	-3	-3	-2	0.265487	6.14516e-05	-3|15;-2|6	6	0.05	0.01	0.56	1	42	FALSE	FALSE
NA12878	chr15	86508006	Human_STR_491991	T	0	0	-1	0.168359	8.73609e-05	-1|4;0|19	4	0.01	0.01	0.83	1	40	TRUE	FALSE
NA12878	chr15	88966261	Human_STR_493179	T	0	2	-1	0.19499	1.12668e-07	-1|8;0|12;1|1;2|11	8	0.01	0.05	0.42	0.99	45	TRUE	FALSE
NA12878	chr15	94849535	Human_STR_496969	T	0	1	-1	0.243702	0.000155826	-2|1;-1|4;0|5;1|12	4	0.02	0.04	0.85	1	32	TRUE	FALSE
NA12878	chr15	96397485	Human_STR_497867	T	0	0	1	0.159179	1.25455e-05	-1|2;0|24;1|5	5	0.01	0.02	0.81	1	52	TRUE	FALSE
NA12878	chr15	96899560	Human_STR_498134	A	0	-3	-2	0.213457	4.71026e-09	-3|8;-2|6;0|13	6	0.01	0.01	0.75	1	55	TRUE	FALSE
NA12878	chr15	97047336	Human_STR_498213	A	-5	0	-1	0.167239	2.45921e-06	-5|11;-1|4;0|8	4	0.03	0.01	0.52	1	38	FALSE	FALSE
NA12878	chr15	98726708	Human_STR_499090	T	0	1	2	0.165246	0.000132431	0|14;1|6;2|3	3	0.01	0.02	0.77	1	44	TRUE	FALSE
NA12878	chr16	1878960	Human_STR_501869	A	0	0	-1	0.160712	0.00012481	-1|4;0|20	4	0.01	0.01	0.87	1	36	FALSE	FALSE
NA12878	chr16	6176311	Human_STR_505280	T	0	3	-1	0.27214	4.59148e-05	-1|5;0|4;3|6;4|1	5	0.02	0.05	0.89	1	40	TRUE	FALSE
NA12878	chr16	10672836	Human_STR_508652	T	0	0	1	0.153783	0.00016111	0|21;1|4	4	0.01	0.01	0.89	0.82	52	TRUE	FALSE
NA12878	chr16	19300548	Human_STR_515535	A	0	-1	-2	0.154384	9.12852e-07	-2|5;-1|11;0|11	5	0.01	0.01	0.94	1	37	TRUE	FALSE
NA12878	chr16	30717611	Human_STR_525323	T	1	1	2	0.234593	1.88368e-05	1|15;2|4;4|1	4	0.01	0.04	0.83	1	39	FALSE	FALSE
NA12878	chr16	54980777	Human_STR_532929	GT	-3	1	0	0.148331	0.000129527	-6|14;0|3;2|7	3	0.01	0.01	0.81	1	43	FALSE	FALSE
NA12878	chr16	65418791	Human_STR_539180	T	0	-2	-1	0.220658	2.73691e-05	-2|12;-1|4;0|5	4	0.01	0.01	0.95	1	35	TRUE	FALSE
NA12878	chr16	71943532	Human_STR_544690	A	1	1	0	0.29537	1.43847e-05	0|8;1|17	8	0.02	0.05	0.79	1	44	FALSE	FALSE
NA12878	chr16	72007732	Human_STR_544752	A	-1	1	-2	0.250267	6.40452e-06	-2|5;-1|5;1|12	5	0.03	0.03	0.85	0.99	37	TRUE	FALSE
NA12878	chr16	72182493	Human_STR_544831	A	0	0	-1	0.249681	1.21422e-07	-1|6;0|17;2|1	6	0.02	0.01	0.85	1	37	FALSE	FALSE
NA12878	chr16	83179482	Human_STR_552002	A	10	14	13	0.247797	0.000154672	10|5;13|3;14|3	3	0.01	0.02	0.83	1	40	TRUE	FALSE
NA12878	chr16	83554914	Human_STR_552206	T	0	-4	1	0.141934	7.97892e-06	-4|10;0|16;1|4	4	0.01	0.02	0.79	1	39	FALSE	FALSE
NA12878	chr16	85135612	Human_STR_553277	GT	6	11	10	0.105522	0.000171283	4|1;12|10;20|3;22|12	3	0.01	0.01	0.59	1	46	FALSE	FALSE
NA12878	chr17	12010420	Human_STR_565620	T	0	0	1	0.153568	0.000182567	0|21;1|4	4	0.01	0.01	0.92	1	38	TRUE	FALSE
NA12878	chr17	16964338	Human_STR_568872	T	-1	-1	0	0.275285	3.23234e-06	-1|15;0|6	6	0.02	0.01	0.86	1	40	FALSE	FALSE
NA12878	chr17	17650847	Human_STR_569369	A	-1	-1	0	0.238033	1.06962e-05	-1|18;0|6	6	0.02	0.01	0.91	1	46	FALSE	FALSE
NA12878	chr17	28868703	Human_STR_573894	T	0	0	-2	0.135713	1.83138e-06	-2|3;-1|1;0|19	3	0.01	0.01	0.91	1	37	FALSE	FALSE
NA12878	chr17	31682015	Human_STR_576345	T	0	-1	-2	0.165394	6.58714e-07	-2|5;-1|10;0|16	5	0.01	0.01	0.95	1	48	TRUE	FALSE
NA12878	chr17	35954760	Human_STR_579009	A	0	0	-1	0.280603	3.91638e-09	-1|7;0|17;1|1	7	0.02	0.01	0.85	0.99	37	TRUE	FALSE
NA12878	chr17	48197252	Human_STR_588965	A	-2	2	1	0.274291	2.57105e-06	-2|16;1|5;2|4	5	0.01	0.04	0.6	0.99	38	TRUE	FALSE
NA12878	chr17	48556547	Human_STR_589244	A	0	-1	-2	0.115106	4.61276e-05	-2|4;-1|13;0|22	4	0.02	0.01	0.84	1	53	TRUE	FALSE
NA12878	chr17	53720788	Human_STR_592833	A	0	-1	1	0.206736	4.85964e-06	-1|15;0|7;1|5	5	0.02	0.01	0.9	1	38	TRUE	FALSE
NA12878	chr17	58551535	Human_STR_595563	T	0	-1	-2	0.165735	6.45229e-07	-2|5;-1|10;0|11	5	0.01	0.01	0.94	1	47	TRUE	FALSE
NA12878	chr17	59748193	Human_STR_596836	A	-1	-1	0	0.23265	0.000260893	-1|15;0|5	5	0.03	0.01	0.81	0.99	37	FALSE	FALSE
NA12878	chr17	69315780	Human_STR_604307	A	1	1	0	0.276917	2.86448e-06	0|8;1|19	8	0.01	0.03	0.99	1	42	FALSE	FALSE
NA12878	chr17	72331297	Human_STR_606201	A	0	0	1	0.280895	3.21745e-09	0|20;1|7;3|1	7	0.01	0.03	0.91	1	48	FALSE	FALSE
NA12878	chr17	76419279	Human_STR_609470	A	-1	-1	-2	0.260059	2.87435e-05	-2|5;-1|13;0|1	5	0.03	0.02	0.82	0.98	32	FALSE	FALSE
NA12878	chr17	77939446	Human_STR_610692	T	0	0	-1	0.21742	3.20137e-05	-1|4;0|14	4	0.01	0.01	0.84	0.86	45	FALSE	FALSE
NA12878	chr18	11055205	Human_STR_620165	A	1	1	0	0.278975	6.14253e-06	0|7;1|16;2|1	7	0.02	0.03	0.87	0.97	48	FALSE	FALSE
NA12878	chr18	24633728	Human_STR_625327	T	0	-2	-3	0.132557	1.02945e-05	-4|1;-3|4;-2|12;-1|1;0|14	4	0.01	0.01	0.81	1	50	TRUE	FALSE
NA12878	chr18	32055975	Human_STR_629116	A	1	1	3	0.237518	1.7779e-06	1|14;2|2;3|4	4	0.02	0.04	0.69	0.99	40	FALSE	FALSE
NA12878	chr18	36777193	Human_STR_631382	T	0	0	-1	0.256556	0.000154327	-2|1;-1|4;0|12;1|1	4	0.01	0.02	0.88	0.99	40	FALSE	FALSE
NA12878	chr18	49466713	Human_STR_637665	A	0	1	2	0.165245	0.000146957	0|13;1|6;2|3	3	0.01	0.02	0.86	1	41	FALSE	FALSE
NA12878	chr18	53197418	Human_STR_639559	T	0	0	1	0.238847	1.50414e-05	0|13;1|4	4	0.01	0.05	0.73	0.82	25	FALSE	FALSE
NA12878	chr18	61656014	Human_STR_644196	T	0	2	-1	0.272031	2.90427e-10	-1|6;0|8;2|5	6	0.01	0.01	0.78	0.8	35	TRUE	FALSE
NA12878	chr18	65670764	Human_STR_646358	A	0	-1	-2	0.163658	0.000142071	-2|4;-1|8;0|9	4	0.01	0.02	0.92	1	39	TRUE	FALSE
NA12878	chr18	68144087	Human_STR_647710	A	-10	-6	-9	0.190388	1.25955e-07	-10|9;-9|5;-6|8	5	0.01	0.01	0.83	1	43	TRUE	FALSE
NA12878	chr18	70568100	Human_STR_649044	A	0	1	-1	0.150166	0.000204107	-1|4;0|9;1|11	4	0.01	0.02	0.91	1	33	TRUE	FALSE
NA12878	chr18	76156030	Human_STR_651658	A	-1	1	0	0.162946	0.000120858	-1|13;0|4;1|8	4	0.01	0.01	0.97	1	31	TRUE	FALSE
NA12878	chr19	2052908	Human_STR_655190	T	0	0	-3	0.192606	1.50021e-08	-3|4;-1|1;0|16	4	0.02	0.02	0.74	0.97	35	FALSE	FALSE
NA12878	chr19	12576810	Human_STR_666582	A	0	0	1	0.14272	0.000115812	0|23;1|4	4	0.01	0.01	0.75	1	45	FALSE	FALSE
NA12878	chr19	12863153	Human_STR_666930	A	0	0	1	0.297063	7.95547e-05	0|7;1|3	3	0.01	0.01	0.71	1	36	FALSE	FALSE
NA12878	chr19	13911707	Human_STR_668168	T	0	0	-1	0.265419	6.90549e-07	-1|5;0|13;1|1	5	0.02	0.01	0.77	1	42	FALSE	FALSE
NA12878	chr19	14637394	Human_STR_669030	T	0	-1	-2	0.250797	6.77136e-11	-2|7;-1|7;0|13	7	0.01	0.01	0.84	0.97	42	TRUE	FALSE
NA12878	chr19	14697346	Human_STR_669110	T	0	0	1	0.262773	1.17834e-05	0|11;1|4	4	0.01	0.01	0.8	0.99	44	FALSE	FALSE
NA12878	chr19	18947634	Human_STR_673539	A	1	1	0	0.245535	0.000268174	0|3;1|9	3	0.01	0.01	0.87	0.87	18	FALSE	FALSE
NA12878	chr19	32961575	Human_STR_680869	A	1	1	0	0.221466	2.04342e-05	0|4;1|13;4|1	4	0.01	0.01	0.76	0.97	36	FALSE	FALSE
NA12878	chr19	38906467	Human_STR_686118	T	0	0	-1	0.27007	1.72188e-05	-1|4;0|11	4	0.04	0.01	0.88	0.91	35	FALSE	FALSE
NA12878	chr19	39194545	Human_STR_686450	T	0	0	-1	0.141593	0.000221033	-1|4;0|23	4	0.01	0.01	0.89	1	54	FALSE	FALSE
NA12878	chr19	45939476	Human_STR_692030	A	-1	-1	-2	0.204341	5.86756e-05	-2|4;-1|16	4	0.06	0.01	0.87	1	37	FALSE	FALSE
NA12878	chr19	47823650	Human_STR_694013	T	0	0	-1	0.191156	5.70173e-07	-1|6;0|24;2|1	6	0.02	0.01	0.83	0.9	44	TRUE	FALSE
NA12878	chr19	49285892	Human_STR_695722	A	0	1	2	0.21767	1.78396e-05	0|6;1|5;2|3;4|1	3	0.01	0.01	0.92	1	33	FALSE	FALSE
NA12878	chr19	53214086	Human_STR_699067	T	-1	-1	0	0.267705	2.21072e-05	-1|13;0|5	5	0.02	0.01	0.82	0.81	29	FALSE	FALSE
NA12878	chr19	54921768	Human_STR_700474	A	0	0	-2	0.194692	4.96717e-05	-3|1;-2|3;0|14;1|1	3	0.02	0.02	0.69	1	45	FALSE	FALSE
NA12878	chr19	55307546	Human_STR_700853	A	0	1	2	0.132748	0.000186969	-1|1;0|10;1|10;2|3;3|1	3	0.01	0.02	0.89	1	39	FALSE	FALSE
NA12878	chr19	58403955	Human_STR_703233	A	2	2	0	0.275845	6.36639e-09	0|5;2|13	5	0.01	0.02	0.81	0.99	37	FALSE	FALSE
NA12878	chr19	58463714	Human_STR_703277	A	1	1	0	0.271108	7.53013e-08	0|6;1|16	6	0.02	0.01	0.86	1	34	FALSE	FALSE
NA12878	chr20	4208913	Human_STR_835115	T	0	0	-1	0.26621	7.94645e-09	-1|7;0|18;2|1	7	0.01	0.01	0.9	1	42	FALSE	FALSE
NA12878	chr20	6976819	Human_STR_836957	T	0	2	-1	0.176067	0.000207055	-1|4;0|7;2|9	4	0.01	0.03	0.75	1	27	TRUE	FALSE
NA12878	chr20	15477100	Human_STR_841150	T	1	1	0	0.293193	9.15177e-06	-1|1;0|6;1|14;3|1	6	0.01	0.03	0.78	1	38	FALSE	FALSE
NA12878	chr20	33211020	Human_STR_848232	T	0	0	-1	0.24407	0.000202261	-1|4;0|11;1|1	4	0.01	0.02	0.78	0.98	43	TRUE	FALSE
NA12878	chr20	39442398	Human_STR_853325	T	0	-6	-5	0.136597	9.8484e-05	-6|13;-5|3;-1|1;0|7	3	0.01	0.03	0.66	1	41	FALSE	FALSE
NA12878	chr20	44149959	Human_STR_855832	A	0	-2	1	0.177998	3.28334e-05	-3|1;-2|14;0|7;1|4	4	0.02	0.01	0.67	1	53	TRUE	FALSE
NA12878	chr20	46186201	Human_STR_857239	A	0	0	-1	0.226901	5.42271e-05	-1|5;0|16	5	0.01	0.02	0.83	0.96	30	FALSE	FALSE
NA12878	chr20	48210097	Human_STR_858590	A	-5	-2	-3	0.16567	1.56321e-05	-5|11;-3|4;-2|8	4	0.02	0.01	0.72	1	45	TRUE	TRUE
NA12878	chr20	54174477	Human_STR_863237	T	-1	1	0	0.205743	1.17607e-05	-1|8;0|5;1|7	5	0.02	0.01	0.81	1	38	TRUE	FALSE
NA12878	chr21	27655995	Human_STR_876623	AT	-2	-1	-3	0.28187	4.92753e-06	-6|5;-4|4;-2|6	5	0.02	0.03	0.84	0.92	31	TRUE	TRUE
NA12878	chr21	40318337	Human_STR_884297	A	0	-1	-2	0.199745	3.97689e-06	-2|4;-1|6;0|9	4	0.01	0.01	0.92	1	26	TRUE	FALSE
NA12878	chr22	24196197	Human_STR_892689	AC	0	2	3	0.148178	0.000172556	0|9;4|7;6|3	3	0.01	0.01	0.92	1	40	TRUE	FALSE
NA12878	chr22	25084458	Human_STR_893420	A	0	3	-1	0.164074	1.8161e-05	-1|4;0|10;3|8	4	0.02	0.02	0.52	1	43	TRUE	FALSE
NA12878	chr22	37730944	Human_STR_902550	A	-1	-1	0	0.238776	6.97428e-05	-3|1;-1|14;0|5	5	0.02	0.01	0.93	0.93	44	FALSE	FALSE
NA12878	chr22	37792590	Human_STR_902600	A	-1	-1	-2	0.294503	2.15904e-06	-2|6;-1|13;0|1;1|1	6	0.06	0.02	0.81	1	43	FALSE	FALSE
NA12878	chr22	47461897	Human_STR_910051	A	-2	-1	0	0.165629	9.12018e-06	-2|9;-1|8;0|4	4	0.01	0.01	0.86	1	44	TRUE	FALSE

## Sheet: Element
sample	chrom	pos	locus	motif	A	B	C	f	pval	reads	mosaic_support	stutter parameter u	stutter paramter d	stutter paramter rho	quality factor	read depth	pacbio intersection	illumina intersection
HG001	chr1	1030768	Human_STR_336	GT	0	0	-1	0.166593	3.20717e-12	-2|4;0|20	4	0.000117	0.000131	0.814	1	30	FALSE	FALSE
HG001	chr1	1457596	Human_STR_569	A	0	0	-1	0.116336	9.55323e-10	-1|6;0|45	6	0.000909	0.00183	0.895	1	86	FALSE	FALSE
HG001	chr1	2225468	Human_STR_1170	T	1	1	0	0.0484801	0.000299566	0|3;1|57	3	0.000909	0.00183	0.895	1	82	FALSE	FALSE
HG001	chr1	3223104	Human_STR_1485	T	0	0	-1	0.0842843	5.85731e-05	-1|3;0|32	3	0.000909	0.00183	0.895	1	70	TRUE	FALSE
HG001	chr1	3749880	Human_STR_1643	T	-3	-1	-2	0.11874	4.21411e-09	-4|1;-3|19;-2|5;-1|16	5	0.000909	0.00183	0.895	1	64	FALSE	FALSE
HG001	chr1	4434439	Human_STR_1981	T	1	2	3	0.214316	3.27122e-22	1|28;2|12;3|9	9	0.000909	0.00183	0.895	1	71	FALSE	TRUE
HG001	chr1	4574004	Human_STR_2039	T	-2	-1	0	0.0796933	1.91875e-08	-2|32;-1|21;0|4	4	0.000909	0.00183	0.895	1	90	FALSE	FALSE
HG001	chr1	6662122	Human_STR_3162	T	-7	1	2	0.0664011	2.80301e-08	-7|26;1|33;2|4	4	0.000909	0.00183	0.895	1	92	FALSE	FALSE
HG001	chr1	7698075	Human_STR_3766	C	-1	-1	1	0.292713	1.76341e-26	-2|1;-1|20;0|3;1|8	8	0.000909	0.00183	0.895	1	43	FALSE	FALSE
HG001	chr1	7832838	Human_STR_3846	T	0	0	-1	0.0916111	2.04636e-06	-1|4;0|39	4	0.000909	0.00183	0.895	1	64	FALSE	FALSE
HG001	chr1	8088510	Human_STR_4088	T	0	0	-1	0.0502078	0.000270761	-1|3;0|55	3	0.000909	0.00183	0.895	1	75	FALSE	FALSE
HG001	chr1	9082881	Human_STR_5002	A	1	1	0	0.0562172	0.000195234	0|3;1|49	3	0.000909	0.00183	0.895	1	67	FALSE	FALSE
HG001	chr1	9705324	Human_STR_5577	A	0	0	-1	0.11408	2.32328e-05	-1|3;0|23	3	0.000909	0.00183	0.895	1	55	FALSE	FALSE
HG001	chr1	10403591	Human_STR_6334	A	0	6	-1	0.0994351	3.06964e-11	-1|6;0|42;6|24	6	0.000909	0.00183	0.895	1	103	FALSE	FALSE
HG001	chr1	13654499	Human_STR_8506	T	0	0	-1	0.0674689	6.95376e-06	-1|4;0|54	4	0.000909	0.00183	0.895	1	91	FALSE	FALSE
HG001	chr1	13694145	Human_STR_8552	T	2	18	3	0.136666	5.53804e-14	1|1;2|18;3|6;18|16	6	0.000909	0.00183	0.895	1	74	FALSE	FALSE
HG001	chr1	14436718	Human_STR_8953	A	0	11	12	0.0738271	1.78577e-08	0|23;11|26;12|4	4	0.000909	0.00183	0.895	1	79	FALSE	FALSE
HG001	chr1	14728288	Human_STR_9110	A	-1	-1	0	0.0747936	1.09355e-05	-2|2;-1|35;0|3	3	0.000909	0.00183	0.895	1	56	FALSE	FALSE
HG001	chr1	14802405	Human_STR_9153	A	-3	1	0	0.0827056	7.29082e-06	-3|39;0|3;1|15	3	0.000909	0.00183	0.895	1	74	FALSE	FALSE
HG001	chr1	15220377	Human_STR_9385	A	-3	-1	-2	0.0418579	0.000189346	-3|32;-2|3;-1|44	3	0.000909	0.00183	0.895	1	101	FALSE	FALSE
HG001	chr1	15225873	Human_STR_9387	A	0	-2	-1	0.0856022	2.51302e-08	-2|24;-1|5;0|28;1|1	5	0.000909	0.00183	0.895	1	89	FALSE	FALSE
HG001	chr1	17325715	Human_STR_11131	T	0	0	-1	0.046864	0.000330274	-1|3;0|59	3	0.000909	0.00183	0.895	1	80	FALSE	FALSE
HG001	chr1	17468215	Human_STR_11250	T	0	0	-1	0.190307	3.77145e-16	-1|9;0|38	9	0.000909	0.00183	0.895	1	63	FALSE	FALSE
HG001	chr1	18420918	Human_STR_11763	T	-1	-1	-2	0.0966386	7.01593e-08	-2|5;-1|46	5	0.000909	0.00183	0.895	1	77	FALSE	FALSE
HG001	chr1	18485985	Human_STR_11797	A	-1	2	0	0.0792684	1.03298e-13	-1|37;0|7;2|46	7	0.000909	0.00183	0.895	1	117	FALSE	FALSE
HG001	chr1	19501765	Human_STR_12437	GT	-1	-1	0	0.0810209	1.43217e-08	-2|34;0|3	3	0.000117	0.000131	0.814	1	73	FALSE	FALSE
HG001	chr1	20024115	Human_STR_12873	T	1	1	0	0.0620008	9.71133e-06	0|4;1|59	4	0.000909	0.00183	0.895	1	89	FALSE	FALSE
HG001	chr1	20297997	Human_STR_13025	T	-6	-1	0	0.0924	7.31492e-11	-6|33;-1|22;0|5	5	0.000909	0.00183	0.895	1	87	FALSE	FALSE
HG001	chr1	20943971	Human_STR_13496	GT	-7	-3	-6	0.0789068	1.92061e-09	-14|16;-12|3;-6|19	3	0.000117	0.000131	0.814	1	79	FALSE	FALSE
HG001	chr1	21499020	Human_STR_13992	T	1	3	4	0.147954	8.50488e-10	1|16;2|1;3|9;4|4	4	0.000909	0.00183	0.895	1	49	FALSE	FALSE
HG001	chr1	22215267	Human_STR_14548	A	-4	1	0	0.0762628	2.46874e-07	-4|35;0|4;1|22	4	0.000909	0.00183	0.895	1	79	FALSE	FALSE
HG001	chr1	22689192	Human_STR_14818	A	-1	5	4	0.0855856	3.4969e-09	-1|24;4|5;5|28	5	0.000909	0.00183	0.895	1	81	FALSE	FALSE
HG001	chr1	23236369	Human_STR_15191	T	-1	1	0	0.0672672	4.48401e-05	-1|26;0|3;1|19	3	0.000909	0.00183	0.895	1	78	FALSE	FALSE
HG001	chr1	23699565	Human_STR_15646	T	-4	1	2	0.0679425	1.7001e-06	-4|24;1|19;2|3	3	0.000909	0.00183	0.895	1	68	FALSE	FALSE
HG001	chr1	23816089	Human_STR_15750	T	-1	-1	0	0.157445	4.75196e-18	-1|48;0|9	9	0.000909	0.00183	0.895	1	79	FALSE	FALSE
HG001	chr1	24242734	Human_STR_16166	A	4	6	5	0.225451	2.52138e-28	4|21;5|14;6|17	14	0.000909	0.00183	0.895	1	72	FALSE	FALSE
HG001	chr1	24560161	Human_STR_16371	A	-5	-1	0	0.0711975	1.4645e-06	-5|24;-1|18;0|3	3	0.000909	0.00183	0.895	1	73	FALSE	FALSE
HG001	chr1	24851376	Human_STR_16681	T	-1	-1	-2	0.172269	9.99651e-16	-2|9;-1|42;0|1	9	0.000909	0.00183	0.895	1	81	FALSE	FALSE
HG001	chr1	25944839	Human_STR_17448	A	-3	-1	-2	0.0636265	2.52473e-06	-3|27;-2|4;-1|39	4	0.000909	0.00183	0.895	1	89	FALSE	FALSE
HG001	chr1	27042587	Human_STR_18521	A	-1	1	0	0.115984	2.98308e-12	-1|23;0|7;1|24	7	0.000909	0.00183	0.895	1	70	FALSE	FALSE
HG001	chr1	28009640	Human_STR_19465	AAC	3	3	4	0.0666326	8.99372e-10	9|42;12|3	3	4.1e-05	4.2e-05	0.753	1	85	TRUE	FALSE
HG001	chr1	28745718	Human_STR_20445	C	1	1	2	0.106592	3.6583e-06	1|25;2|3	3	0.000909	0.00183	0.895	1	58	FALSE	FALSE
HG001	chr1	29275048	Human_STR_20947	A	0	0	1	0.0427784	5.85509e-05	0|66;1|3	3	0.000909	0.00183	0.895	1	97	FALSE	FALSE
HG001	chr1	30480963	Human_STR_21387	GT	0	9	10	0.133315	2.46497e-13	0|12;18|11;20|4	4	0.000117	0.000131	0.814	1	97	TRUE	FALSE
HG001	chr1	31196513	Human_STR_21945	A	5	5	4	0.0520591	0.000243807	4|3;5|53	3	0.000909	0.00183	0.895	1	81	FALSE	FALSE
HG001	chr1	32088565	Human_STR_22652	T	0	0	-1	0.0710191	3.30443e-07	-1|5;0|64	5	0.000909	0.00183	0.895	1	89	FALSE	FALSE
HG001	chr1	33308751	Human_STR_23827	T	-7	0	-6	0.113505	2.33427e-11	-7|17;-6|5;0|19	5	0.000909	0.00183	0.895	1	65	FALSE	FALSE
HG001	chr1	33628669	Human_STR_23986	A	0	0	-1	0.062339	0.000143959	-1|3;0|44	3	0.000909	0.00183	0.895	1	72	FALSE	FALSE
HG001	chr1	35246855	Human_STR_24911	T	-1	-1	-2	0.100889	5.63564e-08	-2|5;-1|43;0|1	5	0.000909	0.00183	0.895	1	86	FALSE	FALSE
HG001	chr1	35792241	Human_STR_25397	T	1	1	2	0.0476939	4.23974e-05	1|59;2|3	3	0.000909	0.00183	0.895	1	102	FALSE	FALSE
HG001	chr1	36219593	Human_STR_25833	T	0	0	-1	0.0582142	1.24393e-05	-1|4;0|63	4	0.000909	0.00183	0.895	1	88	FALSE	FALSE
HG001	chr1	36823473	Human_STR_26265	A	0	0	-1	0.0947489	7.75761e-08	-1|5;0|47	5	0.000909	0.00183	0.895	1	74	FALSE	FALSE
HG001	chr1	38316673	Human_STR_27214	T	-1	1	0	0.079166	1.01234e-06	-1|21;0|4;1|27	4	0.000909	0.00183	0.895	1	66	TRUE	FALSE
HG001	chr1	38329374	Human_STR_27217	A	0	1	-1	0.155867	1.98321e-10	-1|5;0|11;1|29	5	0.000909	0.00183	0.895	1	61	FALSE	TRUE
HG001	chr1	38371723	Human_STR_27229	T	6	8	7	0.0615761	5.89012e-05	6|21;7|3;8|23	3	0.000909	0.00183	0.895	1	89	FALSE	FALSE
HG001	chr1	38777460	Human_STR_27423	A	-4	2	1	0.149548	3.79383e-18	-4|31;1|9;2|21	9	0.000909	0.00183	0.895	1	80	FALSE	FALSE
HG001	chr1	38969497	Human_STR_27622	T	0	0	-1	0.0502078	0.000270761	-1|3;0|55	3	0.000909	0.00183	0.895	1	73	FALSE	FALSE
HG001	chr1	40138034	Human_STR_28602	A	0	0	1	0.0743737	1.11184e-05	0|37;1|3	3	0.000909	0.00183	0.895	1	83	FALSE	FALSE
HG001	chr1	40200868	Human_STR_28670	AC	-3	1	-4	0.124969	5.182e-10	-8|3;-6|11;2|9	3	0.000117	0.000131	0.814	1	51	FALSE	FALSE
HG001	chr1	40939267	Human_STR_29264	T	0	-1	-2	0.166417	2.42102e-16	-2|8;-1|16;0|16	8	0.000909	0.00183	0.895	1	62	FALSE	TRUE
HG001	chr1	41298637	Human_STR_29495	T	1	3	2	0.0672831	4.48046e-05	1|30;2|3;3|19	3	0.000909	0.00183	0.895	1	78	FALSE	FALSE
HG001	chr1	42803920	Human_STR_30284	T	0	0	-1	0.191803	1.49648e-19	-1|11;0|46	11	0.000909	0.00183	0.895	1	78	FALSE	FALSE
HG001	chr1	43104658	Human_STR_30497	T	0	0	-1	0.160014	5.11806e-17	-1|10;0|52	10	0.000909	0.00183	0.895	1	75	FALSE	TRUE
HG001	chr1	43474875	Human_STR_30682	T	0	0	1	0.151726	3.80958e-14	0|39;1|7	7	0.000909	0.00183	0.895	1	69	FALSE	FALSE
HG001	chr1	44190488	Human_STR_31189	T	0	-2	-1	0.0578616	3.73699e-06	-2|31;-1|4;0|30	4	0.000909	0.00183	0.895	1	77	FALSE	FALSE
HG001	chr1	44482921	Human_STR_31353	T	0	0	-1	0.105763	1.71829e-09	-1|6;0|50	6	0.000909	0.00183	0.895	1	107	FALSE	FALSE
HG001	chr1	45199295	Human_STR_31994	T	0	0	-1	0.0651989	0.000126205	-1|3;0|42	3	0.000909	0.00183	0.895	1	75	FALSE	FALSE
HG001	chr1	45512064	Human_STR_32274	T	-2	-2	-1	0.0903245	1.41108e-07	-2|40;-1|4	4	0.000909	0.00183	0.895	1	85	FALSE	FALSE
HG001	chr1	48287038	Human_STR_34074	A	0	0	-1	0.0585116	0.000173507	-1|3;0|47	3	0.000909	0.00183	0.895	1	69	FALSE	FALSE
HG001	chr1	48427435	Human_STR_34132	A	0	0	-1	0.0651989	7.97587e-06	-1|4;0|56	4	0.000909	0.00183	0.895	1	92	FALSE	FALSE
HG001	chr1	48522926	Human_STR_34186	A	-1	-1	-2	0.103879	1.9193e-09	-2|6;-1|51	6	0.000909	0.00183	0.895	1	83	FALSE	FALSE
HG001	chr1	49340217	Human_STR_34507	A	-1	-1	0	0.0909511	7.19523e-11	-2|4;-1|56;0|6	6	0.000909	0.00183	0.895	1	84	FALSE	FALSE
HG001	chr1	49895197	Human_STR_34713	A	0	0	-1	0.103092	8.02055e-11	-1|7;0|60	7	0.000909	0.00183	0.895	1	84	FALSE	FALSE
HG001	chr1	52705074	Human_STR_36826	G	-5	-1	-4	0.0750591	1.31754e-06	-5|24;-4|3;-2|1;-1|16	3	0.000909	0.00183	0.895	1	58	FALSE	FALSE
HG001	chr1	52934593	Human_STR_37089	T	-1	2	0	0.218843	2.6029e-17	-1|9;0|7;2|11	7	0.000909	0.00183	0.895	1	56	FALSE	FALSE
HG001	chr1	53734062	Human_STR_37498	T	0	0	-1	0.0674689	6.95376e-06	-1|4;0|54	4	0.000909	0.00183	0.895	1	80	FALSE	FALSE
HG001	chr1	54105632	Human_STR_37767	T	0	4	3	0.04474	4.94117e-05	0|30;3|3;4|30	3	0.000909	0.00183	0.895	1	81	FALSE	FALSE
HG001	chr1	54628594	Human_STR_38157	C	0	-1	1	0.173041	3.68201e-21	-1|26;0|17;1|9	9	0.000909	0.00183	0.895	1	60	FALSE	FALSE
HG001	chr1	55625030	Human_STR_38648	T	-1	1	0	0.0546056	8.51422e-05	-1|24;0|3;1|28	3	0.000909	0.00183	0.895	1	77	FALSE	FALSE
HG001	chr1	56221983	Human_STR_38865	A	1	7	2	0.202284	2.15994e-29	0|2;1|16;2|12;7|25	12	0.000909	0.00183	0.895	1	96	FALSE	FALSE
HG001	chr1	56284248	Human_STR_38894	A	1	1	2	0.118881	4.04608e-15	1|59;2|8	8	0.000909	0.00183	0.895	1	82	FALSE	FALSE
HG001	chr1	56634096	Human_STR_39094	A	3	3	2	0.081897	3.21702e-06	2|4;3|44	4	0.000909	0.00183	0.895	1	82	FALSE	FALSE
HG001	chr1	57107378	Human_STR_39278	A	-4	-2	-3	0.0929426	5.16497e-10	-4|33;-3|6;-2|26	6	0.000909	0.00183	0.895	1	91	FALSE	FALSE
HG001	chr1	57232285	Human_STR_39336	T	0	0	1	0.0461795	4.66674e-05	0|61;1|3	3	0.000909	0.00183	0.895	1	77	FALSE	FALSE
HG001	chr1	57555026	Human_STR_39506	T	-3	-3	-4	0.0667058	0.00011789	-4|3;-3|41	3	0.000909	0.00183	0.895	1	74	FALSE	FALSE
HG001	chr1	58542990	Human_STR_39955	A	2	1	0	0.0994688	2.6935e-14	0|8;1|32;2|34	8	0.000909	0.00183	0.895	1	89	FALSE	FALSE
HG001	chr1	60689548	Human_STR_40904	A	0	0	-1	0.0610285	1.03472e-05	-1|4;0|60	4	0.000909	0.00183	0.895	1	83	FALSE	FALSE
HG001	chr1	61004031	Human_STR_41069	T	-1	2	-2	0.0645296	1.57503e-05	-2|3;-1|21;2|20	3	0.000909	0.00183	0.895	1	64	FALSE	FALSE
HG001	chr1	62242362	Human_STR_42030	A	-13	-3	-2	0.0556475	3.18172e-06	-13|24;-4|2;-3|23;-2|3	3	0.000909	0.00183	0.895	1	71	FALSE	FALSE
HG001	chr1	62970223	Human_STR_42539	A	0	0	-1	0.072612	5.20326e-06	-1|4;0|50	4	0.000909	0.00183	0.895	1	70	FALSE	FALSE
HG001	chr1	63296558	Human_STR_42736	T	0	0	-1	0.0511172	0.000257056	-1|3;0|54	3	0.000909	0.00183	0.895	1	75	FALSE	FALSE
HG001	chr1	64103341	Human_STR_43202	A	0	-2	-1	0.0685163	8.16355e-08	-2|36;-1|5;0|31	5	0.000909	0.00183	0.895	1	84	FALSE	FALSE
HG001	chr1	64561859	Human_STR_43459	A	1	1	0	0.045349	0.000362936	0|3;1|61	3	0.000909	0.00183	0.895	1	95	FALSE	FALSE
HG001	chr1	64602471	Human_STR_43480	T	2	4	1	0.104702	4.49692e-13	1|7;2|26;3|1;4|27	7	0.000909	0.00183	0.895	1	79	FALSE	FALSE
HG001	chr1	64682900	Human_STR_43518	T	0	-1	-2	0.0931703	8.57261e-11	-2|6;-1|26;0|32	6	0.000909	0.00183	0.895	1	77	FALSE	FALSE
HG001	chr1	65052862	Human_STR_43756	A	1	1	0	0.0699713	0.000102347	0|3;1|39	3	0.000909	0.00183	0.895	1	71	FALSE	FALSE
HG001	chr1	65156926	Human_STR_43853	A	0	0	1	0.0493096	3.83919e-05	0|57;1|3	3	0.000909	0.00183	0.895	1	81	FALSE	FALSE
HG001	chr1	66146174	Human_STR_44340	T	2	2	1	0.0511172	0.000257056	1|3;2|54	3	0.000909	0.00183	0.895	1	91	FALSE	FALSE
HG001	chr1	66695256	Human_STR_44556	A	3	3	2	0.107319	4.10351e-08	2|5;3|41	5	0.000909	0.00183	0.895	1	70	FALSE	FALSE
HG001	chr1	66870749	Human_STR_44650	A	-8	1	0	0.0946447	9.66177e-08	-8|17;0|4;1|23	4	0.000909	0.00183	0.895	1	73	FALSE	FALSE
HG001	chr1	67292974	Human_STR_44903	T	0	-2	-1	0.206263	2.48662e-14	-2|10;-1|7;0|16;2|1	7	0.000909	0.00183	0.895	1	64	FALSE	FALSE
HG001	chr1	69192413	Human_STR_45920	T	0	0	-1	0.130759	1.43223e-11	-1|7;0|46	7	0.000909	0.00183	0.895	1	76	FALSE	FALSE
HG001	chr1	69402556	Human_STR_46013	A	-1	1	-2	0.0687966	1.32995e-05	-2|3;-1|28;0|1;1|18	3	0.000909	0.00183	0.895	1	65	FALSE	FALSE
HG001	chr1	70748841	Human_STR_46686	T	0	7	-1	0.0596358	2.02481e-05	-1|3;0|21;1|1;7|25	3	0.000909	0.00183	0.895	1	82	FALSE	FALSE
HG001	chr1	70840648	Human_STR_46722	T	-2	-2	-1	0.0605468	2.07334e-05	-2|46;-1|3	3	0.000909	0.00183	0.895	1	78	FALSE	FALSE
HG001	chr1	71896036	Human_STR_47204	T	-1	-1	0	0.055938	2.63408e-05	-1|50;0|3	3	0.000909	0.00183	0.895	1	77	FALSE	FALSE
HG001	chr1	72543333	Human_STR_47552	A	0	0	-1	0.0460945	0.000346357	-1|3;0|60	3	0.000909	0.00183	0.895	1	86	FALSE	FALSE
HG001	chr1	72626651	Human_STR_47589	A	0	0	-1	0.0562172	0.000195234	-1|3;0|49	3	0.000909	0.00183	0.895	1	66	FALSE	FALSE
HG001	chr1	72726102	Human_STR_47638	AT	0	0	-1	0.0534888	7.26015e-08	-2|3;0|53	3	0.000117	0.000131	0.814	1	81	FALSE	FALSE
HG001	chr1	72919940	Human_STR_47702	T	0	0	-1	0.0640896	8.52654e-06	-1|4;0|57	4	0.000909	0.00183	0.895	1	71	FALSE	FALSE
HG001	chr1	72958138	Human_STR_47716	ATCT	2	2	3	0.125011	9.76541e-12	8|21;12|3	3	2e-05	4.5e-05	0.661	1	104	FALSE	FALSE
HG001	chr1	76631303	Human_STR_49303	A	0	-3	-2	0.0711513	4.48035e-08	-3|24;-2|4;0|29;1|1	4	0.000909	0.00183	0.895	1	72	TRUE	FALSE
HG001	chr1	76733693	Human_STR_49349	AC	-9	2	0	0.0833289	1.29882e-11	-18|26;0|3;4|15	3	0.000117	0.000131	0.814	1	79	FALSE	FALSE
HG001	chr1	78042681	Human_STR_50138	A	1	1	0	0.0493293	0.000284929	0|3;1|56	3	0.000909	0.00183	0.895	1	81	FALSE	FALSE
HG001	chr1	78118338	Human_STR_50189	A	0	-2	-1	0.102695	2.6807e-10	-2|23;-1|6;0|27	6	0.000909	0.00183	0.895	1	78	FALSE	FALSE
HG001	chr1	79084959	Human_STR_50593	T	0	-3	-1	0.0421087	6.76729e-05	-3|32;-1|3;0|35	3	0.000909	0.00183	0.895	1	89	FALSE	FALSE
HG001	chr1	79135652	Human_STR_50617	A	0	2	-1	0.0476713	4.13824e-05	-1|3;0|31;2|28	3	0.000909	0.00183	0.895	1	91	FALSE	FALSE
HG001	chr1	80083065	Human_STR_51051	A	0	0	1	0.0629319	6.14464e-07	-1|1;0|58;1|4	4	0.000909	0.00183	0.895	1	74	FALSE	FALSE
HG001	chr1	80624011	Human_STR_51319	T	0	0	-1	0.133824	3.40458e-16	-1|10;0|64	10	0.000909	0.00183	0.895	1	89	FALSE	FALSE
HG001	chr1	81039129	Human_STR_51501	T	-9	-8	-10	0.0994953	1.16134e-07	-10|4;-9|16;-8|22	4	0.000909	0.00183	0.895	1	70	FALSE	FALSE
HG001	chr1	82324451	Human_STR_52204	A	-1	9	8	0.100254	3.84088e-06	-1|26;0|1;8|3;9|11;10|1	3	0.000909	0.00183	0.895	1	74	FALSE	FALSE
HG001	chr1	82865945	Human_STR_52473	AT	0	0	-1	0.249939	5.16497e-10	-2|3;0|9	3	0.000117	0.000131	0.814	1	32	FALSE	FALSE
HG001	chr1	84829153	Human_STR_53354	T	0	-3	-1	0.11051	7.10485e-15	-3|28;-1|8;0|28	8	0.000909	0.00183	0.895	1	90	FALSE	FALSE
HG001	chr1	85756058	Human_STR_53878	A	-7	3	2	0.088707	2.91043e-09	-7|28;2|5;3|23	5	0.000909	0.00183	0.895	1	84	FALSE	FALSE
HG001	chr1	85906265	Human_STR_53956	T	15	25	26	0.0514515	4.08541e-06	15|28;25|26;26|3	3	0.000909	0.00183	0.895	1	96	FALSE	FALSE
HG001	chr1	88657264	Human_STR_55228	A	-26	-19	-20	0.0674961	1.36892e-05	-26|29;-20|3;-19|19	3	0.000909	0.00183	0.895	1	85	FALSE	FALSE
HG001	chr1	89683363	Human_STR_55716	T	1	1	0	0.0640896	8.52654e-06	0|4;1|57	4	0.000909	0.00183	0.895	1	88	FALSE	FALSE
HG001	chr1	90128632	Human_STR_55962	A	-1	-1	0	0.189296	8.64483e-23	-1|47;0|11	11	0.000909	0.00183	0.895	1	101	FALSE	FALSE
HG001	chr1	91475872	Human_STR_56666	T	2	2	1	0.0699713	0.000102347	1|3;2|39	3	0.000909	0.00183	0.895	1	63	FALSE	FALSE
HG001	chr1	91699432	Human_STR_56800	T	-1	1	-2	0.11236	2.58147e-13	-2|7;-1|24;1|28	7	0.000909	0.00183	0.895	1	88	FALSE	FALSE
HG001	chr1	91841794	Human_STR_56894	A	0	0	1	0.0778158	2.60039e-07	0|47;1|4	4	0.000909	0.00183	0.895	1	77	FALSE	FALSE
HG001	chr1	92021398	Human_STR_57087	A	15	29	16	0.220282	6.1938e-18	10|1;14|1;15|17;16|7;29|9	7	0.000909	0.00183	0.895	1	76	FALSE	FALSE
HG001	chr1	92179246	Human_STR_57225	A	0	-1	-2	0.0447334	6.5353e-05	-2|3;-1|30;0|31	3	0.000909	0.00183	0.895	1	88	FALSE	FALSE
HG001	chr1	92259708	Human_STR_57278	T	0	1	2	0.0831676	1.19017e-06	0|15;1|18;2|3	3	0.000909	0.00183	0.895	1	98	FALSE	FALSE
HG001	chr1	92583511	Human_STR_57538	A	-2	-2	-1	0.132847	6.67566e-12	-2|39;-1|6	6	0.000909	0.00183	0.895	1	75	FALSE	FALSE
HG001	chr1	93428999	Human_STR_58179	A	12	12	11	0.209364	7.79619e-15	11|8;12|30	8	0.000909	0.00183	0.895	1	80	FALSE	FALSE
HG001	chr1	93933006	Human_STR_58445	AT	0	2	-1	0.208283	2.83086e-17	-2|5;0|7;4|12	5	0.000117	0.000131	0.814	1	43	FALSE	FALSE
HG001	chr1	95799537	Human_STR_59386	A	-3	-3	-4	0.0530353	0.000231007	-4|3;-3|52	3	0.000909	0.00183	0.895	1	81	FALSE	FALSE
HG001	chr1	96095268	Human_STR_59513	T	-1	-1	-2	0.0637322	0.000134892	-2|3;-1|43	3	0.000909	0.00183	0.895	1	65	FALSE	FALSE
HG001	chr1	97656967	Human_STR_60292	T	0	0	-1	0.0511172	0.000257056	-1|3;0|54	3	0.000909	0.00183	0.895	1	83	FALSE	FALSE
HG001	chr1	98799294	Human_STR_60817	T	0	1	-1	0.21204	1.16018e-29	-1|14;0|19;1|30	14	0.000909	0.00183	0.895	1	90	FALSE	TRUE
HG001	chr1	100747806	Human_STR_61870	A	0	0	-1	0.111309	1.70253e-12	-1|8;0|63	8	0.000909	0.00183	0.895	1	106	FALSE	FALSE
HG001	chr1	101319641	Human_STR_62173	T	-7	-1	0	0.166669	7.5024e-17	-7|17;-1|14;0|7	7	0.000909	0.00183	0.895	1	74	FALSE	FALSE
HG001	chr1	101535255	Human_STR_62275	A	-3	-3	-4	0.0502078	0.000270761	-4|3;-3|55	3	0.000909	0.00183	0.895	1	90	FALSE	FALSE
HG001	chr1	101896671	Human_STR_62434	T	0	-2	-1	0.0638514	2.49646e-06	-2|28;-1|4;0|26;1|1	4	0.000909	0.00183	0.895	1	82	FALSE	FALSE
HG001	chr1	102626071	Human_STR_62751	T	1	1	2	0.126781	1.45452e-13	1|48;2|7	7	0.000909	0.00183	0.895	1	66	FALSE	FALSE
HG001	chr1	104099061	Human_STR_63327	A	0	-2	-1	0.0474059	0.000130595	-2|28;-1|3;0|32	3	0.000909	0.00183	0.895	1	87	FALSE	FALSE
HG001	chr1	104164855	Human_STR_63366	T	0	0	-1	0.0401315	0.000514135	-1|3;0|69	3	0.000909	0.00183	0.895	1	82	FALSE	FALSE
HG001	chr1	104492876	Human_STR_63529	A	2	3	4	0.0786196	1.43242e-06	2|28;3|16;4|3	3	0.000909	0.00183	0.895	1	68	FALSE	FALSE
HG001	chr1	104547376	Human_STR_63555	GT	-1	2	1	0.055507	1.18038e-08	-2|24;2|3;4|25	3	0.000117	0.000131	0.814	1	86	FALSE	FALSE
HG001	chr1	105035722	Human_STR_63799	A	0	13	12	0.16623	8.14386e-11	-1|1;0|9;12|5;13|11	5	0.000909	0.00183	0.895	1	57	FALSE	FALSE
HG001	chr1	105355713	Human_STR_63977	A	0	2	1	0.0458862	0.000144	0|29;1|3;2|32	3	0.000909	0.00183	0.895	1	93	FALSE	FALSE
HG001	chr1	105493241	Human_STR_64052	A	-8	-1	-9	0.0593177	2.04273e-05	-9|3;-8|28;-1|22	3	0.000909	0.00183	0.895	1	75	FALSE	FALSE
HG001	chr1	107222800	Human_STR_64836	T	0	1	-1	0.0827265	2.57975e-07	-1|4;0|20;1|26	4	0.000909	0.00183	0.895	1	71	FALSE	FALSE
HG001	chr1	108818964	Human_STR_65574	A	0	2	1	0.0705196	1.64832e-06	0|32;1|4;2|24	4	0.000909	0.00183	0.895	1	82	FALSE	FALSE
HG001	chr1	109340147	Human_STR_66052	A	-1	-1	-2	0.0874669	2.46807e-06	-2|4;-1|41	4	0.000909	0.00183	0.895	1	93	FALSE	FALSE
HG001	chr1	109380814	Human_STR_66086	A	2	3	4	0.0879432	9.95297e-07	2|22;3|14;4|3	3	0.000909	0.00183	0.895	1	66	FALSE	FALSE
HG001	chr1	109472606	Human_STR_66159	T	-2	-2	-3	0.0520591	0.000243807	-3|3;-2|53	3	0.000909	0.00183	0.895	1	84	FALSE	FALSE
HG001	chr1	111211471	Human_STR_66962	T	0	0	-1	0.0530353	0.000231007	-1|3;0|52	3	0.000909	0.00183	0.895	1	85	FALSE	FALSE
HG001	chr1	111564830	Human_STR_67104	A	0	0	-1	0.0540477	0.000218649	-1|3;0|51	3	0.000909	0.00183	0.895	1	69	FALSE	FALSE
HG001	chr1	113277661	Human_STR_68236	T	-1	1	0	0.0590774	6.70433e-05	-1|34;0|3;1|22	3	0.000909	0.00183	0.895	1	83	FALSE	FALSE
HG001	chr1	113425274	Human_STR_68312	T	0	-2	-3	0.0920005	2.51706e-09	-3|5;-2|22;0|26	5	0.000909	0.00183	0.895	1	79	FALSE	FALSE
HG001	chr1	113556553	Human_STR_68387	T	0	0	1	0.0476939	4.23974e-05	0|59;1|3	3	0.000909	0.00183	0.895	1	82	FALSE	FALSE
HG001	chr1	113604566	Human_STR_68410	A	-5	-1	-6	0.114817	1.17934e-11	-6|6;-5|21;-1|20	6	0.000909	0.00183	0.895	1	77	FALSE	FALSE
HG001	chr1	113701827	Human_STR_68471	A	0	15	3	0.0882345	1.0028e-12	0|26;3|3;15|14	3	0.000909	0.00183	0.895	1	78	FALSE	FALSE
HG001	chr1	114023816	Human_STR_68727	A	0	0	1	0.0484885	4.03621e-05	0|58;1|3	3	0.000909	0.00183	0.895	1	81	FALSE	FALSE
HG001	chr1	117153462	Human_STR_70306	T	0	-2	-1	0.212226	7.47681e-28	-2|19;-1|14;0|34;1|1	14	0.000909	0.00183	0.895	1	97	FALSE	TRUE
HG001	chr1	117847664	Human_STR_70629	A	-1	-1	-2	0.0476588	0.000314679	-2|3;-1|58	3	0.000909	0.00183	0.895	1	74	FALSE	FALSE
HG001	chr1	118408302	Human_STR_70869	A	-7	0	1	0.0597323	2.55112e-06	-7|22;0|23;1|3	3	0.000909	0.00183	0.895	1	90	FALSE	FALSE
HG001	chr1	118990796	Human_STR_71090	A	-2	-2	-1	0.0572995	8.96206e-07	-2|65;-1|4	4	0.000909	0.00183	0.895	1	92	FALSE	FALSE
HG001	chr1	119443903	Human_STR_71322	T	1	3	0	0.104704	6.51847e-08	0|4;1|15;3|17	4	0.000909	0.00183	0.895	1	93	FALSE	FALSE
HG001	chr1	119546176	Human_STR_71362	T	0	0	1	0.0421566	6.11425e-05	0|67;1|3	3	0.000909	0.00183	0.895	1	87	FALSE	FALSE
HG001	chr1	149938461	Human_STR_1622562	A	3	4	2	0.0783311	1.1465e-05	2|3;3|16;4|18	3	0.000909	0.00183	0.895	1	56	FALSE	FALSE
HG001	chr1	151351576	Human_STR_73752	T	0	0	-1	0.0651989	0.000126205	-1|3;0|42	3	0.000909	0.00183	0.895	1	61	FALSE	FALSE
HG001	chr1	151866027	Human_STR_74176	T	6	8	7	0.181365	1.15163e-15	6|19;7|8;8|14	8	0.000909	0.00183	0.895	1	79	TRUE	FALSE
HG001	chr1	152242280	Human_STR_74380	T	0	1	-1	0.205009	1.88335e-33	-1|16;0|23;1|40	16	0.000909	0.00183	0.895	1	94	FALSE	TRUE
HG001	chr1	152749082	Human_STR_74560	T	0	0	-1	0.157818	3.55735e-12	-1|7;0|37	7	0.000909	0.00183	0.895	1	66	FALSE	FALSE
HG001	chr1	153824613	Human_STR_75198	A	2	2	1	0.213123	1.95959e-11	1|6;2|22	6	0.000909	0.00183	0.895	1	39	FALSE	FALSE
HG001	chr1	154372326	Human_STR_75827	A	1	1	0	0.0472581	2.78547e-05	0|4;1|78	4	0.000909	0.00183	0.895	1	114	FALSE	FALSE
HG001	chr1	155152481	Human_STR_76404	A	0	0	-1	0.0637322	0.000134892	-1|3;0|43	3	0.000909	0.00183	0.895	1	78	FALSE	FALSE
HG001	chr1	155489796	Human_STR_76733	AAAT	1	3	2	0.086947	7.01835e-14	4|19;8|4;12|21	4	2e-05	4.5e-05	0.661	1	98	FALSE	FALSE
HG001	chr1	156633057	Human_STR_77834	T	1	1	0	0.0520591	0.000243807	0|3;1|53	3	0.000909	0.00183	0.895	1	82	FALSE	FALSE
HG001	chr1	156875701	Human_STR_77993	GT	-1	2	1	0.214266	2.62309e-20	-2|24;2|6;4|8	6	0.000117	0.000131	0.814	1	70	FALSE	TRUE
HG001	chr1	158038486	Human_STR_78471	T	-1	-1	-2	0.0511172	0.000257056	-2|3;-1|54	3	0.000909	0.00183	0.895	1	84	FALSE	FALSE
HG001	chr1	158440886	Human_STR_78638	A	0	0	-1	0.0710191	3.30443e-07	-1|5;0|64	5	0.000909	0.00183	0.895	1	91	FALSE	FALSE
HG001	chr1	158578244	Human_STR_78703	ATT	0	1	2	0.1539	3.35361e-15	0|15;3|9;6|4	4	4.1e-05	4.2e-05	0.753	1	90	TRUE	FALSE
HG001	chr1	159778622	Human_STR_79225	A	0	0	-1	0.0502078	0.000270761	-1|3;0|55	3	0.000909	0.00183	0.895	1	71	FALSE	FALSE
HG001	chr1	160393979	Human_STR_79581	A	0	0	-1	0.0637322	0.000134892	-1|3;0|43	3	0.000909	0.00183	0.895	1	67	FALSE	FALSE
HG001	chr1	160925054	Human_STR_79822	A	0	4	-1	0.0358549	9.46912e-05	-1|3;0|39;4|38	3	0.000909	0.00183	0.895	1	107	FALSE	FALSE
HG001	chr1	160958627	Human_STR_79848	T	-1	-1	-2	0.0785545	3.80194e-06	-2|4;-1|46	4	0.000909	0.00183	0.895	1	69	FALSE	FALSE
HG001	chr1	162043593	Human_STR_80606	A	0	0	-1	0.152573	1.72883e-10	-1|6;0|33	6	0.000909	0.00183	0.895	1	59	FALSE	FALSE
HG001	chr1	162064319	Human_STR_80615	T	0	0	-1	0.182477	5.69466e-16	-1|9;0|40	9	0.000909	0.00183	0.895	1	69	FALSE	FALSE
HG001	chr1	162303905	Human_STR_80718	T	0	0	-1	0.0477469	0.000313045	-1|3;0|57;1|1	3	0.000909	0.00183	0.895	1	89	FALSE	FALSE
HG001	chr1	162558896	Human_STR_80913	T	0	0	-1	0.133824	1.30472e-08	-1|5;0|32	5	0.000909	0.00183	0.895	1	56	FALSE	FALSE
HG001	chr1	162656834	Human_STR_80991	T	7	7	6	0.0699713	6.03172e-06	6|4;7|52	4	0.000909	0.00183	0.895	1	87	FALSE	FALSE
HG001	chr1	163613857	Human_STR_81452	T	0	0	-1	0.043926	0.000397603	-1|3;0|63	3	0.000909	0.00183	0.895	1	79	FALSE	FALSE
HG001	chr1	164338327	Human_STR_81754	AT	-6	2	-8	0.249922	2.49819e-13	-16|3;-12|6;4|3	3	0.000117	0.000131	0.814	1	42	FALSE	FALSE
HG001	chr1	164565750	Human_STR_81921	T	0	0	-1	0.072612	5.20326e-06	-1|4;0|50	4	0.000909	0.00183	0.895	1	69	FALSE	FALSE
HG001	chr1	165617339	Human_STR_82425	AC	4	4	5	0.0453785	8.57157e-08	8|63;10|3	3	0.000117	0.000131	0.814	1	96	FALSE	FALSE
HG001	chr1	165743314	Human_STR_82523	A	0	0	1	0.101479	1.78059e-09	0|44;1|5	5	0.000909	0.00183	0.895	1	71	FALSE	FALSE
HG001	chr1	166677438	Human_STR_82993	AT	0	5	-1	0.18802	9.82078e-27	-2|8;0|8;2|7;10|14	8	0.000117	0.000131	0.814	1	66	FALSE	FALSE
HG001	chr1	167833745	Human_STR_83643	A	0	0	-1	0.0620008	9.71133e-06	-1|4;0|59	4	0.000909	0.00183	0.895	1	93	FALSE	FALSE
HG001	chr1	169026815	Human_STR_84287	T	-1	-1	-2	0.137569	2.544e-16	-2|10;-1|62	10	0.000909	0.00183	0.895	1	96	FALSE	FALSE
HG001	chr1	170650684	Human_STR_85030	T	0	9	8	0.157461	1.33818e-12	0|29;8|6;9|13	6	0.000909	0.00183	0.895	1	75	FALSE	FALSE
HG001	chr1	170653913	Human_STR_85032	A	-1	-13	0	0.0935647	6.02916e-07	-13|18;-1|13;0|3	3	0.000909	0.00183	0.895	1	62	FALSE	FALSE
HG001	chr1	170821037	Human_STR_85113	A	0	-3	1	0.0552677	3.26679e-06	-3|24;0|24;1|3	3	0.000909	0.00183	0.895	1	101	FALSE	FALSE
HG001	chr1	170861904	Human_STR_85137	A	0	0	-1	0.0689555	3.81983e-07	-1|5;0|66	5	0.000909	0.00183	0.895	1	81	FALSE	FALSE
HG001	chr1	171012500	Human_STR_85205	T	0	-2	-1	0.0525912	9.56374e-05	-2|27;-1|3;0|25	3	0.000909	0.00183	0.895	1	85	FALSE	FALSE
HG001	chr1	171044973	Human_STR_85224	T	-25	1	0	0.0674961	1.36889e-05	-25|25;0|3;1|19	3	0.000909	0.00183	0.895	1	73	FALSE	FALSE
HG001	chr1	172225135	Human_STR_85920	T	-1	5	0	0.0568761	5.41765e-08	-1|31;0|4;5|36	4	0.000909	0.00183	0.895	1	105	FALSE	FALSE
HG001	chr1	172297143	Human_STR_85950	A	0	2	1	0.0444409	0.000158741	0|32;1|3;2|30	3	0.000909	0.00183	0.895	1	90	FALSE	FALSE
HG001	chr1	173098817	Human_STR_86293	T	0	2	1	0.0705326	3.86593e-05	0|27;1|3;2|18	3	0.000909	0.00183	0.895	1	79	FALSE	FALSE
HG001	chr1	173243003	Human_STR_86350	G	-1	1	2	0.214187	3.31042e-08	-1|4;1|5;2|3	3	0.000909	0.00183	0.895	1	26	FALSE	FALSE
HG001	chr1	175548666	Human_STR_87775	A	0	1	2	0.102719	7.54004e-15	0|33;1|27;2|7	7	0.000909	0.00183	0.895	1	86	FALSE	FALSE
HG001	chr1	175555516	Human_STR_87781	A	0	-1	-2	0.0420984	7.83684e-05	-2|3;-1|32;0|40	3	0.000909	0.00183	0.895	1	94	FALSE	FALSE
HG001	chr1	177829217	Human_STR_88838	A	0	0	-1	0.0699713	0.000102347	-1|3;0|39	3	0.000909	0.00183	0.895	1	69	TRUE	FALSE
HG001	chr1	178136757	Human_STR_89003	A	0	-1	-2	0.0706218	1.58318e-05	-2|3;-1|24;0|18	3	0.000909	0.00183	0.895	1	86	FALSE	FALSE
HG001	chr1	178175438	Human_STR_89028	GT	0	3	2	0.25925	1.38996e-47	0|13;4|14;6|34	14	0.000117	0.000131	0.814	1	87	FALSE	TRUE
HG001	chr1	178243603	Human_STR_89066	A	0	0	-1	0.0754689	2.43879e-07	-1|5;0|60	5	0.000909	0.00183	0.895	1	83	FALSE	FALSE
HG001	chr1	178957478	Human_STR_89508	A	0	0	-1	0.232974	1.39929e-20	-1|11;0|36	11	0.000909	0.00183	0.895	1	66	FALSE	FALSE
HG001	chr1	179122277	Human_STR_89631	A	-1	-1	-2	0.0637322	0.000134892	-2|3;-1|43	3	0.000909	0.00183	0.895	1	71	FALSE	FALSE
HG001	chr1	179124465	Human_STR_89635	T	6	6	5	0.141563	3.38386e-07	5|4;6|24	4	0.000909	0.00183	0.895	1	55	FALSE	FALSE
HG001	chr1	179650401	Human_STR_90074	A	-2	1	-3	0.0593358	2.04845e-05	-3|3;-2|35;1|22	3	0.000909	0.00183	0.895	1	90	TRUE	FALSE
HG001	chr1	180748401	Human_STR_90758	T	2	6	5	0.131082	3.40378e-10	2|21;5|5;6|14	5	0.000909	0.00183	0.895	1	78	FALSE	FALSE
HG001	chr1	181096624	Human_STR_90975	T	-1	-2	-3	0.153524	5.22787e-16	-3|8;-2|18;-1|24	8	0.000909	0.00183	0.895	1	91	FALSE	FALSE
HG001	chr1	181202172	Human_STR_91019	A	0	-3	-1	0.219691	5.54069e-24	-3|32;-1|11;0|14	11	0.000909	0.00183	0.895	1	85	FALSE	FALSE
HG001	chr1	181890416	Human_STR_91273	A	0	0	-1	0.045349	0.000362936	-1|3;0|61	3	0.000909	0.00183	0.895	1	77	FALSE	FALSE
HG001	chr1	182248363	Human_STR_91452	A	0	3	1	0.166622	1.26278e-20	0|18;1|9;3|22	9	0.000909	0.00183	0.895	1	66	FALSE	FALSE
HG001	chr1	182312012	Human_STR_91513	T	0	0	-1	0.0610285	0.000153412	-1|3;0|45	3	0.000909	0.00183	0.895	1	110	FALSE	FALSE
HG001	chr1	182369975	Human_STR_91573	AC	0	0	1	0.0677115	9.21006e-11	0|55;2|4	4	0.000117	0.000131	0.814	1	106	FALSE	FALSE
HG001	chr1	182722364	Human_STR_91765	A	0	-2	1	0.108546	3.16806e-11	-2|24;0|18;1|5	5	0.000909	0.00183	0.895	1	78	FALSE	FALSE
HG001	chr1	182936117	Human_STR_91893	T	-1	-1	0	0.0778158	2.60039e-07	-1|47;0|4	4	0.000909	0.00183	0.895	1	92	FALSE	FALSE
HG001	chr1	182980009	Human_STR_91933	T	0	0	-1	0.152573	1.21343e-13	-1|8;0|44	8	0.000909	0.00183	0.895	1	77	FALSE	FALSE
HG001	chr1	183213749	Human_STR_92092	A	0	-2	-1	0.196661	2.19677e-25	-2|20;-1|13;0|27	13	0.000909	0.00183	0.895	1	85	FALSE	FALSE
HG001	chr1	183352563	Human_STR_92190	A	0	-1	-2	0.0397782	9.28979e-05	-2|3;-1|34;0|36	3	0.000909	0.00183	0.895	1	99	FALSE	FALSE
HG001	chr1	184337278	Human_STR_92665	A	0	0	-1	0.0916111	2.04636e-06	-1|4;0|39	4	0.000909	0.00183	0.895	1	64	FALSE	FALSE
HG001	chr1	184479614	Human_STR_92741	T	0	0	-1	0.089492	2.2499e-06	-1|4;0|40	4	0.000909	0.00183	0.895	1	75	FALSE	FALSE
HG001	chr1	185494560	Human_STR_93324	T	0	2	-1	0.061818	1.85522e-05	-1|3;0|28;2|21	3	0.000909	0.00183	0.895	1	73	FALSE	FALSE
HG001	chr1	185827172	Human_STR_93478	A	0	0	-1	0.114024	1.07953e-09	-1|6;0|46	6	0.000909	0.00183	0.895	1	81	FALSE	FALSE
HG001	chr1	185910573	Human_STR_93518	T	0	0	-1	0.0585116	0.000173507	-1|3;0|47	3	0.000909	0.00183	0.895	1	69	FALSE	FALSE
HG001	chr1	186028726	Human_STR_93566	T	1	1	2	0.164065	4.82081e-22	0|1;1|55;2|11	11	0.000909	0.00183	0.895	1	95	FALSE	FALSE
HG001	chr1	186665301	Human_STR_93884	T	0	0	-1	0.0842843	6.86162e-09	-1|6;0|64	6	0.000909	0.00183	0.895	1	96	FALSE	FALSE
HG001	chr1	187088767	Human_STR_94093	T	0	0	-1	0.0518205	1.95338e-05	-1|4;0|71	4	0.000909	0.00183	0.895	1	89	FALSE	FALSE
HG001	chr1	187474115	Human_STR_94283	A	-2	-2	-3	0.0769815	4.12223e-06	-3|4;-2|47	4	0.000909	0.00183	0.895	1	65	FALSE	FALSE
HG001	chr1	188105754	Human_STR_94582	A	0	0	-1	0.141563	7.98443e-12	-1|7;0|42	7	0.000909	0.00183	0.895	1	65	FALSE	FALSE
HG001	chr1	188143072	Human_STR_94603	A	0	0	-1	0.0855297	2.70152e-06	-1|4;0|42	4	0.000909	0.00183	0.895	1	62	FALSE	FALSE
HG001	chr1	188307825	Human_STR_94684	A	0	0	-1	0.0502078	0.000270761	-1|3;0|55	3	0.000909	0.00183	0.895	1	80	FALSE	FALSE
HG001	chr1	188418627	Human_STR_94740	T	0	0	-1	0.0735404	8.82034e-05	-1|3;0|37	3	0.000909	0.00183	0.895	1	62	FALSE	FALSE
HG001	chr1	190405451	Human_STR_95788	A	-11	-2	-1	0.0747779	1.2507e-06	-11|18;-2|17;-1|3	3	0.000909	0.00183	0.895	1	69	FALSE	FALSE
HG001	chr1	190487426	Human_STR_95837	A	-1	1	0	0.0781122	2.80023e-05	-1|16;0|3;1|22	3	0.000909	0.00183	0.895	1	65	FALSE	FALSE
HG001	chr1	191362016	Human_STR_96270	T	11	16	10	0.272596	7.18396e-28	10|12;11|10;16|15	12	0.000909	0.00183	0.895	1	63	FALSE	FALSE
HG001	chr1	191518707	Human_STR_96344	T	-1	1	0	0.131693	5.12596e-16	-1|29;0|9;1|25	9	0.000909	0.00183	0.895	1	84	FALSE	FALSE
HG001	chr1	191706842	Human_STR_96433	T	3	3	2	0.169433	4.95777e-14	2|8;3|38;4|1	8	0.000909	0.00183	0.895	1	74	FALSE	FALSE
HG001	chr1	191809941	Human_STR_96489	T	0	3	2	0.0510005	3.7983e-05	0|28;2|3;3|26	3	0.000909	0.00183	0.895	1	87	FALSE	FALSE
HG001	chr1	191881379	Human_STR_96534	T	-3	-1	-2	0.0431086	0.000173774	-3|40;-2|3;-1|31	3	0.000909	0.00183	0.895	1	98	FALSE	FALSE
HG001	chr1	192227895	Human_STR_96702	T	0	0	-1	0.160014	5.05868e-09	-1|5;0|26	5	0.000909	0.00183	0.895	1	69	FALSE	FALSE
HG001	chr1	192250789	Human_STR_96712	T	0	0	1	0.0387694	7.82769e-05	0|73;1|3	3	0.000909	0.00183	0.895	1	96	FALSE	FALSE
HG001	chr1	192730228	Human_STR_96932	T	0	0	-1	0.0582142	1.24393e-05	-1|4;0|63	4	0.000909	0.00183	0.895	1	85	FALSE	FALSE
HG001	chr1	194926282	Human_STR_98079	A	0	0	-1	0.0947489	7.75761e-08	-1|5;0|47	5	0.000909	0.00183	0.895	1	76	FALSE	FALSE
HG001	chr1	195330780	Human_STR_98277	T	0	0	-1	0.0610285	6.97889e-07	-1|5;0|75	5	0.000909	0.00183	0.895	1	102	FALSE	FALSE
HG001	chr1	195570541	Human_STR_98385	A	0	2	-1	0.0750699	7.42391e-09	-1|5;0|29;2|28	5	0.000909	0.00183	0.895	1	76	FALSE	TRUE
HG001	chr1	197036290	Human_STR_99078	A	-6	2	1	0.0618314	5.96458e-07	-6|31;1|4;2|28	4	0.000909	0.00183	0.895	1	91	FALSE	FALSE
HG001	chr1	197236196	Human_STR_99175	T	-2	3	-1	0.103279	3.82784e-13	-2|23;-1|6;3|31	6	0.000909	0.00183	0.895	1	79	FALSE	FALSE
HG001	chr1	197981237	Human_STR_99545	T	0	0	-1	0.0446266	0.000380016	-1|3;0|62	3	0.000909	0.00183	0.895	1	84	FALSE	FALSE
HG001	chr1	200034784	Human_STR_100675	T	-5	-3	-4	0.0874328	1.95294e-05	-5|14;-4|3;-3|21	3	0.000909	0.00183	0.895	1	57	FALSE	FALSE
HG001	chr1	200126684	Human_STR_100746	T	-3	-3	-2	0.122588	3.12968e-15	-3|57;-2|8	8	0.000909	0.00183	0.895	1	87	FALSE	FALSE
HG001	chr1	200137318	Human_STR_100757	T	0	0	-1	0.0511172	0.000257056	-1|3;0|54	3	0.000909	0.00183	0.895	1	86	FALSE	FALSE
HG001	chr1	200625632	Human_STR_101181	T	0	0	-1	0.0670171	4.39681e-07	-1|5;0|68	5	0.000909	0.00183	0.895	1	106	FALSE	FALSE
HG001	chr1	200942180	Human_STR_101419	A	0	0	1	0.0548993	2.78829e-05	0|51;1|3	3	0.000909	0.00183	0.895	1	79	FALSE	FALSE
HG001	chr1	201035819	Human_STR_101462	T	-13	6	7	0.0574267	2.89487e-06	-13|24;6|23;7|3	3	0.000909	0.00183	0.895	1	83	FALSE	FALSE
HG001	chr1	201765382	Human_STR_101820	T	-2	-1	-3	0.260952	5.0343e-27	-3|12;-2|11;-1|31	12	0.000909	0.00183	0.895	1	96	FALSE	FALSE
HG001	chr1	202176061	Human_STR_102224	T	-1	4	5	0.0998361	4.73544e-13	-1|28;4|24;5|6	6	0.000909	0.00183	0.895	1	97	FALSE	FALSE
HG001	chr1	202777352	Human_STR_102620	A	-3	-1	0	0.0732948	2.709e-10	-3|40;-1|29;0|5	5	0.000909	0.00183	0.895	1	99	FALSE	FALSE
HG001	chr1	203052046	Human_STR_102853	C	1	3	2	0.054582	8.54265e-05	1|25;2|3;3|24	3	0.000909	0.00183	0.895	1	61	FALSE	FALSE
HG001	chr1	203972470	Human_STR_103522	A	0	0	-1	0.172695	4.19876e-14	-1|8;0|38	8	0.000909	0.00183	0.895	1	71	FALSE	FALSE
HG001	chr1	205640609	Human_STR_104621	A	1	1	0	0.0484801	0.000299566	0|3;1|57	3	0.000909	0.00183	0.895	1	84	FALSE	FALSE
HG001	chr1	207114486	Human_STR_105212	T	0	0	-1	0.12831	1.64514e-11	-1|7;0|47	7	0.000909	0.00183	0.895	1	87	FALSE	FALSE
HG001	chr1	207198258	Human_STR_105241	A	-2	-1	-3	0.0475819	5.39004e-05	-3|3;-2|31;-1|28	3	0.000909	0.00183	0.895	1	100	FALSE	FALSE
HG001	chr1	207984076	Human_STR_105594	A	1	3	0	0.0461565	4.56685e-05	0|3;1|30;3|29	3	0.000909	0.00183	0.895	1	91	FALSE	FALSE
HG001	chr1	208713172	Human_STR_105927	A	0	0	-1	0.0591159	1.17103e-05	-1|4;0|62	4	0.000909	0.00183	0.895	1	86	FALSE	FALSE
HG001	chr1	209078525	Human_STR_106119	A	0	0	-1	0.127713	5.4406e-13	-1|8;0|54	8	0.000909	0.00183	0.895	1	86	FALSE	FALSE
HG001	chr1	209101844	Human_STR_106137	T	1	1	0	0.0805272	1.76329e-07	0|5;1|56	5	0.000909	0.00183	0.895	1	84	FALSE	FALSE
HG001	chr1	209164930	Human_STR_106178	T	0	0	-1	0.0740134	4.82213e-06	-1|4;0|49	4	0.000909	0.00183	0.895	1	75	FALSE	FALSE
HG001	chr1	209697885	Human_STR_106426	T	0	8	2	0.0903649	7.55583e-10	0|15;1|2;2|3;7|1;8|16	3	0.000909	0.00183	0.895	1	69	FALSE	FALSE
HG001	chr1	210410524	Human_STR_106806	T	-1	3	2	0.0674937	1.39114e-05	-1|27;2|3;3|19	3	0.000909	0.00183	0.895	1	81	FALSE	FALSE
HG001	chr1	210836112	Human_STR_106981	A	2	4	1	0.238926	1.05314e-24	1|11;2|12;4|14	11	0.000909	0.00183	0.895	1	63	FALSE	FALSE
HG001	chr1	210875803	Human_STR_106994	A	0	0	-1	0.138223	3.23608e-10	-1|6;0|37	6	0.000909	0.00183	0.895	1	60	FALSE	FALSE
HG001	chr1	210981373	Human_STR_107043	A	4	4	5	0.0367932	9.12782e-05	4|77;5|3	3	0.000909	0.00183	0.895	1	106	FALSE	FALSE
HG001	chr1	211615260	Human_STR_107472	T	2	2	3	0.0528873	3.11426e-05	2|53;3|3	3	0.000909	0.00183	0.895	1	84	FALSE	FALSE
HG001	chr1	211764173	Human_STR_107569	A	0	0	1	0.0599277	7.47937e-07	0|62;1|4	4	0.000909	0.00183	0.895	1	86	FALSE	FALSE
HG001	chr1	212853410	Human_STR_108350	T	-1	-1	0	0.182556	1.91685e-30	-1|67;0|15	15	0.000909	0.00183	0.895	1	104	FALSE	FALSE
HG001	chr1	213685630	Human_STR_108820	A	0	0	-1	0.0384618	0.000579749	-1|3;0|72	3	0.000909	0.00183	0.895	1	97	FALSE	FALSE
HG001	chr1	213960623	Human_STR_108940	T	-7	1	0	0.054871	2.61562e-05	-7|30;0|3;1|24	3	0.000909	0.00183	0.895	1	81	FALSE	FALSE
HG001	chr1	214977239	Human_STR_109514	A	-1	-1	-2	0.100303	2.37999e-09	-2|6;-1|53	6	0.000909	0.00183	0.895	1	76	FALSE	FALSE
HG001	chr1	215441247	Human_STR_109739	AT	2	2	3	0.119025	1.77809e-14	4|37;6|5	5	0.000117	0.000131	0.814	1	75	FALSE	FALSE
HG001	chr1	215926615	Human_STR_109960	T	1	6	7	0.250201	2.3039e-33	1|19;6|13;7|13	13	0.000909	0.00183	0.895	1	69	FALSE	TRUE
HG001	chr1	216698519	Human_STR_110321	A	0	1	-1	0.118548	9.61411e-10	-1|5;0|16;1|30	5	0.000909	0.00183	0.895	1	80	FALSE	FALSE
HG001	chr1	216700125	Human_STR_110322	T	1	1	2	0.0484885	4.03621e-05	1|58;2|3	3	0.000909	0.00183	0.895	1	82	FALSE	FALSE
HG001	chr1	218121555	Human_STR_111088	A	0	0	-1	0.0550984	0.000206727	-1|3;0|50	3	0.000909	0.00183	0.895	1	85	FALSE	FALSE
HG001	chr1	218246312	Human_STR_111159	A	0	0	1	0.114853	1.67605e-11	0|46;1|6	6	0.000909	0.00183	0.895	1	71	FALSE	FALSE
HG001	chr1	218270747	Human_STR_111174	T	0	0	1	0.0903245	1.41108e-07	0|40;1|4	4	0.000909	0.00183	0.895	1	62	FALSE	FALSE
HG001	chr1	219756321	Human_STR_111916	A	0	0	-1	0.0460945	0.000346357	-1|3;0|60	3	0.000909	0.00183	0.895	1	82	FALSE	FALSE
HG001	chr1	219800726	Human_STR_111940	A	-2	0	-1	0.0444412	0.000158761	-2|31;-1|3;0|30	3	0.000909	0.00183	0.895	1	112	FALSE	FALSE
HG001	chr1	220682232	Human_STR_112470	T	0	0	-1	0.0511172	0.000257056	-1|3;0|54	3	0.000909	0.00183	0.895	1	71	FALSE	FALSE
HG001	chr1	220868173	Human_STR_112562	T	1	-1	0	0.0642941	5.16345e-05	-1|25;0|3;1|20	3	0.000909	0.00183	0.895	1	70	FALSE	FALSE
HG001	chr1	221360119	Human_STR_112793	T	0	-1	-2	0.154144	1.49835e-12	-3|1;-2|6;-1|15;0|32	6	0.000909	0.00183	0.895	1	78	FALSE	FALSE
HG001	chr1	222239119	Human_STR_113218	A	1	1	0	0.089492	1.03624e-07	0|5;1|50	5	0.000909	0.00183	0.895	1	87	FALSE	FALSE
HG001	chr1	222856707	Human_STR_113538	T	0	0	-1	0.116336	9.55323e-10	-1|6;0|45	6	0.000909	0.00183	0.895	1	74	FALSE	FALSE
HG001	chr1	223423345	Human_STR_113800	T	-2	-2	-3	0.0374209	0.000626322	-3|3;-2|74	3	0.000909	0.00183	0.895	1	86	FALSE	FALSE
HG001	chr1	224351187	Human_STR_114495	A	3	5	4	0.120028	2.27961e-12	3|22;4|7;5|26	7	0.000909	0.00183	0.895	1	75	FALSE	FALSE
HG001	chr1	225175702	Human_STR_114913	T	0	-5	-4	0.0574086	2.90903e-06	-5|24;-4|3;0|23	3	0.000909	0.00183	0.895	1	65	FALSE	FALSE
HG001	chr1	225185947	Human_STR_114919	T	1	3	2	0.0561886	4.21184e-06	1|39;2|4;3|31	4	0.000909	0.00183	0.895	1	91	FALSE	FALSE
HG001	chr1	226036874	Human_STR_115537	A	0	0	-1	0.163143	2.53555e-20	-1|12;0|61	12	0.000909	0.00183	0.895	1	89	FALSE	FALSE
HG001	chr1	226625216	Human_STR_115996	A	0	0	-1	0.0530353	0.000231007	-1|3;0|52	3	0.000909	0.00183	0.895	1	75	FALSE	FALSE
HG001	chr1	227357699	Human_STR_116417	T	0	0	-1	0.0401943	0.000511904	-1|3;0|68;1|1	3	0.000909	0.00183	0.895	1	104	FALSE	FALSE
HG001	chr1	229044881	Human_STR_117282	A	-4	-3	-2	0.0960234	9.68041e-11	-4|21;-3|25;-2|5	5	0.000909	0.00183	0.895	1	70	FALSE	FALSE
HG001	chr1	229116798	Human_STR_117315	A	0	0	-1	0.126339	5.70096e-10	-1|6;0|41	6	0.000909	0.00183	0.895	1	79	FALSE	FALSE
HG001	chr1	231086598	Human_STR_118444	T	0	0	-1	0.0610285	0.000153412	-1|3;0|45	3	0.000909	0.00183	0.895	1	77	FALSE	FALSE
HG001	chr1	232045712	Human_STR_118986	A	0	0	-1	0.0805272	1.76329e-07	-1|5;0|56	5	0.000909	0.00183	0.895	1	87	FALSE	FALSE
HG001	chr1	232167658	Human_STR_119043	T	-2	1	0	0.0533361	1.3391e-06	-2|36;0|4;1|33	4	0.000909	0.00183	0.895	1	94	FALSE	FALSE
HG001	chr1	232228102	Human_STR_119071	T	-1	1	0	0.079114	1.01705e-06	-1|23;0|4;1|21	4	0.000909	0.00183	0.895	1	68	FALSE	FALSE
HG001	chr1	234615144	Human_STR_120391	A	0	0	1	0.0618252	1.94668e-05	0|45;1|3	3	0.000909	0.00183	0.895	1	69	FALSE	FALSE
HG001	chr1	236334591	Human_STR_121708	A	0	-1	-2	0.135921	6.80842e-12	-2|6;-1|16;0|24	6	0.000909	0.00183	0.895	1	73	FALSE	FALSE
HG001	chr1	236519949	Human_STR_121883	T	0	-3	-2	0.0713755	4.40526e-08	-4|1;-3|33;-2|4;0|24	4	0.000909	0.00183	0.895	1	86	FALSE	FALSE
HG001	chr1	237549629	Human_STR_122561	T	-2	-2	-3	0.0740134	4.82213e-06	-3|4;-2|49	4	0.000909	0.00183	0.895	1	79	FALSE	FALSE
HG001	chr1	237698106	Human_STR_122645	GT	-2	1	-1	0.0952068	2.41401e-12	-4|26;-2|4;2|17	4	0.000117	0.000131	0.814	1	82	TRUE	FALSE
HG001	chr1	237847721	Human_STR_122736	A	-1	1	0	0.0635776	2.53465e-06	-1|35;0|4;1|27	4	0.000909	0.00183	0.895	1	82	FALSE	FALSE
HG001	chr1	238251923	Human_STR_122920	AT	7	8	10	0.181834	1.31908e-16	14|7;16|11;20|4	4	0.000117	0.000131	0.814	1	27	FALSE	FALSE
HG001	chr1	238659723	Human_STR_123135	T	0	0	-1	0.0774989	7.54e-05	-1|3;0|35	3	0.000909	0.00183	0.895	1	63	FALSE	FALSE
HG001	chr1	239618844	Human_STR_123659	A	0	0	-1	0.0740134	4.82213e-06	-1|4;0|49	4	0.000909	0.00183	0.895	1	74	FALSE	FALSE
HG001	chr1	239834311	Human_STR_123771	T	-1	1	0	0.0884869	2.10884e-08	-1|23;0|5;1|32	5	0.000909	0.00183	0.895	1	77	FALSE	FALSE
HG001	chr1	240232250	Human_STR_124016	T	0	-1	-2	0.0762948	3.64321e-07	-2|4;-1|22;0|27	4	0.000909	0.00183	0.895	1	79	FALSE	FALSE
HG001	chr1	240544152	Human_STR_124223	T	0	0	-1	0.0938311	1.8568e-06	-1|4;0|38	4	0.000909	0.00183	0.895	1	63	FALSE	FALSE
HG001	chr1	241100375	Human_STR_124640	A	0	0	-1	0.165432	2.50143e-12	-1|7;0|35	7	0.000909	0.00183	0.895	1	66	FALSE	FALSE
HG001	chr1	241121711	Human_STR_124654	T	0	5	-1	0.185365	3.21823e-27	-1|13;0|22;5|28	13	0.000909	0.00183	0.895	1	97	FALSE	FALSE
HG001	chr1	241943891	Human_STR_125190	A	-4	-1	-3	0.177129	1.64096e-16	-4|13;-3|7;-2|1;-1|15	7	0.000909	0.00183	0.895	1	82	FALSE	FALSE
HG001	chr1	242191127	Human_STR_125396	T	0	0	-1	0.0774989	1.13703e-08	-1|6;0|70	6	0.000909	0.00183	0.895	1	107	FALSE	FALSE
HG001	chr1	243713747	Human_STR_126283	A	1	1	0	0.141563	1.17978e-05	0|3;1|18	3	0.000909	0.00183	0.895	1	32	FALSE	FALSE
HG001	chr1	243918680	Human_STR_126398	C	0	-2	-1	0.0741382	3.30253e-05	-2|17;-1|3;0|20	3	0.000909	0.00183	0.895	1	56	FALSE	FALSE
HG001	chr1	245265588	Human_STR_127455	T	0	0	-1	0.0640896	8.52654e-06	-1|4;0|57	4	0.000909	0.00183	0.895	1	77	FALSE	FALSE
HG001	chr1	245302989	Human_STR_127483	A	3	3	2	0.100303	2.37999e-09	2|6;3|53	6	0.000909	0.00183	0.895	1	81	FALSE	FALSE
HG001	chr1	246190585	Human_STR_127979	A	0	-1	1	0.085949	1.78384e-10	-1|27;0|24;1|5	5	0.000909	0.00183	0.895	1	80	FALSE	FALSE
HG001	chr1	247142842	Human_STR_128628	T	0	0	1	0.0683199	4.41206e-07	0|54;1|4	4	0.000909	0.00183	0.895	1	71	FALSE	FALSE
HG001	chr1	247182539	Human_STR_128658	T	4	4	3	0.089492	4.885e-05	3|3;4|30	3	0.000909	0.00183	0.895	1	58	FALSE	FALSE
HG001	chr2	1053470	Human_STR_703719	C	0	0	1	0.099434	4.54425e-06	0|27;1|3	3	0.000909	0.00183	0.895	1	49	FALSE	FALSE
HG001	chr2	2129906	Human_STR_704161	A	0	0	-1	0.0717356	9.51038e-05	-1|3;0|38	3	0.000909	0.00183	0.895	1	59	FALSE	FALSE
HG001	chr2	5150701	Human_STR_705551	T	-1	1	0	0.0570344	7.45995e-05	-2|1;-1|22;0|3;1|28	3	0.000909	0.00183	0.895	1	82	FALSE	FALSE
HG001	chr2	5515681	Human_STR_705749	T	0	0	1	0.0618252	1.94668e-05	0|45;1|3	3	0.000909	0.00183	0.895	1	67	FALSE	FALSE
HG001	chr2	5659757	Human_STR_705828	A	0	0	1	0.0707907	3.82071e-07	0|52;1|4	4	0.000909	0.00183	0.895	1	82	FALSE	FALSE
HG001	chr2	6190449	Human_STR_706089	A	0	0	1	0.110854	1.12435e-09	-1|1;0|39;1|5	5	0.000909	0.00183	0.895	1	75	FALSE	FALSE
HG001	chr2	7148512	Human_STR_706557	T	0	0	-1	0.0540477	0.000218649	-1|3;0|51	3	0.000909	0.00183	0.895	1	87	FALSE	FALSE
HG001	chr2	7612758	Human_STR_706760	T	1	3	0	0.0618037	1.86384e-05	0|3;1|21;3|26	3	0.000909	0.00183	0.895	1	78	FALSE	FALSE
HG001	chr2	8154194	Human_STR_707009	AT	2	2	1	0.103367	9.34379e-09	2|3;4|26	3	0.000117	0.000131	0.814	1	41	TRUE	FALSE
HG001	chr2	8213164	Human_STR_707047	A	0	0	-1	0.0833132	1.4865e-07	-1|5;0|54	5	0.000909	0.00183	0.895	1	86	FALSE	FALSE
HG001	chr2	9056281	Human_STR_707447	A	0	0	-1	0.0530353	0.000231007	-1|3;0|52	3	0.000909	0.00183	0.895	1	74	FALSE	FALSE
HG001	chr2	9187243	Human_STR_707535	A	0	3	2	0.0919728	3.06577e-09	0|28;2|5;3|22	5	0.000909	0.00183	0.895	1	88	FALSE	FALSE
HG001	chr2	9949527	Human_STR_708070	A	0	-1	1	0.0533197	4.89625e-06	-1|25;0|34;1|3	3	0.000909	0.00183	0.895	1	121	FALSE	FALSE
HG001	chr2	10026658	Human_STR_708115	A	0	1	2	0.105037	5.72413e-09	0|19;1|15;2|4	4	0.000909	0.00183	0.895	1	83	FALSE	FALSE
HG001	chr2	10728963	Human_STR_708623	A	-1	1	0	0.0900825	5.84877e-07	-1|20;0|4;1|18	4	0.000909	0.00183	0.895	1	75	FALSE	FALSE
HG001	chr2	10767160	Human_STR_708669	T	2	3	4	0.220071	4.38035e-27	2|30;3|14;4|11	11	0.000909	0.00183	0.895	1	83	FALSE	FALSE
HG001	chr2	10916610	Human_STR_708760	T	0	0	1	0.0469247	4.44989e-05	0|60;1|3	3	0.000909	0.00183	0.895	1	84	FALSE	FALSE
HG001	chr2	11148119	Human_STR_708885	T	0	0	-1	0.0651989	5.04058e-07	-1|5;0|70	5	0.000909	0.00183	0.895	1	98	FALSE	FALSE
HG001	chr2	11664130	Human_STR_709229	T	2	3	1	0.0563482	1.28487e-06	1|4;2|36;3|31	4	0.000909	0.00183	0.895	1	94	FALSE	FALSE
HG001	chr2	12339422	Human_STR_709546	T	0	0	-1	0.0425867	0.000434326	-1|3;0|65	3	0.000909	0.00183	0.895	1	87	FALSE	FALSE
HG001	chr2	12839120	Human_STR_709776	A	0	0	-1	0.0805272	1.76329e-07	-1|5;0|56	5	0.000909	0.00183	0.895	1	81	FALSE	FALSE
HG001	chr2	12923916	Human_STR_709818	A	0	0	-1	0.089492	1.03624e-07	-1|5;0|50	5	0.000909	0.00183	0.895	1	86	FALSE	FALSE
HG001	chr2	13697876	Human_STR_710206	A	0	1	-1	0.047574	5.39173e-05	-1|3;0|35;1|28	3	0.000909	0.00183	0.895	1	86	FALSE	FALSE
HG001	chr2	14252523	Human_STR_710463	AC	1	7	6	0.0937229	1.37068e-09	2|18;12|3;14|13	3	0.000117	0.000131	0.814	1	77	FALSE	FALSE
HG001	chr2	14427391	Human_STR_710553	A	0	0	-1	0.041324	0.000473154	-1|3;0|67	3	0.000909	0.00183	0.895	1	82	FALSE	FALSE
HG001	chr2	14610660	Human_STR_710652	A	0	0	-1	0.194477	3.04646e-16	-1|9;0|37	9	0.000909	0.00183	0.895	1	74	FALSE	FALSE
HG001	chr2	16379165	Human_STR_711567	T	0	0	-1	0.0774989	7.54e-05	-1|3;0|35	3	0.000909	0.00183	0.895	1	65	FALSE	FALSE
HG001	chr2	16419259	Human_STR_711594	T	-9	7	6	0.0618314	1.80479e-05	-9|26;6|3;7|21	3	0.000909	0.00183	0.895	1	84	FALSE	FALSE
HG001	chr2	17033638	Human_STR_711835	T	1	1	0	0.0550984	0.000206727	0|3;1|50	3	0.000909	0.00183	0.895	1	69	FALSE	FALSE
HG001	chr2	17536020	Human_STR_712029	A	-1	1	0	0.144654	1.92517e-16	-1|22;0|9;1|41	9	0.000909	0.00183	0.895	1	91	FALSE	FALSE
HG001	chr2	18085980	Human_STR_712306	T	-14	10	-13	0.0880092	7.36353e-07	-14|14;-13|3;10|14;11|1	3	0.000909	0.00183	0.895	1	64	FALSE	FALSE
HG001	chr2	18418966	Human_STR_712422	GT	-8	-1	0	0.0961336	1.31925e-15	-16|25;-2|21;0|5	5	0.000117	0.000131	0.814	1	75	TRUE	FALSE
HG001	chr2	21117047	Human_STR_713659	A	3	6	2	0.0593517	2.06027e-05	2|3;3|22;6|24	3	0.000909	0.00183	0.895	1	72	FALSE	FALSE
HG001	chr2	21310672	Human_STR_713759	T	2	2	1	0.0511172	0.000257056	1|3;2|54	3	0.000909	0.00183	0.895	1	77	FALSE	FALSE
HG001	chr2	21816174	Human_STR_713956	T	4	-1	0	0.138822	7.4563e-12	-1|13;0|5;4|18	5	0.000909	0.00183	0.895	1	65	FALSE	FALSE
HG001	chr2	21918057	Human_STR_713994	A	0	0	-1	0.0432464	0.000415705	-1|3;0|64	3	0.000909	0.00183	0.895	1	84	FALSE	FALSE
HG001	chr2	22047671	Human_STR_714050	AT	1	1	2	0.176408	1.18982e-09	2|14;4|3	3	0.000117	0.000131	0.814	1	28	FALSE	FALSE
HG001	chr2	22461272	Human_STR_714269	A	0	0	1	0.0454574	4.89041e-05	0|62;1|3	3	0.000909	0.00183	0.895	1	73	FALSE	FALSE
HG001	chr2	23368932	Human_STR_714657	A	0	4	-1	0.0743726	1.00384e-05	-1|3;0|23;4|17	3	0.000909	0.00183	0.895	1	68	FALSE	FALSE
HG001	chr2	23993692	Human_STR_715103	T	1	1	0	0.0833132	1.4865e-07	0|5;1|54	5	0.000909	0.00183	0.895	1	81	FALSE	FALSE
HG001	chr2	24570052	Human_STR_715555	T	0	1	-1	0.128601	2.70498e-15	-1|8;0|23;1|25	8	0.000909	0.00183	0.895	1	75	FALSE	FALSE
HG001	chr2	25006047	Human_STR_715860	A	-6	-6	-7	0.0530353	0.000231007	-7|3;-6|52	3	0.000909	0.00183	0.895	1	72	FALSE	FALSE
HG001	chr2	25009648	Human_STR_715865	A	1	1	2	0.199653	4.48418e-25	1|48;2|12	12	0.000909	0.00183	0.895	1	83	FALSE	FALSE
HG001	chr2	25692448	Human_STR_716414	T	0	0	-1	0.0916111	2.04636e-06	-1|4;0|39	4	0.000909	0.00183	0.895	1	63	FALSE	FALSE
HG001	chr2	25701228	Human_STR_716422	A	0	0	-1	0.0735404	8.82034e-05	-1|3;0|37	3	0.000909	0.00183	0.895	1	67	FALSE	FALSE
HG001	chr2	26538817	Human_STR_717182	T	2	2	1	0.178796	6.94878e-16	1|9;2|41	9	0.000909	0.00183	0.895	1	70	FALSE	FALSE
HG001	chr2	26879461	Human_STR_717414	A	0	0	-1	0.104678	7.18806e-11	-1|7;0|59	7	0.000909	0.00183	0.895	1	98	FALSE	FALSE
HG001	chr2	29468035	Human_STR_719137	T	0	0	-1	0.062339	0.000143959	-1|3;0|44	3	0.000909	0.00183	0.895	1	69	FALSE	FALSE
HG001	chr2	29480791	Human_STR_719144	A	-2	-2	-1	0.108829	4.46498e-13	-2|57;-1|7	7	0.000909	0.00183	0.895	1	89	FALSE	FALSE
HG001	chr2	29776226	Human_STR_719262	A	-9	-9	-10	0.0460945	0.000346357	-10|3;-9|60	3	0.000909	0.00183	0.895	1	73	FALSE	FALSE
HG001	chr2	29967709	Human_STR_719346	A	0	0	-1	0.0610285	1.03472e-05	-1|4;0|60	4	0.000909	0.00183	0.895	1	88	FALSE	FALSE
HG001	chr2	34224302	Human_STR_721975	T	1	1	0	0.0610285	0.000153412	0|3;1|45	3	0.000909	0.00183	0.895	1	72	FALSE	FALSE
HG001	chr2	34279001	Human_STR_722001	T	0	0	-1	0.0556387	1.48273e-05	-1|4;0|66	4	0.000909	0.00183	0.895	1	89	FALSE	FALSE
HG001	chr2	34322730	Human_STR_722022	T	-1	2	1	0.162571	1.89761e-16	-2|1;-1|16;0|1;1|8;2|19	8	0.000909	0.00183	0.895	1	67	FALSE	FALSE
HG001	chr2	34779848	Human_STR_722240	A	0	0	-1	0.0520591	0.000243807	-1|3;0|53	3	0.000909	0.00183	0.895	1	83	FALSE	FALSE
HG001	chr2	34832296	Human_STR_722305	T	0	0	1	0.196078	5.63905e-23	0|45;1|11	11	0.000909	0.00183	0.895	1	79	FALSE	FALSE
HG001	chr2	36696636	Human_STR_723106	A	-1	-1	-2	0.062339	0.000143959	-2|3;-1|44	3	0.000909	0.00183	0.895	1	64	FALSE	FALSE
HG001	chr2	38220818	Human_STR_724044	A	0	0	-1	0.10974	3.65856e-08	-1|5;0|40	5	0.000909	0.00183	0.895	1	70	FALSE	FALSE
HG001	chr2	38471604	Human_STR_724260	T	0	0	1	0.0538635	2.94832e-05	0|52;1|3	3	0.000909	0.00183	0.895	1	70	FALSE	FALSE
HG001	chr2	39145410	Human_STR_724879	T	0	1	-1	0.0706024	1.58466e-05	-1|3;0|32;1|18	3	0.000909	0.00183	0.895	1	80	FALSE	FALSE
HG001	chr2	39966910	Human_STR_725363	A	0	3	-1	0.0993829	7.87811e-08	-1|4;0|16;3|23	4	0.000909	0.00183	0.895	1	67	FALSE	FALSE
HG001	chr2	40462002	Human_STR_725612	T	13	29	12	0.125057	2.78271e-08	12|4;13|14;14|1;29|12	4	0.000909	0.00183	0.895	1	65	FALSE	FALSE
HG001	chr2	41003100	Human_STR_725880	A	0	-3	-1	0.0645124	1.83205e-05	-3|29;-1|3;0|20	3	0.000909	0.00183	0.895	1	81	FALSE	FALSE
HG001	chr2	41140659	Human_STR_725940	A	0	0	1	0.0827314	5.10633e-09	0|55;1|5	5	0.000909	0.00183	0.895	1	96	FALSE	FALSE
HG001	chr2	41437650	Human_STR_726064	T	0	-1	-2	0.118551	9.61244e-10	-2|5;-1|16;0|29	5	0.000909	0.00183	0.895	1	75	FALSE	TRUE
HG001	chr2	41803504	Human_STR_726216	T	-1	11	-2	0.0827068	7.17427e-06	-2|3;-1|15;11|23	3	0.000909	0.00183	0.895	1	75	FALSE	FALSE
HG001	chr2	44855648	Human_STR_728415	A	-2	-2	-3	0.125952	1.8845e-11	-3|7;-2|48	7	0.000909	0.00183	0.895	1	74	FALSE	FALSE
HG001	chr2	45443806	Human_STR_728687	A	1	1	0	0.0754689	1.33295e-08	0|6;1|72	6	0.000909	0.00183	0.895	1	92	FALSE	FALSE
HG001	chr2	46442421	Human_STR_729170	T	0	14	15	0.0600377	2.52089e-06	0|30;12|1;14|21;15|3	3	0.000909	0.00183	0.895	1	79	FALSE	FALSE
HG001	chr2	47117916	Human_STR_729558	AT	-1	-1	0	0.064418	1.13052e-10	-2|34;-1|24;1|4	4	0.000117	0.000131	0.814	1	76	FALSE	FALSE
HG001	chr2	47355770	Human_STR_729769	T	0	2	1	0.166147	1.97856e-22	0|33;1|12;2|24	12	0.000909	0.00183	0.895	1	90	FALSE	TRUE
HG001	chr2	47399092	Human_STR_729830	T	0	0	1	0.211193	2.27348e-23	0|41;1|11	11	0.000909	0.00183	0.895	1	69	FALSE	FALSE
HG001	chr2	48533663	Human_STR_730718	A	0	0	-1	0.0446266	0.000380016	-1|3;0|62	3	0.000909	0.00183	0.895	1	81	FALSE	FALSE
HG001	chr2	48691846	Human_STR_730822	A	-3	-1	0	0.049313	4.80604e-06	-3|27;-2|1;-1|31;0|3	3	0.000909	0.00183	0.895	1	84	FALSE	FALSE
HG001	chr2	49569213	Human_STR_731167	A	-1	1	0	0.0567579	7.58022e-05	-1|35;0|3;1|23	3	0.000909	0.00183	0.895	1	97	FALSE	FALSE
HG001	chr2	50015517	Human_STR_731372	A	0	0	-1	0.0597331	0.000163259	-1|3;0|46	3	0.000909	0.00183	0.895	1	82	FALSE	FALSE
HG001	chr2	50017661	Human_STR_731373	T	-2	-1	0	0.21271	1.09607e-34	-2|34;-1|21;0|14;1|2	14	0.000909	0.00183	0.895	0.91	90	FALSE	FALSE
HG001	chr2	50474684	Human_STR_731612	A	1	2	3	0.139847	6.48445e-16	1|29;2|18;3|7	7	0.000909	0.00183	0.895	1	73	FALSE	FALSE
HG001	chr2	51280883	Human_STR_731999	T	-8	5	-9	0.0743342	1.00408e-05	-9|3;-8|18;5|17	3	0.000909	0.00183	0.895	1	70	FALSE	FALSE
HG001	chr2	51298037	Human_STR_732004	CT	-5	7	-4	0.178555	3.59288e-17	-10|18;-8|5;14|8;16|1	5	0.000117	0.000131	0.814	1	68	TRUE	TRUE
HG001	chr2	52091495	Human_STR_732354	T	0	0	-1	0.0432464	0.000415705	-1|3;0|64	3	0.000909	0.00183	0.895	1	84	FALSE	FALSE
HG001	chr2	52608811	Human_STR_732577	T	5	5	6	0.0763029	2.81708e-07	5|48;6|4	4	0.000909	0.00183	0.895	1	73	FALSE	FALSE
HG001	chr2	52636793	Human_STR_732590	A	-1	-1	0	0.0501584	3.64858e-05	-1|56;0|3	3	0.000909	0.00183	0.895	1	76	FALSE	FALSE
HG001	chr2	52763838	Human_STR_732639	A	1	1	0	0.043926	0.000397603	0|3;1|63	3	0.000909	0.00183	0.895	1	82	FALSE	FALSE
HG001	chr2	53275456	Human_STR_732870	A	0	0	1	0.189705	8.44091e-23	-1|1;0|46;1|11	11	0.000909	0.00183	0.895	1	86	FALSE	FALSE
HG001	chr2	54070271	Human_STR_733372	A	0	0	-1	0.0597331	0.000163259	-1|3;0|46	3	0.000909	0.00183	0.895	1	77	FALSE	FALSE
HG001	chr2	54202707	Human_STR_733473	T	-1	1	0	0.124342	1.72515e-12	-1|21;0|7;1|21	7	0.000909	0.00183	0.895	1	87	FALSE	FALSE
HG001	chr2	54316086	Human_STR_733530	T	0	0	-1	0.221126	4.61637e-29	-1|16;0|56	16	0.000909	0.00183	0.895	1	86	FALSE	FALSE
HG001	chr2	55918614	Human_STR_734532	A	0	1	2	0.0787648	1.4195e-06	0|16;1|18;2|3	3	0.000909	0.00183	0.895	1	47	FALSE	FALSE
HG001	chr2	56007009	Human_STR_734572	T	0	0	-1	0.0591159	1.17103e-05	-1|4;0|62	4	0.000909	0.00183	0.895	1	90	FALSE	FALSE
HG001	chr2	56898698	Human_STR_734938	A	7	7	6	0.154978	6.00339e-09	6|5;7|27	5	0.000909	0.00183	0.895	1	58	FALSE	FALSE
HG001	chr2	57129285	Human_STR_735035	A	0	-2	-1	0.0781018	2.8015e-05	-2|16;-1|3;0|18	3	0.000909	0.00183	0.895	1	86	FALSE	FALSE
HG001	chr2	57317120	Human_STR_735114	A	1	8	2	0.0679268	1.69603e-06	1|22;2|3;8|19	3	0.000909	0.00183	0.895	1	78	FALSE	FALSE
HG001	chr2	58345249	Human_STR_735557	A	0	0	1	0.0660095	1.59747e-05	0|42;1|3	3	0.000909	0.00183	0.895	1	67	FALSE	FALSE
HG001	chr2	58720393	Human_STR_735746	T	-1	-1	0	0.0748469	3.04694e-07	-1|49;0|4	4	0.000909	0.00183	0.895	1	78	FALSE	FALSE
HG001	chr2	58973679	Human_STR_735854	T	0	0	-1	0.0600467	1.10132e-05	-1|4;0|61	4	0.000909	0.00183	0.895	1	85	FALSE	FALSE
HG001	chr2	59320747	Human_STR_736025	A	0	-5	-1	0.0510313	3.27616e-05	-5|30;-1|3;0|26	3	0.000909	0.00183	0.895	1	83	FALSE	FALSE
HG001	chr2	60238486	Human_STR_736413	T	-1	1	0	0.0740947	3.31229e-05	-1|20;0|3;1|17	3	0.000909	0.00183	0.895	1	55	FALSE	FALSE
HG001	chr2	60405033	Human_STR_736499	T	0	-1	1	0.145051	2.4614e-20	-1|30;0|22;1|9	9	0.000909	0.00183	0.895	1	77	FALSE	TRUE
HG001	chr2	60410926	Human_STR_736504	G	0	0	1	0.19464	4.0565e-23	0|48;1|11;2|1	11	0.000909	0.00183	0.895	1	72	FALSE	FALSE
HG001	chr2	60567806	Human_STR_736612	A	0	0	1	0.181445	1.08008e-16	0|36;1|8	8	0.000909	0.00183	0.895	1	67	FALSE	FALSE
HG001	chr2	60652724	Human_STR_736669	C	-3	2	-2	0.115487	2.99778e-07	-3|27;-2|3;1|1;2|9	3	0.000909	0.00183	0.895	1	52	TRUE	FALSE
HG001	chr2	60665096	Human_STR_736675	A	0	8	7	0.110557	4.90121e-08	-1|2;0|29;7|4;8|14	4	0.000909	0.00183	0.895	1	74	FALSE	FALSE
HG001	chr2	61565582	Human_STR_737539	T	0	-2	-1	0.0992186	1.14012e-08	-2|24;-1|5;0|20	5	0.000909	0.00183	0.895	1	75	FALSE	FALSE
HG001	chr2	61581035	Human_STR_737570	A	0	-2	-1	0.0590727	6.6928e-05	-2|22;-1|3;0|29	3	0.000909	0.00183	0.895	1	75	FALSE	FALSE
HG001	chr2	63138070	Human_STR_738719	T	-1	-1	-2	0.0364326	0.000675211	-2|3;-1|76	3	0.000909	0.00183	0.895	1	91	FALSE	FALSE
HG001	chr2	63768340	Human_STR_739034	T	0	0	1	0.0660095	5.06896e-07	0|56;1|4	4	0.000909	0.00183	0.895	1	85	FALSE	FALSE
HG001	chr2	63824538	Human_STR_739066	A	1	1	2	0.0734448	3.29048e-07	1|50;2|4	4	0.000909	0.00183	0.895	1	82	FALSE	FALSE
HG001	chr2	65159220	Human_STR_739911	T	-1	-1	0	0.0501584	3.64858e-05	-1|56;0|3	3	0.000909	0.00183	0.895	1	87	FALSE	FALSE
HG001	chr2	66095869	Human_STR_740524	T	0	20	19	0.12449	2.87317e-08	0|27;19|4;20|12	4	0.000909	0.00183	0.895	1	77	FALSE	FALSE
HG001	chr2	66236299	Human_STR_740582	G	0	0	1	0.0605468	2.07334e-05	0|46;1|3	3	0.000909	0.00183	0.895	1	62	FALSE	FALSE
HG001	chr2	67043024	Human_STR_740985	T	0	1	-1	0.0791601	3.11749e-07	-1|4;0|21;1|21;2|1	4	0.000909	0.00183	0.895	1	69	FALSE	FALSE
HG001	chr2	67120560	Human_STR_741025	GT	-3	-2	-1	0.105242	1.43401e-12	-6|15;-4|15;-2|4	4	0.000117	0.000131	0.814	1	76	FALSE	FALSE
HG001	chr2	67773642	Human_STR_741331	A	0	2	-1	0.095563	2.04553e-09	-1|5;0|21;2|27	5	0.000909	0.00183	0.895	1	76	FALSE	FALSE
HG001	chr2	68205243	Human_STR_741602	T	-1	-1	0	0.100702	1.61898e-14	-1|71;0|8	8	0.000909	0.00183	0.895	1	102	FALSE	FALSE
HG001	chr2	68876470	Human_STR_741920	A	8	8	7	0.141834	6.45743e-15	7|9;8|53;9|1	9	0.000909	0.00183	0.895	1	86	FALSE	FALSE
HG001	chr2	69015273	Human_STR_741985	A	0	3	2	0.0682543	4.80127e-07	0|28;2|4;3|25	4	0.000909	0.00183	0.895	1	71	FALSE	FALSE
HG001	chr2	69137784	Human_STR_742030	A	0	0	-1	0.0682957	0.000109939	-1|3;0|40	3	0.000909	0.00183	0.895	1	69	FALSE	FALSE
HG001	chr2	69212962	Human_STR_742064	T	0	0	-1	0.0663214	7.4519e-06	-1|4;0|55	4	0.000909	0.00183	0.895	1	95	FALSE	FALSE
HG001	chr2	69575465	Human_STR_742317	T	0	0	-1	0.0476588	0.000314679	-1|3;0|58	3	0.000909	0.00183	0.895	1	94	FALSE	FALSE
HG001	chr2	72045707	Human_STR_743843	T	1	1	0	0.0651989	0.000126205	0|3;1|42	3	0.000909	0.00183	0.895	1	57	FALSE	FALSE
HG001	chr2	72246508	Human_STR_743931	T	0	0	1	0.0865765	1.6807e-07	-1|1;0|41;1|4	4	0.000909	0.00183	0.895	1	73	FALSE	FALSE
HG001	chr2	72969698	Human_STR_744348	T	0	1	-1	0.0528568	3.92762e-05	-1|3;0|25;1|36	3	0.000909	0.00183	0.895	1	83	FALSE	FALSE
HG001	chr2	73132781	Human_STR_744445	A	-8	-8	-9	0.089492	4.885e-05	-9|3;-8|30	3	0.000909	0.00183	0.895	1	62	FALSE	FALSE
HG001	chr2	73517247	Human_STR_744704	T	0	12	-1	0.0476873	4.02491e-05	-1|3;0|28;12|30	3	0.000909	0.00183	0.895	1	86	FALSE	FALSE
HG001	chr2	74125694	Human_STR_745103	T	0	0	-1	0.0766742	2.25343e-07	-1|5;0|59	5	0.000909	0.00183	0.895	1	80	FALSE	FALSE
HG001	chr2	74129317	Human_STR_745109	A	-4	1	2	0.0997774	4.76694e-11	-4|20;1|20;2|5	5	0.000909	0.00183	0.895	1	72	FALSE	FALSE
HG001	chr2	74793365	Human_STR_745542	T	2	2	1	0.0550984	0.000206727	1|3;2|50	3	0.000909	0.00183	0.895	1	72	FALSE	FALSE
HG001	chr2	75759201	Human_STR_745974	A	-3	-1	-2	0.0708781	1.61371e-06	-4|1;-3|23;-2|4;-1|25	4	0.000909	0.00183	0.895	1	71	FALSE	FALSE
HG001	chr2	76021329	Human_STR_746088	T	-1	-1	0	0.0501584	3.64858e-05	-1|56;0|3	3	0.000909	0.00183	0.895	1	88	FALSE	FALSE
HG001	chr2	76414449	Human_STR_746273	T	-16	-8	-7	0.0532856	3.65005e-06	-16|25;-8|27;-7|3	3	0.000909	0.00183	0.895	1	84	FALSE	FALSE
HG001	chr2	77072801	Human_STR_746598	A	1	4	2	0.0830244	2.30219e-08	1|20;2|4;4|20	4	0.000909	0.00183	0.895	1	75	FALSE	FALSE
HG001	chr2	77207867	Human_STR_746668	T	0	0	-1	0.0785545	3.80194e-06	-1|4;0|46	4	0.000909	0.00183	0.895	1	75	FALSE	FALSE
HG001	chr2	77663930	Human_STR_746904	T	0	-11	-1	0.070747	1.17978e-05	-11|20;-1|3;0|18	3	0.000909	0.00183	0.895	1	70	FALSE	FALSE
HG001	chr2	77809173	Human_STR_746965	A	-1	-1	-2	0.0667058	0.00011789	-2|3;-1|41	3	0.000909	0.00183	0.895	1	83	FALSE	FALSE
HG001	chr2	78455911	Human_STR_747315	A	1	1	2	0.0718292	1.04922e-08	1|64;2|5	5	0.000909	0.00183	0.895	1	91	FALSE	FALSE
HG001	chr2	78862377	Human_STR_747526	A	1	1	2	0.0618252	1.94668e-05	1|45;2|3	3	0.000909	0.00183	0.895	1	64	FALSE	FALSE
HG001	chr2	79591909	Human_STR_747856	T	-3	1	-2	0.0831242	1.45261e-10	-3|25;-2|5;1|26	5	0.000909	0.00183	0.895	1	76	FALSE	FALSE
HG001	chr2	79664706	Human_STR_747888	T	0	-3	-2	0.124828	3.28626e-13	-3|18;-2|6;0|24	6	0.000909	0.00183	0.895	1	74	FALSE	FALSE
HG001	chr2	79737349	Human_STR_747924	A	0	0	-1	0.0740134	4.82213e-06	-1|4;0|49	4	0.000909	0.00183	0.895	1	72	FALSE	FALSE
HG001	chr2	80130967	Human_STR_748146	A	0	0	-1	0.0493293	0.000284929	-1|3;0|56	3	0.000909	0.00183	0.895	1	77	FALSE	FALSE
HG001	chr2	80137735	Human_STR_748149	T	0	0	-1	0.0502078	0.000270761	-1|3;0|55	3	0.000909	0.00183	0.895	1	71	FALSE	FALSE
HG001	chr2	80188945	Human_STR_748174	T	0	0	1	0.079389	2.39636e-07	0|46;1|4	4	0.000909	0.00183	0.895	1	88	FALSE	FALSE
HG001	chr2	80496396	Human_STR_748328	T	0	-2	-1	0.14008	2.69278e-16	-2|23;-1|9;0|35	9	0.000909	0.00183	0.895	1	92	FALSE	FALSE
HG001	chr2	80576374	Human_STR_748366	T	7	7	6	0.0562172	0.000195234	6|3;7|49	3	0.000909	0.00183	0.895	1	78	FALSE	FALSE
HG001	chr2	80635972	Human_STR_748383	T	-1	2	0	0.0621549	7.92929e-08	-1|28;0|4;2|31	4	0.000909	0.00183	0.895	1	80	TRUE	FALSE
HG001	chr2	81516416	Human_STR_748761	A	0	0	-1	0.045349	0.000362936	-1|3;0|61	3	0.000909	0.00183	0.895	1	90	FALSE	FALSE
HG001	chr2	81690282	Human_STR_748852	T	0	0	-1	0.0663214	7.4519e-06	-1|4;0|55	4	0.000909	0.00183	0.895	1	79	FALSE	FALSE
HG001	chr2	81931456	Human_STR_748937	A	0	0	-1	0.0511172	0.000257056	-1|3;0|54	3	0.000909	0.00183	0.895	1	73	FALSE	FALSE
HG001	chr2	82660847	Human_STR_749309	T	0	0	1	0.0447571	5.12098e-05	0|63;1|3	3	0.000909	0.00183	0.895	1	94	FALSE	FALSE
HG001	chr2	84759208	Human_STR_750297	A	0	0	1	0.0608613	7.02833e-07	0|61;1|4	4	0.000909	0.00183	0.895	1	82	FALSE	FALSE
HG001	chr2	85239945	Human_STR_750682	A	0	-2	-4	0.124994	1.08739e-17	-4|6;-3|7;-2|15;0|41	6	0.000909	0.00183	0.895	1	106	FALSE	FALSE
HG001	chr2	85517708	Human_STR_750920	A	0	0	1	0.055938	2.63408e-05	0|50;1|3	3	0.000909	0.00183	0.895	1	113	FALSE	FALSE
HG001	chr2	85830986	Human_STR_751168	GT	0	-2	-3	0.0749602	3.1465e-09	-6|3;-4|18;0|17	3	0.000117	0.000131	0.814	1	56	FALSE	FALSE
HG001	chr2	86388193	Human_STR_751514	T	-18	1	0	0.0993809	7.84231e-08	-18|24;0|4;1|16	4	0.000909	0.00183	0.895	1	61	FALSE	FALSE
HG001	chr2	86397173	Human_STR_751516	A	0	0	-1	0.0953707	4.02491e-05	-1|3;0|28	3	0.000909	0.00183	0.895	1	76	FALSE	FALSE
HG001	chr2	88070943	Human_STR_752517	A	0	3	-1	0.106549	1.95568e-11	-1|6;0|23;3|22	6	0.000909	0.00183	0.895	1	79	FALSE	FALSE
HG001	chr2	88426829	Human_STR_752770	A	0	-1	1	0.0533112	4.89883e-06	-1|25;0|28;1|3	3	0.000909	0.00183	0.895	1	75	FALSE	FALSE
HG001	chr2	88457251	Human_STR_752809	T	0	0	-1	0.0540477	0.000218649	-1|3;0|51	3	0.000909	0.00183	0.895	1	74	FALSE	FALSE
HG001	chr2	88470684	Human_STR_752825	A	0	0	-1	0.0425867	0.000434326	-1|3;0|65	3	0.000909	0.00183	0.895	1	85	FALSE	FALSE
HG001	chr2	88509907	Human_STR_752861	T	-1	2	-2	0.0618304	1.80153e-05	-2|3;-1|28;2|21	3	0.000909	0.00183	0.895	1	85	FALSE	FALSE
HG001	chr2	88514953	Human_STR_752869	T	0	-1	-2	0.0706291	1.58263e-05	-2|3;-1|21;0|18	3	0.000909	0.00183	0.895	1	74	FALSE	FALSE
HG001	chr2	88879706	Human_STR_753067	T	0	0	1	0.132847	2.81397e-08	0|26;1|4	4	0.000909	0.00183	0.895	1	35	FALSE	FALSE
HG001	chr2	88900078	Human_STR_753077	GT	0	0	-1	0.166593	2.01527e-09	-2|3;0|15	3	0.000117	0.000131	0.814	1	26	FALSE	FALSE
HG001	chr2	96235252	Human_STR_754502	A	0	0	1	0.0486912	1.71571e-06	0|77;1|4	4	0.000909	0.00183	0.895	1	104	FALSE	FALSE
HG001	chr2	96398774	Human_STR_754623	T	0	0	-1	0.0502078	0.000270761	-1|3;0|55	3	0.000909	0.00183	0.895	1	86	FALSE	FALSE
HG001	chr2	96609951	Human_STR_754741	A	1	1	2	0.0618252	1.94668e-05	1|45;2|3	3	0.000909	0.00183	0.895	1	73	FALSE	FALSE
HG001	chr2	96944242	Human_STR_755018	A	0	0	1	0.210181	2.94233e-17	0|30;1|8	8	0.000909	0.00183	0.895	1	62	FALSE	TRUE
HG001	chr2	97731055	Human_STR_755328	A	0	0	-1	0.0667058	0.00011789	-1|3;0|41	3	0.000909	0.00183	0.895	1	67	FALSE	FALSE
HG001	chr2	98858513	Human_STR_755840	A	0	0	1	0.0434185	5.60322e-05	0|65;1|3	3	0.000909	0.00183	0.895	1	94	FALSE	FALSE
HG001	chr2	100181480	Human_STR_756603	A	0	0	-1	0.081897	3.21702e-06	-1|4;0|44	4	0.000909	0.00183	0.895	1	70	FALSE	FALSE
HG001	chr2	100546300	Human_STR_756804	T	-3	-1	0	0.0998315	5.057e-13	-3|25;-1|24;0|6	6	0.000909	0.00183	0.895	1	71	FALSE	FALSE
HG001	chr2	100780255	Human_STR_756970	A	0	-2	-1	0.0992477	3.83353e-07	-2|16;-1|4;0|19	4	0.000909	0.00183	0.895	1	55	FALSE	FALSE
HG001	chr2	101218321	Human_STR_757251	T	-1	3	4	0.0649701	1.96075e-06	-1|24;3|20;4|3	3	0.000909	0.00183	0.895	1	78	FALSE	FALSE
HG001	chr2	101389019	Human_STR_757364	AT	-6	-6	-5	0.0598874	3.64903e-08	-12|47;-10|3	3	0.000117	0.000131	0.814	1	66	FALSE	FALSE
HG001	chr2	101555629	Human_STR_757480	A	0	0	-1	0.046864	0.000330274	-1|3;0|59	3	0.000909	0.00183	0.895	1	86	FALSE	FALSE
HG001	chr2	102826302	Human_STR_758142	T	0	3	2	0.0782762	9.93567e-06	0|24;2|3;3|16	3	0.000909	0.00183	0.895	1	66	FALSE	FALSE
HG001	chr2	103309944	Human_STR_758385	A	0	0	1	0.0421566	6.11425e-05	0|67;1|3	3	0.000909	0.00183	0.895	1	92	FALSE	FALSE
HG001	chr2	103519308	Human_STR_758493	AT	9	11	10	0.230738	2.66316e-19	18|7;20|6;22|8	6	0.000117	0.000131	0.814	1	47	TRUE	FALSE
HG001	chr2	104299680	Human_STR_758890	A	0	0	-1	0.0798862	6.88599e-05	-1|3;0|33;1|1	3	0.000909	0.00183	0.895	1	70	FALSE	FALSE
HG001	chr2	104309377	Human_STR_758894	A	0	0	1	0.0845088	1.85536e-07	0|43;1|4	4	0.000909	0.00183	0.895	1	63	FALSE	FALSE
HG001	chr2	104309550	Human_STR_758895	A	0	0	-1	0.0610285	0.000153412	-1|3;0|45	3	0.000909	0.00183	0.895	1	65	FALSE	FALSE
HG001	chr2	104654777	Human_STR_759078	A	0	0	-1	0.0663214	7.4519e-06	-1|4;0|55	4	0.000909	0.00183	0.895	1	89	FALSE	FALSE
HG001	chr2	104740820	Human_STR_759120	A	0	0	-1	0.0419462	0.000453474	-1|3;0|66	3	0.000909	0.00183	0.895	1	87	FALSE	FALSE
HG001	chr2	105562854	Human_STR_759599	A	0	0	-1	0.0743001	2.63601e-07	-1|5;0|61	5	0.000909	0.00183	0.895	1	94	FALSE	FALSE
HG001	chr2	105612583	Human_STR_759632	T	-12	-5	-11	0.0890455	8.89241e-11	-12|30;-11|5;-6|1;-5|22	5	0.000909	0.00183	0.895	1	80	FALSE	FALSE
HG001	chr2	105620943	Human_STR_759638	T	1	2	0	0.0645191	2.11435e-05	0|3;1|20;2|27	3	0.000909	0.00183	0.895	1	78	FALSE	FALSE
HG001	chr2	106826540	Human_STR_760316	A	0	-4	-3	0.259479	5.0055e-36	-4|13;-3|14;0|26	14	0.000909	0.00183	0.895	1	82	FALSE	TRUE
HG001	chr2	106906341	Human_STR_760349	A	0	0	-1	0.0740134	4.82213e-06	-1|4;0|49	4	0.000909	0.00183	0.895	1	78	FALSE	FALSE
HG001	chr2	107590351	Human_STR_760666	A	0	-1	-2	0.0862227	2.14546e-07	-2|4;-1|23;0|19	4	0.000909	0.00183	0.895	1	74	FALSE	FALSE
HG001	chr2	107605728	Human_STR_760676	A	-18	-5	-6	0.074331	1.00875e-05	-18|26;-17|1;-6|3;-5|17	3	0.000909	0.00183	0.895	1	80	FALSE	FALSE
HG001	chr2	108103738	Human_STR_760948	A	-3	-3	-4	0.0597331	0.000163259	-4|3;-3|46	3	0.000909	0.00183	0.895	1	70	FALSE	FALSE
HG001	chr2	108185534	Human_STR_760981	T	1	1	0	0.0562172	0.000195234	0|3;1|49	3	0.000909	0.00183	0.895	1	71	FALSE	FALSE
HG001	chr2	108343177	Human_STR_761038	T	0	0	-1	0.0446266	0.000380016	-1|3;0|62	3	0.000909	0.00183	0.895	1	83	FALSE	FALSE
HG001	chr2	108389399	Human_STR_761067	T	0	0	-1	0.089492	2.2499e-06	-1|4;0|40	4	0.000909	0.00183	0.895	1	76	FALSE	FALSE
HG001	chr2	109588851	Human_STR_761808	A	-1	0	1	0.134395	8.94404e-16	-1|34;0|19;1|7	7	0.000909	0.00183	0.895	1	85	FALSE	FALSE
HG001	chr2	110135477	Human_STR_762171	A	0	0	-1	0.0874669	2.46807e-06	-1|4;0|41	4	0.000909	0.00183	0.895	1	67	FALSE	FALSE
HG001	chr2	111011882	Human_STR_762622	A	-3	2	3	0.117523	2.32263e-09	-3|28;2|13;3|4	4	0.000909	0.00183	0.895	1	80	FALSE	FALSE
HG001	chr2	112771469	Human_STR_763709	A	0	-1	-2	0.0376138	0.000109812	-2|3;-1|36;0|37;1|1	3	0.000909	0.00183	0.895	1	91	FALSE	FALSE
HG001	chr2	113784090	Human_STR_764244	A	7	7	6	0.0597331	0.000163259	6|3;7|46	3	0.000909	0.00183	0.895	1	76	FALSE	FALSE
HG001	chr2	113793577	Human_STR_764252	A	0	0	-1	0.231486	9.01011e-19	-1|10;0|33	10	0.000909	0.00183	0.895	1	58	FALSE	FALSE
HG001	chr2	115075706	Human_STR_764945	T	-1	1	0	0.0960061	4.17065e-10	-1|25;0|6;1|26	6	0.000909	0.00183	0.895	1	84	FALSE	FALSE
HG001	chr2	115277448	Human_STR_765060	T	-1	-1	0	0.0827314	2.02433e-07	-1|44;0|4	4	0.000909	0.00183	0.895	1	76	FALSE	FALSE
HG001	chr2	115337662	Human_STR_765081	A	-1	-1	-2	0.0651989	0.000126205	-2|3;-1|42	3	0.000909	0.00183	0.895	1	67	FALSE	FALSE
HG001	chr2	115890523	Human_STR_765369	T	-1	3	0	0.109166	2.70154e-15	-1|27;0|7;3|25	7	0.000909	0.00183	0.895	1	81	FALSE	FALSE
HG001	chr2	116921505	Human_STR_765845	T	0	0	-1	0.127713	5.21565e-07	-1|4;0|27	4	0.000909	0.00183	0.895	1	60	FALSE	FALSE
HG001	chr2	117055339	Human_STR_765905	T	-2	1	-1	0.118868	4.65725e-11	-2|16;-1|5;1|18	5	0.000909	0.00183	0.895	1	51	FALSE	FALSE
HG001	chr2	117058440	Human_STR_765907	A	0	0	-1	0.10974	1.36829e-09	-1|6;0|48	6	0.000909	0.00183	0.895	1	76	FALSE	FALSE
HG001	chr2	117086569	Human_STR_765919	A	0	2	1	0.0526107	9.55192e-05	0|35;1|3;2|25	3	0.000909	0.00183	0.895	1	84	FALSE	FALSE
HG001	chr2	117288660	Human_STR_766018	A	7	13	6	0.0593511	2.0533e-05	6|3;7|22;13|25	3	0.000909	0.00183	0.895	1	84	FALSE	FALSE
HG001	chr2	117333060	Human_STR_766040	A	-1	-1	0	0.16626	1.91003e-14	-1|35;0|7	7	0.000909	0.00183	0.895	0.98	67	FALSE	FALSE
HG001	chr2	118029622	Human_STR_766330	A	0	0	-1	0.157457	6.08295e-17	-1|10;0|53	10	0.000909	0.00183	0.895	1	87	FALSE	FALSE
HG001	chr2	118394689	Human_STR_766514	T	-7	-5	-4	0.0787398	1.08921e-06	-11|1;-7|15;-5|18;-4|3	3	0.000909	0.00183	0.895	1	107	FALSE	FALSE
HG001	chr2	118433464	Human_STR_766525	AC	3	3	2	0.0888149	4.68926e-11	4|4;6|41	4	0.000117	0.000131	0.814	1	80	FALSE	FALSE
HG001	chr2	119640210	Human_STR_767133	A	1	1	2	0.0660095	1.59747e-05	1|42;2|3	3	0.000909	0.00183	0.895	1	84	FALSE	FALSE
HG001	chr2	119784697	Human_STR_767231	T	1	1	0	0.0682957	0.000109939	0|3;1|40	3	0.000909	0.00183	0.895	1	72	FALSE	FALSE
HG001	chr2	120841849	Human_STR_767784	GT	1	2	0	0.0999676	1.83712e-09	0|3;2|19;4|12	3	0.000117	0.000131	0.814	1	78	FALSE	FALSE
HG001	chr2	120912275	Human_STR_767815	T	0	0	1	0.0528873	3.11426e-05	0|53;1|3	3	0.000909	0.00183	0.895	1	65	FALSE	FALSE
HG001	chr2	121278697	Human_STR_768023	A	0	0	-1	0.0674689	6.95376e-06	-1|4;0|54	4	0.000909	0.00183	0.895	1	76	FALSE	FALSE
HG001	chr2	122646059	Human_STR_768812	T	1	1	0	0.045349	0.000362936	0|3;1|61	3	0.000909	0.00183	0.895	1	89	FALSE	FALSE
HG001	chr2	122980517	Human_STR_768977	T	0	-4	-1	0.196095	1.68438e-23	-4|29;-1|11;0|17	11	0.000909	0.00183	0.895	1	82	FALSE	FALSE
HG001	chr2	123377829	Human_STR_769176	A	0	0	-1	0.100649	5.70143e-08	-1|5;0|44	5	0.000909	0.00183	0.895	1	64	FALSE	FALSE
HG001	chr2	123645908	Human_STR_769311	T	0	1	-1	0.0798763	8.26297e-09	-1|5;0|34;1|26	5	0.000909	0.00183	0.895	1	77	FALSE	FALSE
HG001	chr2	124477657	Human_STR_769729	T	0	0	-1	0.0550984	0.000206727	-1|3;0|50	3	0.000909	0.00183	0.895	1	76	FALSE	FALSE
HG001	chr2	124828736	Human_STR_769927	A	1	1	-1	0.0895787	6.19449e-08	-1|3;0|3;1|29	3	0.000909	0.00183	0.895	1	69	FALSE	FALSE
HG001	chr2	124834792	Human_STR_769930	AT	1	1	2	0.179937	5.53731e-27	2|41;4|9	9	0.000117	0.000131	0.814	1	73	FALSE	FALSE
HG001	chr2	125883387	Human_STR_770490	T	0	0	-1	0.0562172	0.000195234	-1|3;0|49	3	0.000909	0.00183	0.895	1	65	FALSE	FALSE
HG001	chr2	126218974	Human_STR_770648	GT	0	4	5	0.115358	4.85853e-10	0|10;8|13;10|3	3	0.000117	0.000131	0.814	1	48	TRUE	FALSE
HG001	chr2	126404115	Human_STR_770736	A	0	2	1	0.0825374	2.35382e-05	0|28;1|3;2|15	3	0.000909	0.00183	0.895	1	62	FALSE	FALSE
HG001	chr2	126744304	Human_STR_770882	A	0	-2	1	0.0711814	2.18027e-08	-2|24;0|27;1|4	4	0.000909	0.00183	0.895	1	68	FALSE	FALSE
HG001	chr2	127001559	Human_STR_770999	A	0	-2	-1	0.0490236	0.000118054	-2|27;-1|3;0|29	3	0.000909	0.00183	0.895	1	82	FALSE	FALSE
HG001	chr2	127539683	Human_STR_771343	A	0	0	-1	0.119895	9.22249e-13	-1|8;0|58	8	0.000909	0.00183	0.895	1	80	FALSE	FALSE
HG001	chr2	127571443	Human_STR_771366	T	10	19	18	0.208025	2.03785e-11	10|14;18|5;19|7	5	0.000909	0.00183	0.895	1	96	FALSE	FALSE
HG001	chr2	128395283	Human_STR_772007	A	0	5	4	0.0476817	4.01222e-05	0|28;4|3;5|31	3	0.000909	0.00183	0.895	1	87	FALSE	FALSE
HG001	chr2	129285458	Human_STR_772427	T	0	0	-1	0.104678	7.18806e-11	-1|7;0|59	7	0.000909	0.00183	0.895	1	82	FALSE	FALSE
HG001	chr2	129450410	Human_STR_772501	AC	0	4	6	0.107141	4.0255e-12	0|21;8|11;12|3	3	0.000117	0.000131	0.814	1	70	TRUE	FALSE
HG001	chr2	130813513	Human_STR_773177	A	0	0	-1	0.165432	6.07842e-14	-1|8;0|40	8	0.000909	0.00183	0.895	1	63	FALSE	FALSE
HG001	chr2	133749265	Human_STR_774593	A	0	0	-1	0.100056	9.93444e-11	-1|7;0|62	7	0.000909	0.00183	0.895	1	90	FALSE	FALSE
HG001	chr2	135438506	Human_STR_775510	A	0	0	-1	0.0735404	8.82034e-05	-1|3;0|37	3	0.000909	0.00183	0.895	1	58	FALSE	FALSE
HG001	chr2	136309953	Human_STR_776110	A	-13	-5	-6	0.0827068	7.17428e-06	-13|17;-6|3;-5|15	3	0.000909	0.00183	0.895	1	57	FALSE	FALSE
HG001	chr2	136672994	Human_STR_776284	T	1	2	0	0.058132	1.13684e-06	0|4;1|30;2|32	4	0.000909	0.00183	0.895	1	90	FALSE	FALSE
HG001	chr2	136755448	Human_STR_776316	T	-1	-1	-2	0.0855297	2.70152e-06	-2|4;-1|42	4	0.000909	0.00183	0.895	1	64	FALSE	FALSE
HG001	chr2	136895515	Human_STR_776383	T	0	2	1	0.0901625	5.82404e-07	0|36;1|4;2|18	4	0.000909	0.00183	0.895	1	81	FALSE	FALSE
HG001	chr2	137760324	Human_STR_776787	A	1	2	0	0.0593145	2.75035e-05	0|3;1|22;2|22	3	0.000909	0.00183	0.895	1	70	FALSE	FALSE
HG001	chr2	138022433	Human_STR_776900	T	0	0	-1	0.175258	8.44193e-16	-1|9;0|42	9	0.000909	0.00183	0.895	1	78	FALSE	FALSE
HG001	chr2	139758052	Human_STR_777751	T	-1	1	0	0.24126	7.06389e-29	-1|15;0|14;1|25	14	0.000909	0.00183	0.895	0.99	77	FALSE	FALSE
HG001	chr2	140495314	Human_STR_778100	T	0	0	1	0.0455342	4.86644e-05	-1|1;0|61;1|3	3	0.000909	0.00183	0.895	1	83	FALSE	FALSE
HG001	chr2	140511293	Human_STR_778106	T	1	1	0	0.0667058	0.00011789	0|3;1|41	3	0.000909	0.00183	0.895	1	82	FALSE	FALSE
HG001	chr2	141213118	Human_STR_778490	T	0	0	-1	0.157818	3.55735e-12	-1|7;0|37	7	0.000909	0.00183	0.895	1	68	FALSE	FALSE
HG001	chr2	141332110	Human_STR_778571	T	0	0	-1	0.150517	9.85319e-17	-1|10;0|55;1|1	10	0.000909	0.00183	0.895	1	76	FALSE	FALSE
HG001	chr2	141380226	Human_STR_778596	A	-1	-1	0	0.0813617	5.56184e-09	-1|56;0|5	5	0.000909	0.00183	0.895	1	73	FALSE	FALSE
HG001	chr2	141515301	Human_STR_778685	A	0	0	-1	0.0585116	0.000173507	-1|3;0|47	3	0.000909	0.00183	0.895	1	70	FALSE	FALSE
HG001	chr2	141987550	Human_STR_778909	T	0	2	1	0.0672665	4.47304e-05	0|19;1|3;2|25	3	0.000909	0.00183	0.895	1	80	FALSE	FALSE
HG001	chr2	142277325	Human_STR_779050	A	0	0	-1	0.135055	3.74773e-10	-1|6;0|38	6	0.000909	0.00183	0.895	1	64	FALSE	FALSE
HG001	chr2	143780975	Human_STR_779746	A	0	0	-1	0.182477	5.69466e-16	-1|9;0|40	9	0.000909	0.00183	0.895	1	74	FALSE	FALSE
HG001	chr2	143793785	Human_STR_779755	A	-3	-1	-2	0.249931	3.5945e-29	-3|14;-2|14;-1|30	14	0.000909	0.00183	0.895	1	74	FALSE	FALSE
HG001	chr2	144387028	Human_STR_780072	AT	0	0	1	0.14808	3.4068e-12	0|23;2|4	4	0.000117	0.000131	0.814	1	51	FALSE	FALSE
HG001	chr2	144528886	Human_STR_780167	A	-1	-1	-2	0.0502078	0.000270761	-2|3;-1|55	3	0.000909	0.00183	0.895	1	93	FALSE	FALSE
HG001	chr2	144668454	Human_STR_780246	T	1	1	0	0.19883	4.8714e-18	0|10;1|40	10	0.000909	0.00183	0.895	1	72	FALSE	FALSE
HG001	chr2	145356459	Human_STR_780558	T	0	1	-1	0.160989	5.34804e-20	-1|10;0|21;1|32	10	0.000909	0.00183	0.895	1	77	FALSE	TRUE
HG001	chr2	147465615	Human_STR_781567	T	0	0	-1	0.0916111	2.04636e-06	-1|4;0|39	4	0.000909	0.00183	0.895	1	59	FALSE	FALSE
HG001	chr2	149412362	Human_STR_782565	T	0	0	-1	0.10974	5.11736e-11	-1|7;0|56	7	0.000909	0.00183	0.895	1	77	FALSE	FALSE
HG001	chr2	149914222	Human_STR_782783	A	0	2	1	0.0853563	2.5672e-08	0|26;1|5;2|24	5	0.000909	0.00183	0.895	1	83	FALSE	FALSE
HG001	chr2	149999732	Human_STR_782815	A	-10	-1	0	0.118925	1.79254e-11	-10|17;-1|16;0|5	5	0.000909	0.00183	0.895	1	62	FALSE	FALSE
HG001	chr2	150035944	Human_STR_782836	A	0	0	-1	0.0407194	0.000493373	-1|3;0|68	3	0.000909	0.00183	0.895	1	90	FALSE	FALSE
HG001	chr2	150583808	Human_STR_783137	T	-3	-1	-2	0.119355	9.91096e-11	-3|33;-2|6;-1|19	6	0.000909	0.00183	0.895	1	92	FALSE	TRUE
HG001	chr2	150671139	Human_STR_783173	AT	1	3	2	0.0713549	2.2537e-08	2|21;4|3;6|18	3	0.000117	0.000131	0.814	1	68	FALSE	FALSE
HG001	chr2	150954223	Human_STR_783314	C	-3	-3	-2	0.285587	7.81004e-23	-3|25;-2|10	10	0.000909	0.00183	0.895	1	43	FALSE	FALSE
HG001	chr2	152560162	Human_STR_784332	T	0	0	-1	0.0484801	0.000299566	-1|3;0|57	3	0.000909	0.00183	0.895	1	91	FALSE	FALSE
HG001	chr2	152867932	Human_STR_784515	A	-2	-1	0	0.0890236	1.47331e-10	-2|29;-1|23;0|5	5	0.000909	0.00183	0.895	1	82	FALSE	FALSE
HG001	chr2	152939725	Human_STR_784561	T	-2	-1	-3	0.048067	2.47891e-06	-3|4;-2|37;-1|40	4	0.000909	0.00183	0.895	1	101	TRUE	FALSE
HG001	chr2	153766146	Human_STR_784857	T	0	0	-1	0.0460945	3.06461e-05	-1|4;0|80	4	0.000909	0.00183	0.895	1	107	FALSE	FALSE
HG001	chr2	153850006	Human_STR_784888	A	-3	-3	-2	0.25563	2.11926e-24	-3|32;-2|11	11	0.000909	0.00183	0.895	1	71	FALSE	FALSE
HG001	chr2	154019685	Human_STR_784955	T	-1	-2	-3	0.230747	3.77747e-26	-3|12;-2|14;-1|25	12	0.000909	0.00183	0.895	1	73	FALSE	TRUE
HG001	chr2	154264467	Human_STR_785073	A	-1	-1	-2	0.0916111	2.04636e-06	-2|4;-1|39	4	0.000909	0.00183	0.895	1	73	FALSE	FALSE
HG001	chr2	154969087	Human_STR_785409	A	14	14	13	0.158726	2.08014e-07	13|4;14|21	4	0.000909	0.00183	0.895	1	32	FALSE	FALSE
HG001	chr2	155065874	Human_STR_785456	T	0	0	1	0.0863633	1.69714e-07	0|42;1|4	4	0.000909	0.00183	0.895	1	82	FALSE	FALSE
HG001	chr2	155413657	Human_STR_785610	A	0	-2	-1	0.0592425	6.64294e-05	-3|1;-2|24;-1|3;0|22	3	0.000909	0.00183	0.895	1	86	FALSE	FALSE
HG001	chr2	155743950	Human_STR_785751	A	-1	-1	0	0.0528873	3.11426e-05	-1|53;0|3	3	0.000909	0.00183	0.895	1	72	FALSE	FALSE
HG001	chr2	155927693	Human_STR_785831	GT	1	2	3	0.0749573	3.37739e-09	2|21;4|17;6|3	3	0.000117	0.000131	0.814	1	95	FALSE	FALSE
HG001	chr2	156251629	Human_STR_785989	A	-2	-2	-3	0.0966386	7.01593e-08	-3|5;-2|46	5	0.000909	0.00183	0.895	1	75	FALSE	FALSE
HG001	chr2	156541825	Human_STR_786186	T	2	5	3	0.0686305	5.20583e-08	2|25;3|4;5|25	4	0.000909	0.00183	0.895	1	80	FALSE	FALSE
HG001	chr2	156736229	Human_STR_786280	T	8	8	7	0.0518205	1.95338e-05	7|4;8|71	4	0.000909	0.00183	0.895	1	105	FALSE	FALSE
HG001	chr2	156787480	Human_STR_786296	A	-1	-1	-2	0.0476588	0.000314679	-2|3;-1|58	3	0.000909	0.00183	0.895	1	80	FALSE	FALSE
HG001	chr2	157965633	Human_STR_786894	T	0	0	-1	0.072612	5.20326e-06	-1|4;0|50	4	0.000909	0.00183	0.895	1	75	FALSE	FALSE
HG001	chr2	158710559	Human_STR_787212	T	0	0	-1	0.0637322	0.000134892	-1|3;0|43	3	0.000909	0.00183	0.895	1	103	FALSE	FALSE
HG001	chr2	159212920	Human_STR_787530	A	-9	-3	-2	0.0907046	7.3488e-09	-9|32;-3|18;-2|4	4	0.000909	0.00183	0.895	1	72	FALSE	FALSE
HG001	chr2	159549775	Human_STR_787706	A	0	0	1	0.0709324	3.79084e-07	-1|1;0|51;1|4	4	0.000909	0.00183	0.895	1	74	FALSE	FALSE
HG001	chr2	162671393	Human_STR_789177	T	0	0	1	0.0590232	7.95158e-07	0|63;1|4	4	0.000909	0.00183	0.895	1	80	FALSE	FALSE
HG001	chr2	163543595	Human_STR_789583	T	0	0	-1	0.0460945	0.000346357	-1|3;0|60	3	0.000909	0.00183	0.895	1	84	FALSE	FALSE
HG001	chr2	163783820	Human_STR_789735	A	1	1	2	0.0775085	7.12551e-09	1|59;2|5	5	0.000909	0.00183	0.895	1	88	FALSE	FALSE
HG001	chr2	164200638	Human_STR_789918	A	1	1	2	0.0827314	8.02516e-06	1|33;2|3	3	0.000909	0.00183	0.895	1	56	FALSE	FALSE
HG001	chr2	166615655	Human_STR_791080	T	0	-1	1	0.0641862	4.82909e-08	-1|36;0|27;1|4	4	0.000909	0.00183	0.895	1	81	FALSE	FALSE
HG001	chr2	166626185	Human_STR_791084	T	0	-2	-1	0.0526006	9.55783e-05	-2|31;-1|3;0|25	3	0.000909	0.00183	0.895	1	79	FALSE	FALSE
HG001	chr2	167495327	Human_STR_791452	T	0	0	-1	0.126339	5.70096e-10	-1|6;0|41	6	0.000909	0.00183	0.895	1	72	FALSE	FALSE
HG001	chr2	168001270	Human_STR_791671	A	0	0	-1	0.105763	1.71829e-09	-1|6;0|50	6	0.000909	0.00183	0.895	1	81	FALSE	FALSE
HG001	chr2	169260871	Human_STR_792284	A	-1	1	0	0.112216	3.859e-12	-1|24;0|7;1|30	7	0.000909	0.00183	0.895	1	70	FALSE	FALSE
HG001	chr2	169476190	Human_STR_792404	T	0	0	-1	0.0493293	0.000284929	-1|3;0|56	3	0.000909	0.00183	0.895	1	91	FALSE	FALSE
HG001	chr2	170453410	Human_STR_793065	AC	-8	1	0	0.119017	6.9773e-16	-16|16;0|5;2|18	5	0.000117	0.000131	0.814	1	88	TRUE	FALSE
HG001	chr2	170661577	Human_STR_793199	AT	0	0	-1	0.0623824	4.51257e-08	-2|3;0|45	3	0.000117	0.000131	0.814	1	62	FALSE	FALSE
HG001	chr2	170694885	Human_STR_793234	A	0	0	-1	0.174224	2.05508e-17	-1|10;0|47	10	0.000909	0.00183	0.895	1	92	FALSE	FALSE
HG001	chr2	170862881	Human_STR_793357	T	1	1	0	0.0573405	0.000184163	0|3;1|48	3	0.000909	0.00183	0.895	1	68	FALSE	FALSE
HG001	chr2	171097959	Human_STR_793513	AG	0	0	1	0.0908454	1.0007e-08	0|30;2|3	3	0.000117	0.000131	0.814	1	57	FALSE	FALSE
HG001	chr2	172127966	Human_STR_794299	T	6	11	10	0.117101	3.79542e-08	6|16;10|4;11|13	4	0.000909	0.00183	0.895	1	84	FALSE	FALSE
HG001	chr2	172160163	Human_STR_794328	T	0	0	-1	0.0502078	0.000270761	-1|3;0|55	3	0.000909	0.00183	0.895	1	76	FALSE	FALSE
HG001	chr2	172903369	Human_STR_794695	A	-1	2	1	0.0774467	7.71358e-09	-1|32;1|5;2|27	5	0.000909	0.00183	0.895	1	91	FALSE	FALSE
HG001	chr2	173440414	Human_STR_795000	A	0	0	-1	0.043926	0.000397603	-1|3;0|63	3	0.000909	0.00183	0.895	1	80	FALSE	FALSE
HG001	chr2	173794907	Human_STR_795168	A	0	0	-1	0.0651989	0.000126205	-1|3;0|42	3	0.000909	0.00183	0.895	1	78	FALSE	FALSE
HG001	chr2	174953165	Human_STR_795868	A	0	0	-1	0.0530353	0.000231007	-1|3;0|52	3	0.000909	0.00183	0.895	1	72	FALSE	FALSE
HG001	chr2	175331732	Human_STR_796061	A	0	-1	1	0.166576	2.49917e-14	-1|22;0|12;1|6	6	0.000909	0.00183	0.895	1	65	FALSE	FALSE
HG001	chr2	175481952	Human_STR_796128	T	-2	-1	-3	0.116968	5.61404e-08	-3|4;-2|18;-1|13	4	0.000909	0.00183	0.895	1	51	FALSE	FALSE
HG001	chr2	175512965	Human_STR_796140	A	0	0	-1	0.116336	9.55323e-10	-1|6;0|45	6	0.000909	0.00183	0.895	1	71	FALSE	FALSE
HG001	chr2	176392047	Human_STR_796566	A	0	-1	-2	0.187301	9.42963e-25	-2|12;-1|20;0|42	12	0.000909	0.00183	0.895	1	87	FALSE	TRUE
HG001	chr2	177053402	Human_STR_796855	T	2	2	3	0.0440778	5.35855e-05	2|64;3|3	3	0.000909	0.00183	0.895	1	98	FALSE	FALSE
HG001	chr2	177562820	Human_STR_797214	A	-1	-1	-2	0.0874669	2.46807e-06	-2|4;-1|41	4	0.000909	0.00183	0.895	1	67	FALSE	FALSE
HG001	chr2	177686698	Human_STR_797275	T	0	0	1	0.0650304	5.38474e-07	-1|1;0|56;1|4	4	0.000909	0.00183	0.895	1	77	FALSE	FALSE
HG001	chr2	178099447	Human_STR_797480	A	0	-7	-1	0.0645361	1.57697e-05	-7|34;-1|3;0|20	3	0.000909	0.00183	0.895	1	87	FALSE	FALSE
HG001	chr2	178199585	Human_STR_797550	T	0	0	-1	0.10974	1.36829e-09	-1|6;0|48	6	0.000909	0.00183	0.895	1	79	FALSE	FALSE
HG001	chr2	178290425	Human_STR_797620	T	-3	-1	-4	0.238058	8.14872e-27	-4|12;-3|13;-2|1;-1|29	12	0.000909	0.00183	0.895	1	74	FALSE	TRUE
HG001	chr2	178294717	Human_STR_797626	T	-1	1	0	0.113599	8.94688e-14	-1|27;0|8;1|31	8	0.000909	0.00183	0.895	1	80	FALSE	FALSE
HG001	chr2	180075665	Human_STR_798380	T	10	11	9	0.223735	5.04853e-28	9|13;10|25;11|16	13	0.000909	0.00183	0.895	1	76	FALSE	FALSE
HG001	chr2	180133211	Human_STR_798398	A	-3	1	0	0.090308	1.21924e-07	-3|34;0|4;1|18	4	0.000909	0.00183	0.895	1	71	FALSE	FALSE
HG001	chr2	180134189	Human_STR_798399	T	0	0	-1	0.0511172	0.000257056	-1|3;0|54	3	0.000909	0.00183	0.895	1	75	FALSE	FALSE
HG001	chr2	182086932	Human_STR_799186	A	0	1	2	0.110877	4.49603e-09	0|22;1|14;2|4	4	0.000909	0.00183	0.895	1	60	FALSE	FALSE
HG001	chr2	182613563	Human_STR_799425	A	0	0	-1	0.043926	0.000397603	-1|3;0|63	3	0.000909	0.00183	0.895	1	83	FALSE	FALSE
HG001	chr2	184576702	Human_STR_800373	A	-3	1	2	0.0767065	1.51587e-08	-3|22;1|31;2|4	4	0.000909	0.00183	0.895	1	87	FALSE	FALSE
HG001	chr2	184853869	Human_STR_800495	T	-2	-1	-3	0.089162	2.8246e-12	-3|7;-2|32;-1|41	7	0.000909	0.00183	0.895	1	104	FALSE	FALSE
HG001	chr2	185313995	Human_STR_800714	AT	-9	-6	-8	0.0908754	2.96598e-12	-17|20;-15|4;-11|18	4	0.000117	0.000131	0.814	1	67	FALSE	FALSE
HG001	chr2	185325174	Human_STR_800720	T	5	5	4	0.191127	7.5133e-18	4|10;5|42	10	0.000909	0.00183	0.895	1	71	FALSE	FALSE
HG001	chr2	186143386	Human_STR_801083	A	0	0	-1	0.0550984	0.000206727	-1|3;0|50	3	0.000909	0.00183	0.895	1	69	FALSE	FALSE
HG001	chr2	187994184	Human_STR_801955	A	-2	-1	-3	0.0547626	3.50483e-05	-3|3;-2|26;-1|24	3	0.000909	0.00183	0.895	1	73	FALSE	FALSE
HG001	chr2	188308114	Human_STR_802087	T	0	0	-1	0.0511172	0.000257056	-1|3;0|54	3	0.000909	0.00183	0.895	1	66	FALSE	FALSE
HG001	chr2	189399253	Human_STR_802518	T	0	-2	-1	0.0590962	6.69735e-05	-2|40;-1|3;0|22	3	0.000909	0.00183	0.895	1	80	FALSE	FALSE
HG001	chr2	189525740	Human_STR_802562	T	0	-2	-3	0.134091	6.26326e-14	-3|7;-2|28;0|19	7	0.000909	0.00183	0.895	1	77	FALSE	FALSE
HG001	chr2	191694969	Human_STR_803702	A	-13	-13	-14	0.0637322	0.000134892	-14|3;-13|43	3	0.000909	0.00183	0.895	1	80	FALSE	FALSE
HG001	chr2	192118059	Human_STR_803881	A	1	1	0	0.0425867	0.000434326	0|3;1|65	3	0.000909	0.00183	0.895	1	77	FALSE	FALSE
HG001	chr2	193887292	Human_STR_804698	A	0	0	-1	0.0520591	0.000243807	-1|3;0|53	3	0.000909	0.00183	0.895	1	69	FALSE	FALSE
HG001	chr2	194028315	Human_STR_804757	T	2	2	1	0.0651989	7.97587e-06	1|4;2|56	4	0.000909	0.00183	0.895	1	80	FALSE	FALSE
HG001	chr2	194139383	Human_STR_804805	A	0	0	-1	0.062339	0.000143959	-1|3;0|44	3	0.000909	0.00183	0.895	1	63	FALSE	FALSE
HG001	chr2	195786567	Human_STR_805661	T	0	0	-1	0.0573405	0.000184163	-1|3;0|48	3	0.000909	0.00183	0.895	1	78	FALSE	FALSE
HG001	chr2	196038117	Human_STR_805785	A	0	0	-1	0.045349	0.000362936	-1|3;0|61	3	0.000909	0.00183	0.895	1	78	FALSE	FALSE
HG001	chr2	197392571	Human_STR_806573	G	2	2	3	0.0631598	1.82521e-05	2|44;3|3	3	0.000909	0.00183	0.895	1	59	FALSE	FALSE
HG001	chr2	197680586	Human_STR_806817	A	0	0	1	0.0427784	5.85509e-05	0|66;1|3	3	0.000909	0.00183	0.895	1	94	FALSE	FALSE
HG001	chr2	199920954	Human_STR_807899	A	-1	-1	0	0.092443	1.28237e-07	-1|39;0|4	4	0.000909	0.00183	0.895	1	59	FALSE	FALSE
HG001	chr2	200042139	Human_STR_807964	T	0	0	-1	0.0573405	1.32012e-05	-1|4;0|64	4	0.000909	0.00183	0.895	1	93	FALSE	FALSE
HG001	chr2	200096789	Human_STR_807991	T	0	0	-1	0.0369204	0.000650474	-1|3;0|75	3	0.000909	0.00183	0.895	1	97	FALSE	FALSE
HG001	chr2	200097559	Human_STR_807992	T	0	-2	-1	0.184841	1.9927e-19	-2|39;-1|10;0|17	10	0.000909	0.00183	0.895	1	89	FALSE	FALSE
HG001	chr2	201515201	Human_STR_808910	T	-15	-8	-7	0.113505	2.33397e-11	-15|18;-8|17;-7|5	5	0.000909	0.00183	0.895	1	86	FALSE	FALSE
HG001	chr2	201657591	Human_STR_808985	T	1	8	7	0.0512385	3.23233e-05	1|28;7|3;8|25;9|1	3	0.000909	0.00183	0.895	1	86	FALSE	FALSE
HG001	chr2	203007363	Human_STR_810213	T	0	0	-1	0.0491143	2.40229e-05	-1|4;0|75	4	0.000909	0.00183	0.895	1	106	FALSE	FALSE
HG001	chr2	203443641	Human_STR_810623	A	0	0	1	0.129139	1.26873e-13	0|47;1|7	7	0.000909	0.00183	0.895	1	67	FALSE	FALSE
HG001	chr2	203517360	Human_STR_810689	A	0	1	-1	0.0547535	3.50641e-05	-1|3;0|31;1|24	3	0.000909	0.00183	0.895	1	87	FALSE	FALSE
HG001	chr2	203940665	Human_STR_810985	A	-1	-1	-2	0.117331	3.16278e-11	-2|7;-1|52	7	0.000909	0.00183	0.895	1	71	FALSE	FALSE
HG001	chr2	204245370	Human_STR_811142	T	-1	2	-2	0.267488	2.14808e-34	-2|15;-1|13;1|1;2|30	15	0.000909	0.00183	0.895	1	81	FALSE	FALSE
HG001	chr2	204888731	Human_STR_811388	A	0	0	-1	0.0651989	7.97587e-06	-1|4;0|56	4	0.000909	0.00183	0.895	1	84	FALSE	FALSE
HG001	chr2	205126753	Human_STR_811518	A	-7	-7	-8	0.0836748	2.95094e-06	-8|4;-7|43	4	0.000909	0.00183	0.895	1	72	TRUE	FALSE
HG001	chr2	205365550	Human_STR_811650	T	0	6	-1	0.0461719	4.44135e-05	-1|3;0|29;6|35	3	0.000909	0.00183	0.895	1	89	FALSE	FALSE
HG001	chr2	205514834	Human_STR_811728	T	-1	2	1	0.0617814	2.09667e-05	-1|28;1|3;2|21	3	0.000909	0.00183	0.895	1	69	FALSE	FALSE
HG001	chr2	205778221	Human_STR_811874	T	-1	-1	-2	0.0379345	0.000602749	-2|3;-1|73	3	0.000909	0.00183	0.895	1	102	FALSE	FALSE
HG001	chr2	205795362	Human_STR_811882	ATT	-1	1	-2	0.0535508	2.60906e-10	-6|3;-3|26;3|25	3	4.1e-05	4.2e-05	0.753	1	111	FALSE	FALSE
HG001	chr2	205833131	Human_STR_811904	A	0	0	-1	0.195796	4.78223e-23	-1|13;0|53	13	0.000909	0.00183	0.895	1	88	FALSE	FALSE
HG001	chr2	206214166	Human_STR_812247	T	-4	-3	-5	0.0476698	5.38794e-05	-5|3;-4|28;-3|33	3	0.000909	0.00183	0.895	1	89	FALSE	FALSE
HG001	chr2	207213075	Human_STR_812757	A	-1	-1	-2	0.158147	1.48003e-18	-2|11;-1|58	11	0.000909	0.00183	0.895	1	87	FALSE	FALSE
HG001	chr2	208162880	Human_STR_813499	T	-1	-1	-2	0.0735404	8.82034e-05	-2|3;-1|37	3	0.000909	0.00183	0.895	1	78	FALSE	FALSE
HG001	chr2	208538349	Human_STR_813710	A	0	0	-1	0.0842843	5.85731e-05	-1|3;0|32	3	0.000909	0.00183	0.895	1	60	TRUE	FALSE
HG001	chr2	209040815	Human_STR_813919	T	-1	-1	0	0.080036	6.04912e-09	-1|57;0|5	5	0.000909	0.00183	0.895	1	73	FALSE	FALSE
HG001	chr2	209087996	Human_STR_813936	T	0	-3	-1	0.0994017	2.00652e-09	-3|24;-1|5;0|20	5	0.000909	0.00183	0.895	1	73	TRUE	FALSE
HG001	chr2	210491308	Human_STR_814613	T	-4	-4	-3	0.0976882	2.1705e-09	-5|1;-4|45;-3|5	5	0.000909	0.00183	0.895	1	96	FALSE	FALSE
HG001	chr2	210639619	Human_STR_814672	A	0	0	-1	0.0874669	2.46807e-06	-1|4;0|41	4	0.000909	0.00183	0.895	1	80	FALSE	FALSE
HG001	chr2	210971233	Human_STR_814791	A	0	1	2	0.0532102	4.94219e-06	0|39;1|25;2|3	3	0.000909	0.00183	0.895	1	93	FALSE	FALSE
HG001	chr2	210978779	Human_STR_814795	T	0	2	1	0.0590633	6.69626e-05	0|22;1|3;2|23	3	0.000909	0.00183	0.895	1	70	FALSE	FALSE
HG001	chr2	211151899	Human_STR_814877	A	1	3	0	0.0793474	2.17173e-07	0|4;1|21;3|30	4	0.000909	0.00183	0.895	1	74	FALSE	FALSE
HG001	chr2	211476571	Human_STR_815028	A	0	0	-1	0.0591159	1.17103e-05	-1|4;0|62	4	0.000909	0.00183	0.895	1	94	FALSE	FALSE
HG001	chr2	214143235	Human_STR_816307	T	0	-4	-5	0.077471	6.00697e-09	-5|5;-4|27;0|30	5	0.000909	0.00183	0.895	1	83	FALSE	FALSE
HG001	chr2	214299244	Human_STR_816378	T	-1	-1	-2	0.0801917	3.50045e-06	-2|4;-1|45	4	0.000909	0.00183	0.895	1	75	FALSE	FALSE
HG001	chr2	215278570	Human_STR_816878	A	-3	27	26	0.106581	3.13017e-06	-3|23;26|3;27|11	3	0.000909	0.00183	0.895	1	71	FALSE	FALSE
HG001	chr2	216048844	Human_STR_817381	A	-1	-1	-2	0.0562172	0.000195234	-2|3;-1|49	3	0.000909	0.00183	0.895	1	73	FALSE	FALSE
HG001	chr2	216299112	Human_STR_817540	T	0	0	-1	0.0938311	1.8568e-06	-1|4;0|38	4	0.000909	0.00183	0.895	1	55	FALSE	FALSE
HG001	chr2	216655895	Human_STR_817781	A	0	0	1	0.0763029	7.71802e-09	0|60;1|5	5	0.000909	0.00183	0.895	1	99	FALSE	FALSE
HG001	chr2	216953498	Human_STR_817923	A	0	17	-1	0.0827131	7.13737e-06	-1|3;0|20;17|15	3	0.000909	0.00183	0.895	1	64	FALSE	FALSE
HG001	chr2	216966450	Human_STR_817927	T	-28	-10	-29	0.0618236	1.79602e-05	-29|3;-28|24;-10|21	3	0.000909	0.00183	0.895	1	88	FALSE	FALSE
HG001	chr2	216997398	Human_STR_817940	T	1	1	0	0.054832	1.56934e-05	0|4;1|67	4	0.000909	0.00183	0.895	1	87	FALSE	FALSE
HG001	chr2	218620894	Human_STR_818908	A	0	0	1	0.0675339	1.49098e-05	0|41;1|3	3	0.000909	0.00183	0.895	1	66	TRUE	FALSE
HG001	chr2	219323752	Human_STR_819395	T	0	0	-1	0.087197	1.01883e-07	-2|1;-1|5;0|55;1|1	5	0.000909	0.00183	0.895	1	89	FALSE	FALSE
HG001	chr2	219592492	Human_STR_819560	T	10	10	11	0.157445	2.24339e-12	10|32;11|6	6	0.000909	0.00183	0.895	1	103	FALSE	FALSE
HG001	chr2	219656312	Human_STR_819586	A	-7	-5	-6	0.0866385	6.90001e-07	-8|1;-7|18;-6|4;-5|25	4	0.000909	0.00183	0.895	1	88	FALSE	FALSE
HG001	chr2	219853618	Human_STR_819698	T	1	1	2	0.122588	3.12968e-15	1|57;2|8	8	0.000909	0.00183	0.895	1	93	FALSE	FALSE
HG001	chr2	220199550	Human_STR_819856	T	0	-3	-2	0.243015	1.31715e-41	-3|18;-2|17;0|35	17	0.000909	0.00183	0.895	1	97	FALSE	FALSE
HG001	chr2	220203723	Human_STR_819858	A	0	0	-1	0.0961593	1.68058e-06	-1|4;0|37	4	0.000909	0.00183	0.895	1	76	FALSE	FALSE
HG001	chr2	220752898	Human_STR_820117	A	-2	-2	-3	0.13591	1.07607e-11	-3|7;-2|44	7	0.000909	0.00183	0.895	1	67	FALSE	TRUE
HG001	chr2	221579599	Human_STR_820574	T	0	0	-1	0.10974	1.36829e-09	-1|6;0|48	6	0.000909	0.00183	0.895	1	84	FALSE	FALSE
HG001	chr2	221779346	Human_STR_820669	T	0	0	-1	0.0419462	0.000453474	-1|3;0|66	3	0.000909	0.00183	0.895	1	88	FALSE	FALSE
HG001	chr2	223027069	Human_STR_821449	T	1	1	2	0.0631598	1.82521e-05	1|44;2|3	3	0.000909	0.00183	0.895	1	91	FALSE	FALSE
HG001	chr2	223188215	Human_STR_821527	T	0	0	-1	0.0674689	6.95376e-06	-1|4;0|54	4	0.000909	0.00183	0.895	1	77	FALSE	FALSE
HG001	chr2	224073008	Human_STR_822064	T	0	0	-1	0.0446266	0.000380016	-1|3;0|62	3	0.000909	0.00183	0.895	1	81	FALSE	FALSE
HG001	chr2	225060309	Human_STR_822692	T	0	-1	-2	0.04615	5.94594e-05	-2|3;-1|29;0|38	3	0.000909	0.00183	0.895	1	81	FALSE	FALSE
HG001	chr2	225152854	Human_STR_822742	A	0	1	-1	0.0617442	2.41932e-05	-1|3;0|22;1|21	3	0.000909	0.00183	0.895	1	68	FALSE	FALSE
HG001	chr2	225573251	Human_STR_822933	T	0	-1	-2	0.0638292	7.70981e-07	-2|4;-1|27;0|35	4	0.000909	0.00183	0.895	1	89	FALSE	FALSE
HG001	chr2	225748594	Human_STR_823018	A	0	0	-1	0.0511172	0.000257056	-1|3;0|54	3	0.000909	0.00183	0.895	1	74	FALSE	FALSE
HG001	chr2	225951353	Human_STR_823115	A	0	0	1	0.0683199	4.41206e-07	0|54;1|4	4	0.000909	0.00183	0.895	1	80	FALSE	FALSE
HG001	chr2	226348832	Human_STR_823317	A	0	2	1	0.0473853	0.000131023	0|29;1|3;2|28	3	0.000909	0.00183	0.895	1	82	FALSE	FALSE
HG001	chr2	226588715	Human_STR_823469	T	0	0	-1	0.0512185	0.00025562	-1|3;0|53;1|1	3	0.000909	0.00183	0.895	1	77	FALSE	FALSE
HG001	chr2	227374926	Human_STR_823927	A	-1	2	0	0.0830655	2.3055e-08	-1|20;0|4;2|22	4	0.000909	0.00183	0.895	1	67	FALSE	FALSE
HG001	chr2	227604283	Human_STR_824096	AC	3	11	12	0.214259	5.14493e-11	4|1;6|3;22|7;24|3	3	0.000117	0.000131	0.814	1	67	FALSE	FALSE
HG001	chr2	227650803	Human_STR_824129	A	-2	-2	-1	0.0649115	5.42341e-07	-2|57;-1|4	4	0.000909	0.00183	0.895	1	89	FALSE	FALSE
HG001	chr2	227857569	Human_STR_824315	A	0	0	1	0.0618252	1.94668e-05	0|45;1|3	3	0.000909	0.00183	0.895	1	77	FALSE	FALSE
HG001	chr2	227921306	Human_STR_824354	T	-4	-2	-3	0.110442	1.65944e-10	-4|21;-3|6;-2|37	6	0.000909	0.00183	0.895	1	90	FALSE	FALSE
HG001	chr2	228142472	Human_STR_824470	A	0	0	-1	0.168986	5.06295e-14	-1|8;0|39	8	0.000909	0.00183	0.895	1	66	FALSE	FALSE
HG001	chr2	228649540	Human_STR_824722	A	0	0	-1	0.0969607	2.92869e-09	-1|6;0|55	6	0.000909	0.00183	0.895	1	74	FALSE	FALSE
HG001	chr2	229576329	Human_STR_825170	T	-1	-1	0	0.0440778	5.35855e-05	-1|64;0|3	3	0.000909	0.00183	0.895	1	89	FALSE	FALSE
HG001	chr2	230825155	Human_STR_825986	A	0	0	-1	0.067971	4.1003e-07	-1|5;0|67	5	0.000909	0.00183	0.895	1	109	FALSE	FALSE
HG001	chr2	233313516	Human_STR_827828	T	0	0	1	0.0660095	5.06896e-07	0|56;1|4	4	0.000909	0.00183	0.895	1	69	FALSE	FALSE
HG001	chr2	233569523	Human_STR_827994	A	12	12	11	0.0836748	2.95094e-06	11|4;12|43	4	0.000909	0.00183	0.895	1	69	FALSE	FALSE
HG001	chr2	234240380	Human_STR_828290	T	0	0	-1	0.0735404	8.82034e-05	-1|3;0|37	3	0.000909	0.00183	0.895	1	58	FALSE	FALSE
HG001	chr2	234608243	Human_STR_828543	A	-3	-3	-4	0.0493293	0.000284929	-4|3;-3|56	3	0.000909	0.00183	0.895	1	87	FALSE	FALSE
HG001	chr2	234908211	Human_STR_828703	T	0	0	-1	0.0699713	6.03172e-06	-1|4;0|52	4	0.000909	0.00183	0.895	1	75	FALSE	FALSE
HG001	chr2	234917996	Human_STR_828710	T	-1	-1	0	0.163222	3.35259e-18	-1|46;0|9	9	0.000909	0.00183	0.895	1	82	FALSE	FALSE
HG001	chr2	235488554	Human_STR_829054	T	-3	-3	-4	0.296915	1.31474e-27	-4|14;-3|33	14	0.000909	0.00183	0.895	1	75	FALSE	FALSE
HG001	chr2	235890943	Human_STR_829281	A	0	13	12	0.0461719	4.44133e-05	0|45;12|3;13|29	3	0.000909	0.00183	0.895	1	100	FALSE	FALSE
HG001	chr2	236268196	Human_STR_829522	T	-9	-1	0	0.0831311	1.07543e-08	-9|35;-8|1;-1|20;0|4	4	0.000909	0.00183	0.895	1	85	FALSE	FALSE
HG001	chr2	236777051	Human_STR_829729	T	-5	-2	-6	0.140553	1.33796e-21	-6|11;-5|28;-2|36	11	0.000909	0.00183	0.895	1	101	FALSE	TRUE
HG001	chr2	236783484	Human_STR_829733	A	-4	-1	0	0.0856293	7.77441e-11	-4|30;-1|27;0|5;1|1	5	0.000909	0.00183	0.895	1	86	FALSE	FALSE
HG001	chr2	237406908	Human_STR_830009	T	0	0	-1	0.189292	3.6824e-21	-1|12;0|51	12	0.000909	0.00183	0.895	1	88	FALSE	TRUE
HG001	chr2	237641497	Human_STR_830108	A	1	3	2	0.0643062	5.15167e-05	1|20;2|3;3|20	3	0.000909	0.00183	0.895	1	65	FALSE	FALSE
HG001	chr2	239863663	Human_STR_1627270	T	-2	-1	-3	0.181619	1.49062e-24	-3|12;-2|21;-1|39	12	0.000909	0.00183	0.895	1	84	FALSE	FALSE
HG001	chr2	240059536	Human_STR_831207	A	0	11	12	0.0998361	4.86573e-07	0|30;11|12;12|3	3	0.000909	0.00183	0.895	1	79	FALSE	FALSE
HG001	chr2	240880550	Human_STR_831521	T	9	9	10	0.111285	5.94059e-08	8|2;9|30;10|4	4	0.000909	0.00183	0.895	1	106	FALSE	FALSE
HG001	chr2	241084135	Human_STR_831602	T	0	6	5	0.231891	7.63573e-29	0|30;5|13;6|15	13	0.000909	0.00183	0.895	1	87	FALSE	TRUE
HG001	chr2	241779215	Human_STR_832059	T	-4	-2	-3	0.124376	6.11152e-06	-4|9;-3|3;-2|15	3	0.000909	0.00183	0.895	1	52	FALSE	FALSE
HG001	chr3	369236	Human_STR_912049	T	0	1	2	0.224118	5.85506e-32	0|44;1|16;2|13	13	0.000909	0.00183	0.895	1	94	FALSE	TRUE
HG001	chr3	920839	Human_STR_912268	A	-4	7	6	0.0931522	4.87893e-06	-5|1;-4|22;6|3;7|13	3	0.000909	0.00183	0.895	1	74	FALSE	FALSE
HG001	chr3	1345983	Human_STR_912502	T	0	0	1	0.0683199	4.41206e-07	0|54;1|4	4	0.000909	0.00183	0.895	1	81	FALSE	FALSE
HG001	chr3	1759530	Human_STR_912666	A	-1	3	2	0.0570079	2.34827e-05	-1|23;2|3;3|32	3	0.000909	0.00183	0.895	1	74	FALSE	FALSE
HG001	chr3	1912937	Human_STR_912724	T	0	0	1	0.0569951	2.48558e-05	0|49;1|3	3	0.000909	0.00183	0.895	1	64	FALSE	FALSE
HG001	chr3	2617420	Human_STR_913073	T	0	3	4	0.194525	1.98876e-17	0|25;3|11;4|7	7	0.000909	0.00183	0.895	1	67	FALSE	FALSE
HG001	chr3	2746018	Human_STR_913134	AC	0	0	-1	0.0633783	1.89684e-10	-2|4;0|59	4	0.000117	0.000131	0.814	1	104	FALSE	FALSE
HG001	chr3	2961232	Human_STR_913255	A	14	15	13	0.0706697	1.58226e-05	13|3;14|19;15|18	3	0.000909	0.00183	0.895	1	70	FALSE	FALSE
HG001	chr3	3101179	Human_STR_913316	A	0	-2	-1	0.0861469	7.08349e-07	-2|28;-1|4;0|19	4	0.000909	0.00183	0.895	1	80	FALSE	FALSE
HG001	chr3	3352117	Human_STR_913429	A	-7	-7	-6	0.0382561	8.14056e-05	-7|74;-6|3	3	0.000909	0.00183	0.895	1	96	FALSE	FALSE
HG001	chr3	3835585	Human_STR_913631	T	0	0	-1	0.0419462	0.000453474	-1|3;0|66	3	0.000909	0.00183	0.895	1	88	FALSE	FALSE
HG001	chr3	4190190	Human_STR_913755	T	0	0	-1	0.041324	0.000473154	-1|3;0|67	3	0.000909	0.00183	0.895	1	89	FALSE	FALSE
HG001	chr3	5722246	Human_STR_914630	A	0	0	1	0.0548993	2.78829e-05	0|51;1|3	3	0.000909	0.00183	0.895	1	90	FALSE	FALSE
HG001	chr3	5795054	Human_STR_914681	A	0	-1	-2	0.0420407	7.83911e-05	-2|3;-1|36;0|32	3	0.000909	0.00183	0.895	1	92	FALSE	FALSE
HG001	chr3	5810157	Human_STR_914691	T	0	0	-1	0.0407194	0.000493373	-1|3;0|68	3	0.000909	0.00183	0.895	1	91	FALSE	FALSE
HG001	chr3	5895645	Human_STR_914734	T	0	0	-1	0.0493293	0.000284929	-1|3;0|56	3	0.000909	0.00183	0.895	1	80	FALSE	FALSE
HG001	chr3	6192149	Human_STR_914868	T	0	0	-1	0.0756352	4.42437e-06	-1|4;0|47;2|1	4	0.000909	0.00183	0.895	1	64	FALSE	FALSE
HG001	chr3	6378687	Human_STR_914966	A	0	0	-1	0.0947489	7.75761e-08	-1|5;0|47	5	0.000909	0.00183	0.895	1	82	FALSE	FALSE
HG001	chr3	6417162	Human_STR_914980	G	-1	-1	0	0.207989	3.80603e-11	-1|19;0|5	5	0.000909	0.00183	0.895	1	32	FALSE	FALSE
HG001	chr3	6866341	Human_STR_915217	T	0	0	-1	0.11882	2.29728e-11	-2|1;-1|7;0|55	7	0.000909	0.00183	0.895	1	77	FALSE	FALSE
HG001	chr3	7326171	Human_STR_915443	A	0	0	-1	0.205732	2.47815e-11	-1|6;0|23	6	0.000909	0.00183	0.895	1	42	FALSE	FALSE
HG001	chr3	7749870	Human_STR_915646	A	-1	-1	-2	0.0562172	0.000195234	-2|3;-1|49	3	0.000909	0.00183	0.895	1	77	FALSE	FALSE
HG001	chr3	7826128	Human_STR_915677	T	-4	-1	-5	0.187154	3.34397e-19	-5|9;-4|15;-1|29	9	0.000909	0.00183	0.895	1	83	FALSE	TRUE
HG001	chr3	8149443	Human_STR_915811	A	-3	-1	0	0.166651	8.10946e-17	-3|36;-1|14;0|7	7	0.000909	0.00183	0.895	1	74	FALSE	FALSE
HG001	chr3	9497623	Human_STR_916479	T	2	2	1	0.0637322	0.000134892	1|3;2|43	3	0.000909	0.00183	0.895	1	71	FALSE	FALSE
HG001	chr3	9517687	Human_STR_916503	A	0	-1	-2	0.12982	9.26634e-12	-2|6;-1|19;0|17	6	0.000909	0.00183	0.895	1	61	FALSE	FALSE
HG001	chr3	9572609	Human_STR_916569	A	0	1	-1	0.054755	3.5061e-05	-1|3;0|30;1|24	3	0.000909	0.00183	0.895	1	85	FALSE	FALSE
HG001	chr3	12310792	Human_STR_918372	A	-2	-2	-1	0.139058	4.98699e-12	-2|37;-1|6	6	0.000909	0.00183	0.895	1	68	FALSE	FALSE
HG001	chr3	12546576	Human_STR_918515	T	0	6	7	0.166669	4.11777e-19	0|27;6|16;7|8	8	0.000909	0.00183	0.895	1	67	FALSE	FALSE
HG001	chr3	12695787	Human_STR_918689	A	0	0	-1	0.0754689	8.1638e-05	-1|3;0|36	3	0.000909	0.00183	0.895	1	99	FALSE	FALSE
HG001	chr3	15612688	Human_STR_920254	T	0	0	-1	0.0511172	0.000257056	-1|3;0|54	3	0.000909	0.00183	0.895	1	71	FALSE	FALSE
HG001	chr3	16788196	Human_STR_920800	T	7	7	6	0.105763	2.93112e-05	6|3;7|25	3	0.000909	0.00183	0.895	1	64	FALSE	FALSE
HG001	chr3	18237723	Human_STR_921481	A	0	2	-1	0.0528764	3.01194e-05	-1|3;0|37;2|25	3	0.000909	0.00183	0.895	1	85	FALSE	FALSE
HG001	chr3	19221845	Human_STR_921914	T	0	0	-1	0.0502078	0.000270761	-1|3;0|55	3	0.000909	0.00183	0.895	1	77	FALSE	FALSE
HG001	chr3	19686622	Human_STR_922090	T	0	0	-1	0.135055	3.74773e-10	-1|6;0|38	6	0.000909	0.00183	0.895	1	78	FALSE	FALSE
HG001	chr3	19929208	Human_STR_922215	T	-1	-1	0	0.126781	1.45452e-13	-1|48;0|7	7	0.000909	0.00183	0.895	1	72	FALSE	FALSE
HG001	chr3	20987098	Human_STR_922799	A	-2	0	-1	0.0615846	2.89684e-06	-2|35;-1|4;0|28	4	0.000909	0.00183	0.895	1	94	FALSE	FALSE
HG001	chr3	21084747	Human_STR_922839	T	1	12	13	0.0831311	1.07543e-08	1|30;12|20;13|4	4	0.000909	0.00183	0.895	1	87	FALSE	FALSE
HG001	chr3	21446488	Human_STR_923003	T	3	3	2	0.120633	2.24516e-08	2|5;3|36	5	0.000909	0.00183	0.895	1	73	FALSE	FALSE
HG001	chr3	21689131	Human_STR_923126	A	-4	-2	-3	0.059459	6.56357e-05	-5|2;-4|30;-3|3;-2|22	3	0.000909	0.00183	0.895	1	70	FALSE	FALSE
HG001	chr3	22204980	Human_STR_923349	A	1	0	2	0.059673	3.44845e-06	0|25;1|22;2|3	3	0.000909	0.00183	0.895	1	75	FALSE	FALSE
HG001	chr3	22447756	Human_STR_923442	T	0	0	-1	0.0735404	8.82034e-05	-1|3;0|37	3	0.000909	0.00183	0.895	1	63	FALSE	FALSE
HG001	chr3	22512684	Human_STR_923468	A	0	0	-1	0.139323	7.64066e-15	-1|9;0|55	9	0.000909	0.00183	0.895	1	81	FALSE	FALSE
HG001	chr3	24186945	Human_STR_924397	A	-3	3	-4	0.0618314	1.8048e-05	-4|3;-3|21;3|22	3	0.000909	0.00183	0.895	1	80	FALSE	FALSE
HG001	chr3	25249682	Human_STR_924834	T	0	0	-1	0.0630267	9.10474e-06	-1|4;0|58	4	0.000909	0.00183	0.895	1	89	FALSE	FALSE
HG001	chr3	25286084	Human_STR_924842	T	-3	-3	-4	0.0502078	0.000270761	-4|3;-3|55	3	0.000909	0.00183	0.895	1	87	FALSE	FALSE
HG001	chr3	25367653	Human_STR_924878	A	-1	-1	-2	0.0637322	0.000134892	-2|3;-1|43	3	0.000909	0.00183	0.895	1	69	FALSE	FALSE
HG001	chr3	26931495	Human_STR_925530	A	0	-12	1	0.0747779	1.2507e-06	-13|2;-12|31;0|17;1|3	3	0.000909	0.00183	0.895	1	79	FALSE	FALSE
HG001	chr3	28305780	Human_STR_926317	T	-3	-1	-2	0.267863	8.234e-32	-3|13;-2|15;-1|23	15	0.000909	0.00183	0.895	1	78	FALSE	FALSE
HG001	chr3	28518136	Human_STR_926428	A	-1	1	0	0.106428	2.12149e-10	-1|22;0|6;1|26	6	0.000909	0.00183	0.895	1	77	FALSE	FALSE
HG001	chr3	30484594	Human_STR_927329	GT	0	0	1	0.205034	1.32815e-24	0|31;2|8	8	0.000117	0.000131	0.814	1	75	TRUE	FALSE
HG001	chr3	31128054	Human_STR_927602	T	0	-1	-2	0.25004	2.71183e-20	-2|9;-1|9;0|23	9	0.000909	0.00183	0.895	1	95	TRUE	FALSE
HG001	chr3	32680203	Human_STR_928569	T	-1	1	0	0.113578	9.00899e-14	-1|36;0|8;1|27	8	0.000909	0.00183	0.895	1	95	FALSE	FALSE
HG001	chr3	33056228	Human_STR_928928	A	-1	-1	0	0.0734448	3.29048e-07	-1|50;0|4	4	0.000909	0.00183	0.895	1	81	FALSE	FALSE
HG001	chr3	33297645	Human_STR_929113	T	0	0	-1	0.0511172	2.05927e-05	-1|4;0|72	4	0.000909	0.00183	0.895	1	96	FALSE	FALSE
HG001	chr3	34670993	Human_STR_929873	A	2	3	4	0.0830277	1.20042e-06	2|24;3|15;4|3	3	0.000909	0.00183	0.895	1	60	FALSE	FALSE
HG001	chr3	35893642	Human_STR_930400	A	-2	-2	-1	0.0841473	4.68103e-09	-2|54;-1|5	5	0.000909	0.00183	0.895	1	84	FALSE	FALSE
HG001	chr3	35992429	Human_STR_930451	GT	-2	-1	0	0.0440727	1.83173e-08	-3|31;-1|34;1|3	3	0.000117	0.000131	0.814	1	88	TRUE	FALSE
HG001	chr3	36390441	Human_STR_930593	T	-1	1	-2	0.059318	2.1113e-05	-2|3;-1|25;1|22	3	0.000909	0.00183	0.895	1	88	FALSE	FALSE
HG001	chr3	37921608	Human_STR_931423	AC	-3	-1	0	0.260876	3.43906e-42	-6|26;-2|11;0|12	12	0.000117	0.000131	0.814	0.91	76	FALSE	TRUE
HG001	chr3	38259442	Human_STR_931601	AT	0	3	2	0.187487	1.91108e-10	0|7;4|3;6|5	3	0.000117	0.000131	0.814	1	37	TRUE	FALSE
HG001	chr3	38465398	Human_STR_931719	A	0	-2	-1	0.260863	1.84565e-25	-2|11;-1|12;0|28	12	0.000909	0.00183	0.895	1	70	FALSE	FALSE
HG001	chr3	38736964	Human_STR_931840	T	0	14	15	0.214406	3.20798e-08	0|27;14|4;15|3	3	0.000909	0.00183	0.895	1	60	FALSE	FALSE
HG001	chr3	38798787	Human_STR_931858	T	3	3	2	0.0493293	0.000284929	2|3;3|56	3	0.000909	0.00183	0.895	1	89	FALSE	FALSE
HG001	chr3	39013436	Human_STR_931962	T	0	0	-1	0.0512185	0.00025562	-1|3;0|53;1|1	3	0.000909	0.00183	0.895	1	78	FALSE	FALSE
HG001	chr3	39306856	Human_STR_932101	A	-7	1	2	0.0514515	4.08541e-06	-7|29;1|26;2|3	3	0.000909	0.00183	0.895	1	84	FALSE	FALSE
HG001	chr3	40693603	Human_STR_932823	T	0	0	-1	0.0502078	0.000270761	-1|3;0|55	3	0.000909	0.00183	0.895	1	78	FALSE	FALSE
HG001	chr3	41107410	Human_STR_932980	T	13	13	12	0.0953707	4.02491e-05	12|3;13|28	3	0.000909	0.00183	0.895	1	72	FALSE	FALSE
HG001	chr3	42183554	Human_STR_933624	A	0	11	-1	0.0683129	3.92994e-07	-1|4;0|25;11|26	4	0.000909	0.00183	0.895	1	82	FALSE	FALSE
HG001	chr3	43499831	Human_STR_934248	T	0	0	-1	0.0663214	7.4519e-06	-1|4;0|55	4	0.000909	0.00183	0.895	1	80	FALSE	FALSE
HG001	chr3	44034168	Human_STR_934509	GTTTT	0	0	-1	0.142821	7.23408e-11	-5|3;0|18	3	2e-05	4.5e-05	0.661	1	37	FALSE	FALSE
HG001	chr3	45102966	Human_STR_935114	T	1	1	0	0.0460945	0.000346357	0|3;1|60	3	0.000909	0.00183	0.895	1	78	FALSE	FALSE
HG001	chr3	45596864	Human_STR_935427	T	0	1	2	0.053314	4.89797e-06	0|25;1|30;2|3	3	0.000909	0.00183	0.895	1	89	FALSE	FALSE
HG001	chr3	46531152	Human_STR_935868	T	-1	-1	-2	0.19883	6.18086e-13	-2|7;-1|28	7	0.000909	0.00183	0.895	1	54	FALSE	FALSE
HG001	chr3	46827766	Human_STR_936029	T	-2	1	-3	0.0783538	8.52965e-06	-3|3;-2|26;1|16	3	0.000909	0.00183	0.895	1	80	FALSE	FALSE
HG001	chr3	48348167	Human_STR_937559	T	0	-1	-2	0.0548511	3.50385e-05	-2|3;-1|24;0|29	3	0.000909	0.00183	0.895	1	88	FALSE	FALSE
HG001	chr3	49594891	Human_STR_938876	T	1	1	0	0.0530353	0.000231007	0|3;1|52	3	0.000909	0.00183	0.895	1	73	FALSE	FALSE
HG001	chr3	50750323	Human_STR_939717	T	-1	-1	-2	0.129116	4.97349e-10	-2|6;-1|40	6	0.000909	0.00183	0.895	1	72	FALSE	TRUE
HG001	chr3	51351652	Human_STR_940058	T	-2	-2	-3	0.156623	2.49943e-15	-3|9;-2|48	9	0.000909	0.00183	0.895	1	92	FALSE	FALSE
HG001	chr3	53188188	Human_STR_941323	A	6	6	7	0.0581467	2.34269e-05	6|48;7|3	3	0.000909	0.00183	0.895	1	94	TRUE	FALSE
HG001	chr3	53487829	Human_STR_941557	T	3	4	2	0.0875024	7.9934e-06	2|3;3|18;4|14	3	0.000909	0.00183	0.895	1	75	FALSE	FALSE
HG001	chr3	53896777	Human_STR_941739	T	0	0	1	0.063849	5.79598e-07	0|58;1|4	4	0.000909	0.00183	0.895	1	89	FALSE	FALSE
HG001	chr3	56502391	Human_STR_943022	T	0	0	1	0.0863633	1.69714e-07	0|42;1|4	4	0.000909	0.00183	0.895	1	66	FALSE	FALSE
HG001	chr3	56736050	Human_STR_943214	AC	0	0	2	0.0888902	3.58533e-14	0|41;4|4	4	0.000117	0.000131	0.814	1	79	FALSE	FALSE
HG001	chr3	56747054	Human_STR_943229	AG	0	0	1	0.0651224	2.81942e-08	0|43;2|3	3	0.000117	0.000131	0.814	1	89	FALSE	FALSE
HG001	chr3	56822850	Human_STR_943288	A	-1	2	1	0.0528527	3.40421e-05	-1|29;1|3;2|25	3	0.000909	0.00183	0.895	1	75	FALSE	FALSE
HG001	chr3	57534509	Human_STR_943789	T	1	1	0	0.046864	0.000330274	0|3;1|59	3	0.000909	0.00183	0.895	1	90	FALSE	FALSE
HG001	chr3	58860176	Human_STR_944822	A	-1	-1	-2	0.0923396	4.44133e-05	-2|3;-1|29	3	0.000909	0.00183	0.895	1	68	FALSE	FALSE
HG001	chr3	59720362	Human_STR_945142	T	0	0	-1	0.044985	3.36371e-05	-1|4;0|82	4	0.000909	0.00183	0.895	1	107	FALSE	FALSE
HG001	chr3	60570738	Human_STR_945545	A	2	3	1	0.0460719	5.94622e-05	1|3;2|31;3|29	3	0.000909	0.00183	0.895	1	91	FALSE	FALSE
HG001	chr3	60732685	Human_STR_945634	T	-1	-1	-2	0.161511	2.98978e-12	-2|7;-1|36	7	0.000909	0.00183	0.895	1	67	FALSE	FALSE
HG001	chr3	61580382	Human_STR_946059	T	0	0	-1	0.041324	0.000473154	-1|3;0|67	3	0.000909	0.00183	0.895	1	88	FALSE	FALSE
HG001	chr3	61742404	Human_STR_946184	T	0	1	-1	0.0658653	6.71446e-07	-1|4;0|32;1|26	4	0.000909	0.00183	0.895	1	96	FALSE	FALSE
HG001	chr3	61804680	Human_STR_946226	A	0	0	-1	0.117068	3.92484e-14	-1|9;0|67	9	0.000909	0.00183	0.895	1	103	FALSE	FALSE
HG001	chr3	61965245	Human_STR_946328	A	0	2	1	0.0395216	0.000224396	0|34;1|3;2|35	3	0.000909	0.00183	0.895	1	94	FALSE	FALSE
HG001	chr3	62026880	Human_STR_946361	A	-1	11	0	0.0480967	5.0245e-06	-1|30;0|3;11|28	3	0.000909	0.00183	0.895	1	85	FALSE	FALSE
HG001	chr3	62652400	Human_STR_946715	A	-3	-3	-2	0.133197	6.57148e-12	-4|1;-3|38;-2|6	6	0.000909	0.00183	0.895	1	75	FALSE	FALSE
HG001	chr3	62895776	Human_STR_946824	T	-1	-1	-2	0.0484801	0.000299566	-2|3;-1|57	3	0.000909	0.00183	0.895	1	74	FALSE	FALSE
HG001	chr3	63606418	Human_STR_947161	T	0	22	20	0.0832727	8.50886e-09	0|28;20|3;22|15	3	0.000909	0.00183	0.895	1	70	FALSE	FALSE
HG001	chr3	64205102	Human_STR_947488	A	1	3	4	0.0797534	1.34423e-08	0|1;1|32;3|21;4|4	4	0.000909	0.00183	0.895	1	71	FALSE	FALSE
HG001	chr3	64400461	Human_STR_947579	A	0	0	1	0.156785	3.84268e-16	-1|1;0|42;1|8	8	0.000909	0.00183	0.895	1	93	FALSE	FALSE
HG001	chr3	64928181	Human_STR_947834	T	-4	-2	-3	0.0643062	5.15167e-05	-4|20;-3|3;-2|20	3	0.000909	0.00183	0.895	1	73	FALSE	FALSE
HG001	chr3	65191809	Human_STR_947950	A	-1	2	-2	0.0775227	5.98477e-09	-2|5;-1|38;2|27	5	0.000909	0.00183	0.895	1	99	FALSE	FALSE
HG001	chr3	65232429	Human_STR_947968	T	-2	-2	-1	0.169412	2.33187e-18	-2|44;-1|9	9	0.000909	0.00183	0.895	1	67	FALSE	FALSE
HG001	chr3	65473747	Human_STR_948092	A	0	-1	1	0.0381452	1.37555e-05	-1|36;0|40;1|3	3	0.000909	0.00183	0.895	1	88	FALSE	FALSE
HG001	chr3	66082404	Human_STR_948525	A	-1	-1	-2	0.0796386	6.94816e-05	-2|3;-1|34	3	0.000909	0.00183	0.895	1	67	FALSE	FALSE
HG001	chr3	69309608	Human_STR_950062	T	0	0	1	0.113399	9.98499e-10	-1|1;0|38;1|5	5	0.000909	0.00183	0.895	1	75	FALSE	FALSE
HG001	chr3	70753554	Human_STR_950785	A	0	0	-1	0.0585116	0.000173507	-1|3;0|47	3	0.000909	0.00183	0.895	1	79	FALSE	FALSE
HG001	chr3	71237232	Human_STR_951083	A	0	2	1	0.0764243	1.17811e-06	0|28;1|4;2|21;3|1	4	0.000909	0.00183	0.895	1	89	FALSE	FALSE
HG001	chr3	71587497	Human_STR_951344	T	-1	3	0	0.109411	2.65987e-15	-1|26;0|7;2|1;3|24	7	0.000909	0.00183	0.895	1	99	FALSE	FALSE
HG001	chr3	72857568	Human_STR_952083	A	0	0	1	0.0713613	1.26209e-05	-1|3;0|36;1|3	3	0.000909	0.00183	0.895	1	70	FALSE	FALSE
HG001	chr3	72934081	Human_STR_952153	T	0	-2	-3	0.0751278	7.42033e-09	-3|5;-2|34;0|28	5	0.000909	0.00183	0.895	1	87	FALSE	FALSE
HG001	chr3	73757385	Human_STR_952673	T	3	3	2	0.0642387	8.46608e-06	2|4;3|56;4|1	4	0.000909	0.00183	0.895	1	87	FALSE	FALSE
HG001	chr3	74190576	Human_STR_952862	T	0	1	-1	0.0547654	3.50451e-05	-1|3;0|25;1|24	3	0.000909	0.00183	0.895	1	83	FALSE	FALSE
HG001	chr3	74285791	Human_STR_952899	AT	-2	1	-1	0.155926	2.85186e-10	-4|7;-2|3;0|1;2|8;6|1	3	0.000117	0.000131	0.814	1	33	TRUE	FALSE
HG001	chr3	75215755	Human_STR_953308	A	0	1	2	0.0949795	8.92956e-09	0|20;1|17;2|4	4	0.000909	0.00183	0.895	1	66	FALSE	FALSE
HG001	chr3	76297707	Human_STR_953853	A	0	0	1	0.094834	5.54623e-11	-1|1;0|56;1|6	6	0.000909	0.00183	0.895	1	83	FALSE	FALSE
HG001	chr3	76925211	Human_STR_954157	A	0	0	-1	0.19883	9.69443e-20	-1|11;0|44	11	0.000909	0.00183	0.895	1	77	FALSE	FALSE
HG001	chr3	77365151	Human_STR_954389	A	-2	-2	-1	0.0484885	4.03621e-05	-2|58;-1|3	3	0.000909	0.00183	0.895	1	98	FALSE	FALSE
HG001	chr3	78065207	Human_STR_954704	A	0	0	-1	0.0446266	0.000380016	-1|3;0|62	3	0.000909	0.00183	0.895	1	80	FALSE	FALSE
HG001	chr3	79118864	Human_STR_955240	A	0	0	-1	0.0432464	0.000415705	-1|3;0|64	3	0.000909	0.00183	0.895	1	83	FALSE	FALSE
HG001	chr3	79155192	Human_STR_955258	T	0	0	-1	0.0699713	6.03172e-06	-1|4;0|52	4	0.000909	0.00183	0.895	1	65	FALSE	FALSE
HG001	chr3	79330672	Human_STR_955338	A	0	0	-1	0.100303	2.37999e-09	-1|6;0|53	6	0.000909	0.00183	0.895	1	74	FALSE	FALSE
HG001	chr3	80933291	Human_STR_956101	A	1	2	3	0.124797	1.9084e-13	1|28;2|18;3|6	6	0.000909	0.00183	0.895	1	71	FALSE	FALSE
HG001	chr3	81702083	Human_STR_956467	GT	-8	-4	-9	0.090877	2.19812e-12	-18|4;-16|19;-8|18	4	0.000117	0.000131	0.814	1	101	FALSE	FALSE
HG001	chr3	82010521	Human_STR_956613	G	0	0	-1	0.248982	1.65102e-15	-1|8;0|24	8	0.000909	0.00183	0.895	1	43	FALSE	FALSE
HG001	chr3	82065113	Human_STR_956634	A	0	0	-1	0.0766742	2.25343e-07	-1|5;0|59	5	0.000909	0.00183	0.895	1	84	FALSE	FALSE
HG001	chr3	82152397	Human_STR_956668	A	0	0	-1	0.0573405	0.000184163	-1|3;0|48	3	0.000909	0.00183	0.895	1	59	FALSE	FALSE
HG001	chr3	82586278	Human_STR_956873	A	0	1	-1	0.0827081	9.6331e-06	-1|3;0|15;1|26	3	0.000909	0.00183	0.895	1	52	FALSE	FALSE
HG001	chr3	82757255	Human_STR_956953	A	-3	-3	-5	0.13194	2.16731e-18	-5|7;-3|46	7	0.000909	0.00183	0.895	1	90	FALSE	FALSE
HG001	chr3	82885508	Human_STR_957013	A	0	0	-1	0.0502078	0.000270761	-1|3;0|55	3	0.000909	0.00183	0.895	1	83	FALSE	FALSE
HG001	chr3	83350790	Human_STR_957245	A	0	0	-1	0.0754689	4.46204e-06	-1|4;0|48	4	0.000909	0.00183	0.895	1	101	FALSE	FALSE
HG001	chr3	83676370	Human_STR_957407	T	-2	-2	-3	0.041324	0.000473154	-3|3;-2|67	3	0.000909	0.00183	0.895	1	83	FALSE	FALSE
HG001	chr3	83907472	Human_STR_957505	T	-6	-6	-5	0.0572995	8.96206e-07	-6|65;-5|4	4	0.000909	0.00183	0.895	1	98	FALSE	FALSE
HG001	chr3	84907616	Human_STR_957996	T	-1	-1	-2	0.081897	6.38753e-05	-2|3;-1|33	3	0.000909	0.00183	0.895	1	68	FALSE	FALSE
HG001	chr3	84915545	Human_STR_958003	A	0	-2	-1	0.0709742	3.7947e-05	-2|27;-1|3;0|17;1|1	3	0.000909	0.00183	0.895	1	59	FALSE	FALSE
HG001	chr3	85446992	Human_STR_958297	AT	0	0	1	0.181754	1.39273e-12	0|18;2|4	4	0.000117	0.000131	0.814	1	35	TRUE	FALSE
HG001	chr3	85449053	Human_STR_958299	AAT	4	4	3	0.0967573	3.01446e-10	9|3;12|28	3	4.1e-05	4.2e-05	0.753	1	94	FALSE	FALSE
HG001	chr3	85562479	Human_STR_958368	A	-6	-3	-4	0.13415	8.32631e-14	-7|1;-6|26;-4|7;-3|19	7	0.000909	0.00183	0.895	1	77	FALSE	FALSE
HG001	chr3	86190409	Human_STR_958662	A	-1	-1	-2	0.045349	0.000362936	-2|3;-1|61	3	0.000909	0.00183	0.895	1	79	FALSE	FALSE
HG001	chr3	86197114	Human_STR_958665	A	-1	-1	-2	0.0460945	0.000346357	-2|3;-1|60	3	0.000909	0.00183	0.895	1	92	FALSE	FALSE
HG001	chr3	86769642	Human_STR_958930	AT	-5	-3	-4	0.249986	1.71454e-16	-10|8;-8|5;-6|5	5	0.000117	0.000131	0.814	1	27	FALSE	FALSE
HG001	chr3	87905736	Human_STR_959454	A	-2	-2	-3	0.131037	1.36472e-14	-3|9;-2|59	9	0.000909	0.00183	0.895	1	87	FALSE	FALSE
HG001	chr3	88566276	Human_STR_959786	A	0	2	1	0.104546	3.06046e-07	0|25;1|4;2|15	4	0.000909	0.00183	0.895	1	65	FALSE	FALSE
HG001	chr3	88642223	Human_STR_959823	T	0	0	-1	0.151504	2.45012e-18	-1|11;0|61	11	0.000909	0.00183	0.895	1	91	FALSE	FALSE
HG001	chr3	89010315	Human_STR_959964	AT	1	1	2	0.235244	4.38578e-13	2|13;4|4	4	0.000117	0.000131	0.814	1	31	FALSE	FALSE
HG001	chr3	89170941	Human_STR_960040	T	2	2	1	0.0556387	1.48273e-05	1|4;2|66	4	0.000909	0.00183	0.895	1	89	FALSE	FALSE
HG001	chr3	89351926	Human_STR_960117	A	0	0	-1	0.0610285	0.000153412	-1|3;0|45	3	0.000909	0.00183	0.895	1	60	FALSE	FALSE
HG001	chr3	90079482	Human_STR_960438	A	0	1	-1	0.0420487	7.83802e-05	-1|3;0|34;1|32	3	0.000909	0.00183	0.895	1	86	FALSE	FALSE
HG001	chr3	94397165	Human_STR_960891	A	0	0	-1	0.133824	1.30472e-08	-1|5;0|32	5	0.000909	0.00183	0.895	1	62	FALSE	FALSE
HG001	chr3	94564295	Human_STR_960954	T	1	1	0	0.0446266	0.000380016	0|3;1|62	3	0.000909	0.00183	0.895	1	82	FALSE	FALSE
HG001	chr3	95505923	Human_STR_961425	ATATT	3	3	4	0.285697	6.62906e-17	15|10;20|4	4	2e-05	4.5e-05	0.661	1	82	FALSE	FALSE
HG001	chr3	95631528	Human_STR_961481	A	0	-2	-1	0.129819	5.58862e-11	-2|17;-1|6;0|17	6	0.000909	0.00183	0.895	1	58	FALSE	FALSE
HG001	chr3	95729451	Human_STR_961531	AT	0	1	-2	0.115387	7.30353e-12	-4|3;0|10;2|14	3	0.000117	0.000131	0.814	1	47	FALSE	FALSE
HG001	chr3	95731196	Human_STR_961533	T	0	3	2	0.0799802	6.50047e-09	0|30;2|5;3|26	5	0.000909	0.00183	0.895	1	80	FALSE	FALSE
HG001	chr3	95985372	Human_STR_961647	A	-1	3	0	0.0585529	5.22482e-08	-1|30;0|4;3|34	4	0.000909	0.00183	0.895	1	96	FALSE	FALSE
HG001	chr3	96158258	Human_STR_961723	A	-1	0	-2	0.0605692	2.09497e-05	-3|1;-2|3;-1|25;0|28	3	0.000909	0.00183	0.895	1	80	FALSE	FALSE
HG001	chr3	98425979	Human_STR_962657	A	-1	-1	-2	0.0947489	7.75761e-08	-2|5;-1|47	5	0.000909	0.00183	0.895	1	75	FALSE	FALSE
HG001	chr3	98576073	Human_STR_962714	A	-3	-3	-2	0.0454574	4.89041e-05	-3|62;-2|3	3	0.000909	0.00183	0.895	1	89	FALSE	FALSE
HG001	chr3	100066518	Human_STR_963399	T	-1	-1	-2	0.10974	2.61562e-05	-2|3;-1|24	3	0.000909	0.00183	0.895	1	50	FALSE	FALSE
HG001	chr3	100147260	Human_STR_963432	T	0	0	-1	0.0502078	0.000270761	-1|3;0|55	3	0.000909	0.00183	0.895	1	92	FALSE	FALSE
HG001	chr3	100869331	Human_STR_963823	T	-4	-4	-5	0.159439	2.10473e-15	-5|9;-4|47	9	0.000909	0.00183	0.895	1	82	FALSE	FALSE
HG001	chr3	101610969	Human_STR_964202	AAAT	0	2	-3	0.117646	1.1257e-18	-12|4;0|21;8|13	4	2e-05	4.5e-05	0.661	1	86	FALSE	FALSE
HG001	chr3	102382524	Human_STR_964627	A	0	13	14	0.0880092	7.36353e-07	0|20;13|14;14|3	3	0.000909	0.00183	0.895	1	82	FALSE	FALSE
HG001	chr3	102690390	Human_STR_964756	AT	0	0	-1	0.149919	2.84232e-09	-2|3;0|17	3	0.000117	0.000131	0.814	1	35	FALSE	FALSE
HG001	chr3	103533326	Human_STR_965131	A	0	0	-1	0.0735404	8.82034e-05	-1|3;0|37	3	0.000909	0.00183	0.895	1	62	FALSE	FALSE
HG001	chr3	103754229	Human_STR_965258	T	3	5	2	0.0876264	6.14992e-06	2|3;3|14;5|25	3	0.000909	0.00183	0.895	1	70	FALSE	FALSE
HG001	chr3	103823387	Human_STR_965297	A	0	0	-1	0.0511172	0.000257056	-1|3;0|54	3	0.000909	0.00183	0.895	1	83	FALSE	FALSE
HG001	chr3	103889248	Human_STR_965333	T	0	0	-1	0.0600467	1.10132e-05	-1|4;0|61	4	0.000909	0.00183	0.895	1	79	FALSE	FALSE
HG001	chr3	103908014	Human_STR_965348	A	1	1	2	0.0946623	1.16262e-07	1|38;2|4	4	0.000909	0.00183	0.895	1	58	FALSE	FALSE
HG001	chr3	105726546	Human_STR_966208	T	0	0	-1	0.137136	8.86515e-15	-1|9;0|56	9	0.000909	0.00183	0.895	1	90	FALSE	FALSE
HG001	chr3	106835066	Human_STR_966712	A	2	3	1	0.0792177	3.08188e-07	1|4;2|32;3|21	4	0.000909	0.00183	0.895	1	83	FALSE	FALSE
HG001	chr3	108699726	Human_STR_967535	T	2	2	1	0.0597331	0.000163259	1|3;2|46	3	0.000909	0.00183	0.895	1	70	FALSE	FALSE
HG001	chr3	108886832	Human_STR_967630	A	0	0	-1	0.081897	3.21702e-06	-1|4;0|44	4	0.000909	0.00183	0.895	1	62	FALSE	FALSE
HG001	chr3	109027565	Human_STR_967711	T	0	3	-1	0.0492973	3.62983e-05	-1|3;0|30;3|27	3	0.000909	0.00183	0.895	1	87	FALSE	FALSE
HG001	chr3	109290519	Human_STR_967895	A	-3	-1	-2	0.142246	4.56019e-18	-3|32;-2|10;-1|25	10	0.000909	0.00183	0.895	1	92	FALSE	FALSE
HG001	chr3	109348027	Human_STR_967965	T	1	1	0	0.184855	2.32776e-14	0|8;1|35	8	0.000909	0.00183	0.895	0.98	63	FALSE	FALSE
HG001	chr3	109380590	Human_STR_968008	T	0	0	-1	0.0966386	7.01593e-08	-1|5;0|46	5	0.000909	0.00183	0.895	1	73	FALSE	FALSE
HG001	chr3	109552632	Human_STR_968122	T	0	0	-1	0.046864	0.000330274	-1|3;0|59	3	0.000909	0.00183	0.895	1	80	FALSE	FALSE
HG001	chr3	109842514	Human_STR_968258	T	0	-2	-1	0.160255	6.51134e-17	-2|19;-1|9;0|29	9	0.000909	0.00183	0.895	1	86	TRUE	FALSE
HG001	chr3	110399976	Human_STR_968511	A	-1	-1	0	0.0851182	1.08131e-10	-1|64;0|6	6	0.000909	0.00183	0.895	1	92	FALSE	FALSE
HG001	chr3	111077345	Human_STR_968784	A	13	13	12	0.0550984	0.000206727	12|3;13|50	3	0.000909	0.00183	0.895	1	86	FALSE	FALSE
HG001	chr3	111146434	Human_STR_968821	A	0	0	-1	0.062339	0.000143959	-1|3;0|44	3	0.000909	0.00183	0.895	1	67	FALSE	FALSE
HG001	chr3	111845355	Human_STR_969116	A	-4	2	-5	0.0743309	1.00875e-05	-5|3;-4|17;2|21	3	0.000909	0.00183	0.895	1	90	FALSE	FALSE
HG001	chr3	111866015	Human_STR_969128	T	1	24	23	0.112266	2.79743e-08	1|39;22|1;23|4;24|16	4	0.000909	0.00183	0.895	1	83	FALSE	FALSE
HG001	chr3	113013452	Human_STR_969666	T	-2	-1	0	0.156194	7.33528e-23	-2|26;-1|22;0|10	10	0.000909	0.00183	0.895	1	80	FALSE	FALSE
HG001	chr3	113873093	Human_STR_970213	A	7	9	8	0.107979	7.14634e-09	7|18;8|5;9|18	5	0.000909	0.00183	0.895	1	68	FALSE	FALSE
HG001	chr3	114104104	Human_STR_970352	T	-2	1	0	0.147675	5.09662e-16	-2|21;0|8;1|19	8	0.000909	0.00183	0.895	1	67	FALSE	FALSE
HG001	chr3	114188211	Human_STR_970404	T	0	0	-1	0.0591159	1.17103e-05	-1|4;0|62	4	0.000909	0.00183	0.895	1	99	FALSE	FALSE
HG001	chr3	114974064	Human_STR_970782	A	0	0	-1	0.046864	0.000330274	-1|3;0|59	3	0.000909	0.00183	0.895	1	85	FALSE	FALSE
HG001	chr3	115393382	Human_STR_970955	A	-4	-4	-5	0.0699713	6.03172e-06	-5|4;-4|52	4	0.000909	0.00183	0.895	1	73	FALSE	FALSE
HG001	chr3	115900513	Human_STR_971194	A	-1	1	0	0.0901226	5.82035e-07	-1|18;0|4;1|25	4	0.000909	0.00183	0.895	1	67	FALSE	FALSE
HG001	chr3	116956123	Human_STR_971756	A	1	1	0	0.046177	0.000344621	0|3;1|59;2|1	3	0.000909	0.00183	0.895	1	97	FALSE	FALSE
HG001	chr3	117278346	Human_STR_971921	A	-1	1	2	0.078745	1.09002e-06	-1|16;1|24;2|3	3	0.000909	0.00183	0.895	1	63	FALSE	FALSE
HG001	chr3	117399062	Human_STR_971981	A	0	0	-1	0.0432464	0.000415705	-1|3;0|64	3	0.000909	0.00183	0.895	1	100	FALSE	FALSE
HG001	chr3	117542814	Human_STR_972054	T	0	0	-1	0.144523	6.84323e-12	-1|7;0|41	7	0.000909	0.00183	0.895	1	80	FALSE	FALSE
HG001	chr3	117801598	Human_STR_972173	T	0	-6	-7	0.0902771	5.77586e-11	-7|6;-6|29;-1|1;0|26	6	0.000909	0.00183	0.895	1	87	FALSE	FALSE
HG001	chr3	117809057	Human_STR_972176	A	0	0	1	0.194092	5.84015e-15	0|29;1|7	7	0.000909	0.00183	0.895	1	77	FALSE	FALSE
HG001	chr3	118659812	Human_STR_972535	A	0	0	-1	0.0986038	1.51708e-06	-1|4;0|36	4	0.000909	0.00183	0.895	1	63	FALSE	FALSE
HG001	chr3	118733248	Human_STR_972561	T	0	0	-1	0.229693	5.79795e-17	-1|9;0|30	9	0.000909	0.00183	0.895	1	56	FALSE	FALSE
HG001	chr3	118763172	Human_STR_972577	T	-1	-1	-2	0.0460945	3.06461e-05	-2|4;-1|80	4	0.000909	0.00183	0.895	1	101	FALSE	FALSE
HG001	chr3	119023263	Human_STR_972695	A	0	-7	-8	0.203281	9.39682e-24	-8|11;-7|17;0|16	11	0.000909	0.00183	0.895	1	68	FALSE	FALSE
HG001	chr3	119955235	Human_STR_973212	A	0	2	1	0.0929356	5.16779e-10	0|31;1|6;2|26	6	0.000909	0.00183	0.895	1	84	FALSE	FALSE
HG001	chr3	120560066	Human_STR_973557	C	-1	-1	-2	0.10673	1.09684e-06	-2|4;-1|33	4	0.000909	0.00183	0.895	1	47	FALSE	FALSE
HG001	chr3	120969397	Human_STR_973745	T	-1	1	0	0.202276	2.32146e-29	-1|25;0|15;1|22	15	0.000909	0.00183	0.895	1	82	TRUE	TRUE
HG001	chr3	121623988	Human_STR_974095	T	0	2	-1	0.0570088	2.3994e-05	-1|3;0|23;2|37	3	0.000909	0.00183	0.895	1	90	FALSE	FALSE
HG001	chr3	122305199	Human_STR_974456	A	0	2	1	0.0642856	5.16735e-05	0|21;1|3;2|20	3	0.000909	0.00183	0.895	1	69	FALSE	FALSE
HG001	chr3	124905378	Human_STR_975854	A	-1	-1	-2	0.0961593	1.68058e-06	-2|4;-1|37	4	0.000909	0.00183	0.895	1	116	FALSE	FALSE
HG001	chr3	126343153	Human_STR_976737	C	-9	-5	-6	0.256853	1.19546e-07	-9|12;-8|2;-6|3;-5|3	3	0.000909	0.00183	0.895	1	33	FALSE	FALSE
HG001	chr3	128008164	Human_STR_977422	T	0	-1	1	0.11087	4.4975e-09	-1|23;0|14;1|4	4	0.000909	0.00183	0.895	1	76	FALSE	FALSE
HG001	chr3	128666026	Human_STR_977778	T	6	8	9	0.117514	2.42711e-09	6|19;8|13;9|4	4	0.000909	0.00183	0.895	1	71	FALSE	FALSE
HG001	chr3	130545453	Human_STR_979021	T	-2	-2	-3	0.0947489	7.75761e-08	-3|5;-2|47	5	0.000909	0.00183	0.895	1	63	FALSE	FALSE
HG001	chr3	130639690	Human_STR_979047	A	0	0	1	0.0501584	3.64858e-05	0|56;1|3	3	0.000909	0.00183	0.895	1	78	FALSE	FALSE
HG001	chr3	130651426	Human_STR_979053	A	0	0	1	0.0886976	3.57148e-09	0|51;1|5	5	0.000909	0.00183	0.895	1	85	FALSE	FALSE
HG001	chr3	132830275	Human_STR_980041	T	0	0	-1	0.0562172	0.000195234	-1|3;0|49	3	0.000909	0.00183	0.895	1	71	FALSE	FALSE
HG001	chr3	133129349	Human_STR_980147	C	0	-2	1	0.170931	4.31446e-11	-2|21;0|12;1|4;2|3	4	0.000909	0.00183	0.895	1	47	FALSE	FALSE
HG001	chr3	133143922	Human_STR_980156	ATTTT	-4	-1	0	0.074997	6.08111e-12	-20|17;-5|22;0|3	3	2e-05	4.5e-05	0.661	1	101	TRUE	FALSE
HG001	chr3	133150343	Human_STR_980159	T	0	5	6	0.0649702	1.96011e-06	0|31;5|20;6|3	3	0.000909	0.00183	0.895	1	66	FALSE	FALSE
HG001	chr3	134093087	Human_STR_980618	T	0	-8	-1	0.070768	3.36347e-07	-9|2;-8|21;-7|1;-1|4;0|24	4	0.000909	0.00183	0.895	1	85	FALSE	FALSE
HG001	chr3	134436560	Human_STR_980799	A	0	0	-1	0.0637322	0.000134892	-1|3;0|43	3	0.000909	0.00183	0.895	1	68	FALSE	FALSE
HG001	chr3	134791717	Human_STR_980956	A	-2	2	-1	0.196852	1.83966e-31	-2|21;-1|13;2|20	13	0.000909	0.00183	0.895	1	73	FALSE	FALSE
HG001	chr3	135010549	Human_STR_981038	T	-5	-3	-2	0.105066	3.99624e-09	-5|15;-3|16;-2|4	4	0.000909	0.00183	0.895	1	73	FALSE	FALSE
HG001	chr3	135048225	Human_STR_981049	T	0	3	2	0.108741	1.22574e-09	0|23;2|5;3|17;4|1	5	0.000909	0.00183	0.895	1	107	FALSE	FALSE
HG001	chr3	138527330	Human_STR_983023	T	-1	1	0	0.070558	3.85776e-05	-1|18;0|3;1|25	3	0.000909	0.00183	0.895	1	59	FALSE	FALSE
HG001	chr3	138848169	Human_STR_983368	T	-10	1	-3	0.256408	1.04519e-103	-10|19;-3|20;1|20	20	0.000909	0.00183	0.895	1	84	FALSE	FALSE
HG001	chr3	140190439	Human_STR_984004	A	0	-2	-3	0.113693	4.02189e-15	-3|8;-2|27;0|27	8	0.000909	0.00183	0.895	1	92	FALSE	FALSE
HG001	chr3	140833540	Human_STR_984236	A	0	1	-1	0.0569868	3.11383e-05	-1|3;0|23;1|32	3	0.000909	0.00183	0.895	1	83	FALSE	FALSE
HG001	chr3	140889893	Human_STR_984255	A	0	2	-1	0.0421432	6.04757e-05	-1|3;0|32;2|33	3	0.000909	0.00183	0.895	1	83	FALSE	FALSE
HG001	chr3	141142804	Human_STR_984366	T	0	1	-1	0.0827376	6.90857e-09	-1|5;0|25;1|26	5	0.000909	0.00183	0.895	1	86	FALSE	FALSE
HG001	chr3	141997850	Human_STR_984955	A	1	1	2	0.0903245	6.1222e-06	1|30;2|3	3	0.000909	0.00183	0.895	1	57	FALSE	FALSE
HG001	chr3	142632598	Human_STR_985438	T	0	2	1	0.139409	6.94581e-13	0|28;1|7;2|18	7	0.000909	0.00183	0.895	1	72	FALSE	FALSE
HG001	chr3	142808607	Human_STR_985548	A	-1	-1	0	0.0660095	1.60844e-08	-1|70;0|5	5	0.000909	0.00183	0.895	1	95	FALSE	FALSE
HG001	chr3	142873394	Human_STR_985588	A	0	0	-1	0.0667058	0.00011789	-1|3;0|41	3	0.000909	0.00183	0.895	1	86	FALSE	FALSE
HG001	chr3	144717426	Human_STR_986391	A	0	0	-1	0.0754689	2.43879e-07	-1|5;0|60	5	0.000909	0.00183	0.895	1	87	FALSE	FALSE
HG001	chr3	145287556	Human_STR_986640	GT	-6	3	2	0.113611	9.09547e-16	-12|27;4|5;6|17	5	0.000117	0.000131	0.814	1	74	FALSE	FALSE
HG001	chr3	145736664	Human_STR_986850	A	0	0	-1	0.100649	5.70143e-08	-1|5;0|44	5	0.000909	0.00183	0.895	1	75	FALSE	FALSE
HG001	chr3	145939013	Human_STR_986928	GT	0	4	5	0.107116	7.80469e-19	0|22;8|30;10|6	6	0.000117	0.000131	0.814	1	95	FALSE	FALSE
HG001	chr3	145949261	Human_STR_986931	A	0	0	-1	0.121488	2.45339e-11	-1|7;0|50	7	0.000909	0.00183	0.895	1	79	FALSE	FALSE
HG001	chr3	146277565	Human_STR_987087	A	13	13	12	0.193267	7.68647e-13	12|7;13|29	7	0.000909	0.00183	0.895	1	71	FALSE	FALSE
HG001	chr3	146336395	Human_STR_987109	T	-4	-4	-5	0.0735404	8.82034e-05	-5|3;-4|37	3	0.000909	0.00183	0.895	1	74	FALSE	FALSE
HG001	chr3	146485114	Human_STR_987169	A	0	0	-1	0.0801917	3.50045e-06	-1|4;0|45	4	0.000909	0.00183	0.895	1	67	FALSE	FALSE
HG001	chr3	147452825	Human_STR_987648	A	-2	-2	-3	0.10974	9.78232e-07	-3|4;-2|32	4	0.000909	0.00183	0.895	1	77	FALSE	FALSE
HG001	chr3	147730239	Human_STR_987769	A	0	0	-1	0.0805272	1.76329e-07	-1|5;0|56	5	0.000909	0.00183	0.895	1	75	FALSE	FALSE
HG001	chr3	147793892	Human_STR_987800	T	0	0	-1	0.0419462	0.000453474	-1|3;0|66	3	0.000909	0.00183	0.895	1	84	FALSE	FALSE
HG001	chr3	148432201	Human_STR_988102	AC	0	1	-1	0.0576398	1.10129e-08	-2|3;0|25;2|23	3	0.000117	0.000131	0.814	1	77	FALSE	FALSE
HG001	chr3	150081939	Human_STR_989088	A	0	-2	-1	0.0636107	2.52755e-06	-2|27;-1|4;0|27	4	0.000909	0.00183	0.895	1	79	FALSE	FALSE
HG001	chr3	150989723	Human_STR_989610	A	0	0	-1	0.0511172	0.000257056	-1|3;0|54	3	0.000909	0.00183	0.895	1	74	FALSE	FALSE
HG001	chr3	151137161	Human_STR_989694	A	0	0	-1	0.062339	0.000143959	-1|3;0|44	3	0.000909	0.00183	0.895	1	81	FALSE	FALSE
HG001	chr3	152987868	Human_STR_990644	A	0	0	-1	0.0651989	0.000126205	-1|3;0|42	3	0.000909	0.00183	0.895	1	68	FALSE	FALSE
HG001	chr3	153132585	Human_STR_990799	T	0	0	-1	0.114024	1.07953e-09	-1|6;0|46	6	0.000909	0.00183	0.895	1	77	FALSE	FALSE
HG001	chr3	153906954	Human_STR_991203	T	-18	-12	-11	0.0497281	4.54427e-06	-19|1;-18|29;-12|27;-11|3	3	0.000909	0.00183	0.895	1	101	FALSE	FALSE
HG001	chr3	154052070	Human_STR_991266	A	0	-1	-2	0.0476698	5.38794e-05	-2|3;-1|28;0|33	3	0.000909	0.00183	0.895	1	76	FALSE	FALSE
HG001	chr3	154351311	Human_STR_991410	A	-5	-1	0	0.125618	1.00911e-13	-5|36;-2|1;-1|17;0|6	6	0.000909	0.00183	0.895	1	91	FALSE	FALSE
HG001	chr3	154451900	Human_STR_991465	A	0	0	-1	0.0562172	0.000195234	-1|3;0|49	3	0.000909	0.00183	0.895	1	70	FALSE	FALSE
HG001	chr3	154836801	Human_STR_991628	T	0	0	-1	0.0530353	0.000231007	-1|3;0|52	3	0.000909	0.00183	0.895	1	76	FALSE	FALSE
HG001	chr3	155059259	Human_STR_991737	A	0	0	1	0.0528873	3.11426e-05	0|53;1|3	3	0.000909	0.00183	0.895	1	72	FALSE	FALSE
HG001	chr3	155359223	Human_STR_991890	AC	-1	-1	0	0.0534993	5.17532e-08	-2|53;0|3	3	0.000117	0.000131	0.814	1	90	FALSE	FALSE
HG001	chr3	155376875	Human_STR_991897	T	4	6	3	0.248349	1.21902e-33	3|15;4|15;5|1;6|33	15	0.000909	0.00183	0.895	1	80	FALSE	FALSE
HG001	chr3	155600603	Human_STR_991995	A	-1	1	2	0.046593	5.74789e-06	-1|42;1|29;2|3	3	0.000909	0.00183	0.895	1	102	FALSE	FALSE
HG001	chr3	155631903	Human_STR_992016	T	0	-2	-1	0.073399	1.39267e-06	-3|1;-2|32;-1|4;0|23	4	0.000909	0.00183	0.895	1	78	FALSE	FALSE
HG001	chr3	160173795	Human_STR_994182	T	0	12	13	0.0711976	2.09436e-08	0|28;12|24;13|4	4	0.000909	0.00183	0.895	1	82	FALSE	FALSE
HG001	chr3	160489644	Human_STR_994349	A	-1	-1	0	0.199653	4.64992e-17	-1|32;0|8	8	0.000909	0.00183	0.895	0.86	55	FALSE	FALSE
HG001	chr3	161690787	Human_STR_994933	AT	-4	3	-3	0.249982	5.83126e-25	-8|10;-6|7;6|7	7	0.000117	0.000131	0.814	1	43	FALSE	FALSE
HG001	chr3	161691174	Human_STR_994934	T	0	-16	1	0.143201	3.99049e-14	-17|1;-16|14;-1|1;0|17;1|6	6	0.000909	0.00183	0.895	1	51	FALSE	FALSE
HG001	chr3	161759484	Human_STR_994960	T	0	-1	-2	0.142477	4.91699e-12	-2|6;-1|15;0|23	6	0.000909	0.00183	0.895	1	74	FALSE	TRUE
HG001	chr3	161908410	Human_STR_995023	A	-3	-3	-4	0.10974	2.61562e-05	-4|3;-3|24	3	0.000909	0.00183	0.895	1	51	FALSE	FALSE
HG001	chr3	161966460	Human_STR_995048	A	-7	-5	-6	0.158394	1.38508e-11	-8|2;-7|19;-6|6;-5|13	6	0.000909	0.00183	0.895	1	78	FALSE	FALSE
HG001	chr3	162505171	Human_STR_995283	T	0	0	1	0.0440778	5.35855e-05	0|64;1|3	3	0.000909	0.00183	0.895	1	102	FALSE	FALSE
HG001	chr3	164257597	Human_STR_996122	A	1	1	0	0.19883	3.83936e-23	0|13;1|52	13	0.000909	0.00183	0.895	0.99	68	FALSE	FALSE
HG001	chr3	165419486	Human_STR_996722	A	0	0	1	0.0889647	8.233e-11	0|61;1|6	6	0.000909	0.00183	0.895	1	82	FALSE	FALSE
HG001	chr3	165563867	Human_STR_996792	A	0	-2	-1	0.08247	8.49621e-07	-2|20;-1|4;0|21	4	0.000909	0.00183	0.895	1	61	FALSE	FALSE
HG001	chr3	165714990	Human_STR_996871	T	-3	-3	-4	0.0947489	7.75761e-08	-4|5;-3|47	5	0.000909	0.00183	0.895	1	71	FALSE	FALSE
HG001	chr3	165870905	Human_STR_996938	T	0	5	-1	0.059322	2.04261e-05	-1|3;0|29;5|22	3	0.000909	0.00183	0.895	1	68	FALSE	FALSE
HG001	chr3	166106744	Human_STR_997040	T	-5	-4	-6	0.124539	2.12247e-13	-6|7;-5|21;-4|31	7	0.000909	0.00183	0.895	1	78	FALSE	FALSE
HG001	chr3	166337112	Human_STR_997145	A	0	0	1	0.221862	3.00849e-09	0|14;1|4	4	0.000909	0.00183	0.895	1	24	FALSE	FALSE
HG001	chr3	166472629	Human_STR_997204	A	0	0	-1	0.186311	4.87893e-06	-1|3;0|13	3	0.000909	0.00183	0.895	1	16	FALSE	FALSE
HG001	chr3	167136838	Human_STR_997515	A	0	-1	-2	0.0991768	2.59312e-09	-2|5;-1|20;0|27;1|1	5	0.000909	0.00183	0.895	1	81	FALSE	TRUE
HG001	chr3	167263034	Human_STR_997564	T	-2	-2	-1	0.13675	8.27807e-14	-2|44;-1|7	7	0.000909	0.00183	0.895	1	66	FALSE	FALSE
HG001	chr3	167613940	Human_STR_997712	A	0	0	-1	0.0740134	4.82213e-06	-1|4;0|49	4	0.000909	0.00183	0.895	1	78	FALSE	FALSE
HG001	chr3	169563065	Human_STR_998642	A	0	0	-1	0.0847782	1.36168e-07	-1|5;0|53	5	0.000909	0.00183	0.895	1	76	FALSE	FALSE
HG001	chr3	170775022	Human_STR_999508	T	1	1	0	0.0493293	0.000284929	0|3;1|56	3	0.000909	0.00183	0.895	1	85	FALSE	FALSE
HG001	chr3	170855501	Human_STR_999542	A	-6	-2	-3	0.0548681	2.65801e-05	-6|34;-3|3;-2|24	3	0.000909	0.00183	0.895	1	83	FALSE	FALSE
HG001	chr3	171364365	Human_STR_999810	A	0	0	-1	0.0455332	3.21161e-05	-1|4;0|81	4	0.000909	0.00183	0.895	1	108	FALSE	FALSE
HG001	chr3	172033903	Human_STR_1000204	T	0	-2	-1	0.0704873	3.87235e-05	-2|19;-1|3;0|18	3	0.000909	0.00183	0.895	1	75	FALSE	FALSE
HG001	chr3	172921044	Human_STR_1000740	T	0	1	-1	0.0397796	9.28871e-05	-1|3;0|34;1|34	3	0.000909	0.00183	0.895	1	124	FALSE	FALSE
HG001	chr3	173615744	Human_STR_1001054	T	-1	-1	-2	0.162651	4.29288e-17	-2|10;-1|51	10	0.000909	0.00183	0.895	1	80	FALSE	FALSE
HG001	chr3	173818896	Human_STR_1001146	T	0	12	-1	0.108137	9.8101e-10	-1|5;0|18;11|2;12|21	5	0.000909	0.00183	0.895	1	70	FALSE	FALSE
HG001	chr3	174147420	Human_STR_1001328	T	1	1	0	0.0651989	0.000126205	0|3;1|42	3	0.000909	0.00183	0.895	1	72	FALSE	FALSE
HG001	chr3	174452757	Human_STR_1001474	A	0	0	-1	0.0407194	0.000493373	-1|3;0|68	3	0.000909	0.00183	0.895	1	84	FALSE	FALSE
HG001	chr3	174894595	Human_STR_1001702	A	0	-2	-1	0.0745729	3.24912e-05	-2|18;-1|3;0|16;1|1	3	0.000909	0.00183	0.895	1	82	FALSE	FALSE
HG001	chr3	175374554	Human_STR_1001946	A	-3	-3	-4	0.0774989	7.54e-05	-4|3;-3|35	3	0.000909	0.00183	0.895	1	61	FALSE	FALSE
HG001	chr3	175572410	Human_STR_1002044	A	0	-2	-3	0.0783207	1.55917e-10	-3|6;-2|32;0|35	6	0.000909	0.00183	0.895	1	85	FALSE	FALSE
HG001	chr3	176083483	Human_STR_1002296	A	0	0	1	0.127168	8.81464e-12	0|41;1|6	6	0.000909	0.00183	0.895	1	62	FALSE	FALSE
HG001	chr3	176392841	Human_STR_1002446	T	2	1	0	0.0775076	9.7885e-09	0|5;1|27;2|29	5	0.000909	0.00183	0.895	1	82	FALSE	FALSE
HG001	chr3	176822866	Human_STR_1002644	T	0	0	1	0.0763029	2.81708e-07	0|48;1|4	4	0.000909	0.00183	0.895	1	68	FALSE	FALSE
HG001	chr3	177348918	Human_STR_1003061	A	0	0	1	0.0427784	5.85509e-05	0|66;1|3	3	0.000909	0.00183	0.895	1	79	FALSE	FALSE
HG001	chr3	178277007	Human_STR_1003582	T	0	0	-1	0.0717356	9.51038e-05	-1|3;0|38	3	0.000909	0.00183	0.895	1	70	FALSE	FALSE
HG001	chr3	178571448	Human_STR_1003705	AT	0	3	-1	0.208275	2.46531e-17	-2|5;0|7;6|7	5	0.000117	0.000131	0.814	1	35	TRUE	FALSE
HG001	chr3	178810903	Human_STR_1003851	T	0	0	-1	0.123679	5.96456e-07	-1|4;0|28	4	0.000909	0.00183	0.895	1	61	FALSE	FALSE
HG001	chr3	179092226	Human_STR_1003976	T	0	0	1	0.0983518	2.09899e-09	-1|4;0|42;1|5	5	0.000909	0.00183	0.895	1	77	FALSE	FALSE
HG001	chr3	179809074	Human_STR_1004530	A	4	4	5	0.195837	5.59886e-19	3|1;4|36;5|9	9	0.000909	0.00183	0.895	1	83	FALSE	FALSE
HG001	chr3	180094572	Human_STR_1004671	A	-15	1	2	0.279143	5.39362e-22	-15|18;1|7;2|8;3|1	8	0.000909	0.00183	0.895	1	53	TRUE	FALSE
HG001	chr3	180133545	Human_STR_1004689	T	0	0	1	0.0845088	1.85536e-07	0|43;1|4	4	0.000909	0.00183	0.895	1	67	FALSE	FALSE
HG001	chr3	180528153	Human_STR_1004847	AC	1	1	0	0.0999197	2.86036e-11	0|4;2|36	4	0.000117	0.000131	0.814	1	73	FALSE	FALSE
HG001	chr3	181356653	Human_STR_1005316	T	0	0	-1	0.0419462	0.000453474	-1|3;0|66	3	0.000909	0.00183	0.895	1	85	FALSE	FALSE
HG001	chr3	181394409	Human_STR_1005331	T	4	4	3	0.0651989	0.000126205	3|3;4|42	3	0.000909	0.00183	0.895	1	67	FALSE	FALSE
HG001	chr3	181969452	Human_STR_1005805	A	-3	-1	0	0.112712	1.96427e-15	-4|2;-3|23;-1|24;0|7	7	0.000909	0.00183	0.895	1	82	FALSE	FALSE
HG001	chr3	182312521	Human_STR_1005993	T	8	17	7	0.205568	1.5833e-15	7|7;8|10;17|14	7	0.000909	0.00183	0.895	1	62	FALSE	FALSE
HG001	chr3	182928077	Human_STR_1006338	A	7	11	6	0.0782976	8.5523e-06	6|3;7|16;11|31	3	0.000909	0.00183	0.895	1	72	FALSE	FALSE
HG001	chr3	183417116	Human_STR_1006698	A	-7	-1	0	0.0579455	2.81836e-06	-8|2;-7|21;-2|2;-1|21;0|3	3	0.000909	0.00183	0.895	1	72	FALSE	FALSE
HG001	chr3	184080855	Human_STR_1007260	A	0	-2	-1	0.0884811	2.10966e-08	-2|23;-1|5;0|29	5	0.000909	0.00183	0.895	1	82	FALSE	FALSE
HG001	chr3	184114075	Human_STR_1007296	A	0	2	1	0.137649	1.57373e-14	-1|1;0|33;1|8;2|21	8	0.000909	0.00183	0.895	1	79	FALSE	FALSE
HG001	chr3	184223084	Human_STR_1007390	A	0	1	2	0.0746579	1.69198e-06	0|31;1|17;2|3	3	0.000909	0.00183	0.895	1	68	FALSE	FALSE
HG001	chr3	184267089	Human_STR_1007426	A	0	-3	-2	0.0602642	9.01437e-08	-3|31;-2|4;0|29	4	0.000909	0.00183	0.895	1	84	FALSE	FALSE
HG001	chr3	185146277	Human_STR_1008007	T	-2	1	0	0.0528704	3.4005e-05	-3|1;-2|32;0|3;1|25	3	0.000909	0.00183	0.895	1	95	FALSE	FALSE
HG001	chr3	185261150	Human_STR_1008078	A	1	1	0	0.0550984	0.000206727	0|3;1|50	3	0.000909	0.00183	0.895	1	84	FALSE	FALSE
HG001	chr3	185959624	Human_STR_1008718	A	0	-2	-1	0.142295	2.97675e-11	-2|26;-1|6;0|15	6	0.000909	0.00183	0.895	1	79	FALSE	FALSE
HG001	chr3	186828351	Human_STR_1009245	A	0	-2	-1	0.154584	9.61176e-17	-2|22;-1|9;0|20	9	0.000909	0.00183	0.895	1	69	FALSE	FALSE
HG001	chr3	187501611	Human_STR_1009644	A	-3	-3	-2	0.0660095	1.60844e-08	-3|70;-2|5	5	0.000909	0.00183	0.895	1	106	FALSE	FALSE
HG001	chr3	188131134	Human_STR_1009954	A	0	0	-1	0.0530353	0.000231007	-1|3;0|52	3	0.000909	0.00183	0.895	1	82	FALSE	FALSE
HG001	chr3	188268018	Human_STR_1010050	T	0	-1	-2	0.239124	2.77258e-24	-2|11;-1|12;0|30	11	0.000909	0.00183	0.895	1	75	FALSE	FALSE
HG001	chr3	188300455	Human_STR_1010070	T	0	0	-1	0.118088	1.04665e-12	-1|8;0|59	8	0.000909	0.00183	0.895	1	93	FALSE	FALSE
HG001	chr3	188779582	Human_STR_1010348	T	0	1	-1	0.129167	1.58623e-13	-1|7;0|20;1|34	7	0.000909	0.00183	0.895	1	82	FALSE	FALSE
HG001	chr3	189002287	Human_STR_1010488	T	0	0	-1	0.143857	5.63184e-15	-1|9;0|53	9	0.000909	0.00183	0.895	1	84	FALSE	FALSE
HG001	chr3	191930115	Human_STR_1011965	T	-1	3	-2	0.0743151	1.00984e-05	-2|3;-1|17;2|1;3|26	3	0.000909	0.00183	0.895	1	79	FALSE	FALSE
HG001	chr3	192392408	Human_STR_1012185	AAAT	4	4	3	0.19995	2.39307e-11	12|3;16|12	3	2e-05	4.5e-05	0.661	1	61	FALSE	FALSE
HG001	chr3	192692711	Human_STR_1012341	A	0	0	-1	0.0562172	0.000195234	-1|3;0|49	3	0.000909	0.00183	0.895	1	78	FALSE	FALSE
HG001	chr3	192778500	Human_STR_1012379	A	0	-1	-2	0.0476667	5.38906e-05	-2|3;-1|28;0|36	3	0.000909	0.00183	0.895	1	85	FALSE	FALSE
HG001	chr3	194567935	Human_STR_1013378	T	-1	-1	0	0.0787523	6.56979e-09	-1|58;0|5	5	0.000909	0.00183	0.895	1	76	FALSE	FALSE
HG001	chr3	194850910	Human_STR_1013565	T	-21	8	7	0.143839	1.48616e-08	-21|32;7|4;8|9;9|1	4	0.000909	0.00183	0.895	1	83	FALSE	FALSE
HG001	chr3	195556891	Human_STR_1637938	A	21	31	22	0.0649484	1.9561e-06	21|21;22|3;30|1;31|19	3	0.000909	0.00183	0.895	1	108	FALSE	FALSE
HG001	chr3	196474125	Human_STR_1014723	T	0	0	-1	0.0610285	0.000153412	-1|3;0|45	3	0.000909	0.00183	0.895	1	79	FALSE	FALSE
HG001	chr3	196860828	Human_STR_1015069	A	0	4	-1	0.155813	2.92693e-20	-1|10;0|22;4|26	10	0.000909	0.00183	0.895	1	87	FALSE	FALSE
HG001	chr3	197244596	Human_STR_1015319	T	0	0	1	0.0358771	9.82747e-05	0|79;1|3	3	0.000909	0.00183	0.895	1	102	FALSE	FALSE
HG001	chr3	197897938	Human_STR_1015802	T	0	0	-1	0.0792015	1.91619e-07	-1|5;0|57	5	0.000909	0.00183	0.895	1	95	FALSE	FALSE
HG001	chr4	1444928	Human_STR_1630663	A	0	0	-1	0.0493293	0.000284929	-1|3;0|56	3	0.000909	0.00183	0.895	1	84	FALSE	FALSE
HG001	chr4	3815406	Human_STR_1018225	ACTAT	0	0	-1	0.0587648	1.18521e-09	-5|3;0|48	3	2e-05	4.5e-05	0.661	1	65	FALSE	FALSE
HG001	chr4	4350883	Human_STR_1018542	A	27	10	26	0.157461	1.33818e-12	10|24;26|6;27|13	6	0.000909	0.00183	0.895	1	69	FALSE	FALSE
HG001	chr4	4902389	Human_STR_1018829	T	-1	-1	0	0.121464	6.96552e-10	-1|36;0|5	5	0.000909	0.00183	0.895	1	72	FALSE	FALSE
HG001	chr4	4986486	Human_STR_1018864	T	8	8	7	0.0866446	1.22112e-07	7|5;8|50;9|2	5	0.000909	0.00183	0.895	1	87	FALSE	FALSE
HG001	chr4	5459283	Human_STR_1019066	C	0	2	1	0.106457	1.03056e-05	0|21;1|3;2|11	3	0.000909	0.00183	0.895	1	50	FALSE	FALSE
HG001	chr4	5601511	Human_STR_1019119	A	0	0	-1	0.0484801	0.000299566	-1|3;0|57	3	0.000909	0.00183	0.895	1	83	FALSE	FALSE
HG001	chr4	5749341	Human_STR_1019210	A	0	-1	-2	0.0569021	3.11364e-05	-2|3;-1|25;0|23	3	0.000909	0.00183	0.895	1	65	FALSE	FALSE
HG001	chr4	6630277	Human_STR_1019650	T	2	4	3	0.0705196	3.86834e-05	2|24;3|3;4|18	3	0.000909	0.00183	0.895	1	80	FALSE	FALSE
HG001	chr4	7173815	Human_STR_1020012	A	0	0	-1	0.10974	3.65856e-08	-1|5;0|40	5	0.000909	0.00183	0.895	1	66	FALSE	FALSE
HG001	chr4	7506457	Human_STR_1020142	ATCC	0	0	1	0.142837	6.35248e-12	0|18;4|3	3	2e-05	4.5e-05	0.661	1	47	FALSE	FALSE
HG001	chr4	7955373	Human_STR_1020391	A	2	2	1	0.062339	0.000143959	1|3;2|44	3	0.000909	0.00183	0.895	1	78	FALSE	FALSE
HG001	chr4	8890051	Human_STR_1020815	A	1	1	0	0.108	5.74194e-11	0|7;1|57	7	0.000909	0.00183	0.895	1	98	FALSE	FALSE
HG001	chr4	9819117	Human_STR_1021316	A	0	0	-1	0.0717356	9.51038e-05	-1|3;0|38	3	0.000909	0.00183	0.895	1	70	FALSE	FALSE
HG001	chr4	9952533	Human_STR_1021367	T	0	-3	-4	0.0461716	4.45639e-05	-4|3;-3|29;0|37	3	0.000909	0.00183	0.895	1	87	FALSE	FALSE
HG001	chr4	10567132	Human_STR_1021595	A	-2	1	-3	0.0618284	1.81094e-05	-3|3;-2|21;1|33	3	0.000909	0.00183	0.895	1	86	FALSE	FALSE
HG001	chr4	10637584	Human_STR_1021637	T	0	-5	-6	0.0707328	1.17449e-05	-6|3;-5|18;0|18	3	0.000909	0.00183	0.895	1	56	FALSE	FALSE
HG001	chr4	11276520	Human_STR_1021930	T	-4	-1	-9	0.119048	1.61602e-29	-9|5;-4|19;-1|16	5	0.000909	0.00183	0.895	1	84	FALSE	FALSE
HG001	chr4	11694791	Human_STR_1022125	T	-2	-2	-3	0.0651989	0.000126205	-3|3;-2|42	3	0.000909	0.00183	0.895	1	56	FALSE	FALSE
HG001	chr4	11888650	Human_STR_1022244	A	0	0	1	0.0409648	6.65483e-05	0|69;1|3	3	0.000909	0.00183	0.895	1	100	FALSE	FALSE
HG001	chr4	12168931	Human_STR_1022368	A	0	2	1	0.079166	1.01234e-06	0|21;1|4;2|27	4	0.000909	0.00183	0.895	1	74	FALSE	FALSE
HG001	chr4	12244810	Human_STR_1022406	A	0	-3	-4	0.0876521	5.93704e-06	-4|3;-3|27;0|14	3	0.000909	0.00183	0.895	1	79	FALSE	FALSE
HG001	chr4	12558266	Human_STR_1022532	T	0	0	-1	0.0687065	6.48064e-06	-1|4;0|53	4	0.000909	0.00183	0.895	1	71	FALSE	FALSE
HG001	chr4	12930890	Human_STR_1022716	T	-22	-4	-5	0.0674961	1.36889e-05	-22|22;-5|3;-4|19	3	0.000909	0.00183	0.895	1	70	FALSE	FALSE
HG001	chr4	13062639	Human_STR_1022782	AT	0	0	-2	0.148131	6.42167e-15	-4|4;0|23	4	0.000117	0.000131	0.814	1	37	FALSE	FALSE
HG001	chr4	13514797	Human_STR_1022977	A	0	0	-1	0.054832	1.56934e-05	-1|4;0|67	4	0.000909	0.00183	0.895	1	92	FALSE	FALSE
HG001	chr4	14027566	Human_STR_1023213	T	4	4	3	0.0717356	9.51038e-05	3|3;4|38	3	0.000909	0.00183	0.895	1	65	FALSE	FALSE
HG001	chr4	14219343	Human_STR_1023297	A	0	0	-1	0.0591159	1.17103e-05	-1|4;0|62	4	0.000909	0.00183	0.895	1	86	FALSE	FALSE
HG001	chr4	15465441	Human_STR_1023855	T	-2	-2	-1	0.0581467	2.34269e-05	-2|48;-1|3	3	0.000909	0.00183	0.895	1	64	FALSE	FALSE
HG001	chr4	15873039	Human_STR_1024085	A	-1	-1	-2	0.221126	1.50419e-18	-2|10;-1|35	10	0.000909	0.00183	0.895	1	90	FALSE	FALSE
HG001	chr4	15964801	Human_STR_1024131	T	0	-2	-1	0.136887	3.36655e-16	-2|24;-1|9;0|28;1|4	9	0.000909	0.00183	0.895	1	92	FALSE	FALSE
HG001	chr4	16436545	Human_STR_1024362	A	-4	1	0	0.0530536	2.89043e-05	-5|1;-4|24;0|3;1|25;2|1	3	0.000909	0.00183	0.895	1	70	FALSE	FALSE
HG001	chr4	17180983	Human_STR_1024784	T	2	2	1	0.173007	1.19081e-20	1|12;2|56;3|1	12	0.000909	0.00183	0.895	1	91	FALSE	FALSE
HG001	chr4	18308922	Human_STR_1025408	T	0	0	-1	0.0497648	2.28363e-05	-1|4;0|74	4	0.000909	0.00183	0.895	1	98	FALSE	FALSE
HG001	chr4	18413807	Human_STR_1025447	A	0	0	-1	0.0769815	4.12223e-06	-1|4;0|47	4	0.000909	0.00183	0.895	1	68	FALSE	FALSE
HG001	chr4	18661376	Human_STR_1025547	A	-15	-15	-16	0.0714358	5.56169e-06	-16|4;-15|50;-14|1	4	0.000909	0.00183	0.895	1	89	FALSE	FALSE
HG001	chr4	18874213	Human_STR_1025663	T	0	1	-1	0.0825368	7.00706e-09	-1|5;0|25;1|26;2|1	5	0.000909	0.00183	0.895	1	72	FALSE	TRUE
HG001	chr4	19248003	Human_STR_1025842	T	0	1	-1	0.112239	4.76106e-13	-1|7;0|26;1|24	7	0.000909	0.00183	0.895	1	81	FALSE	FALSE
HG001	chr4	19432958	Human_STR_1025919	T	0	0	-1	0.0585116	0.000173507	-1|3;0|47	3	0.000909	0.00183	0.895	1	77	FALSE	FALSE
HG001	chr4	19449380	Human_STR_1025929	T	0	0	-1	0.0573405	0.000184163	-1|3;0|48	3	0.000909	0.00183	0.895	1	73	FALSE	FALSE
HG001	chr4	19994439	Human_STR_1026195	T	-1	-1	-2	0.144148	1.96321e-13	-2|8;-1|47	8	0.000909	0.00183	0.895	1	66	FALSE	FALSE
HG001	chr4	21126618	Human_STR_1026797	A	0	1	2	0.0710565	1.98257e-06	0|38;1|18;2|3	3	0.000909	0.00183	0.895	1	95	FALSE	FALSE
HG001	chr4	21137872	Human_STR_1026802	T	0	2	3	0.0597538	2.64187e-06	0|27;2|22;3|3	3	0.000909	0.00183	0.895	1	77	FALSE	TRUE
HG001	chr4	21147940	Human_STR_1026811	A	-1	30	0	0.0880567	7.33497e-07	-1|22;0|3;30|14	3	0.000909	0.00183	0.895	1	81	FALSE	FALSE
HG001	chr4	21284213	Human_STR_1026889	A	0	0	-1	0.089492	2.2499e-06	-1|4;0|40	4	0.000909	0.00183	0.895	1	66	FALSE	FALSE
HG001	chr4	21792001	Human_STR_1027148	A	-6	-4	-5	0.0643098	5.1507e-05	-6|20;-5|3;-4|22	3	0.000909	0.00183	0.895	1	70	FALSE	FALSE
HG001	chr4	22174689	Human_STR_1027297	A	0	0	-1	0.191591	5.80115e-28	-1|16;0|67	16	0.000909	0.00183	0.895	1	103	FALSE	FALSE
HG001	chr4	23092771	Human_STR_1027743	A	0	0	-1	0.113392	4.04021e-11	-1|7;0|54	7	0.000909	0.00183	0.895	1	94	FALSE	FALSE
HG001	chr4	23892545	Human_STR_1028141	T	0	0	-1	0.0562172	0.000195234	-1|3;0|49	3	0.000909	0.00183	0.895	1	71	FALSE	FALSE
HG001	chr4	25008551	Human_STR_1028753	A	-3	1	0	0.11307	7.79085e-10	-3|17;0|5;1|20	5	0.000909	0.00183	0.895	1	75	FALSE	FALSE
HG001	chr4	25047511	Human_STR_1028775	T	-5	-2	-6	0.0743297	1.0122e-05	-6|3;-5|17;-2|30	3	0.000909	0.00183	0.895	1	69	FALSE	FALSE
HG001	chr4	27420911	Human_STR_1030311	T	-1	-1	-2	0.0801917	3.50045e-06	-2|4;-1|45	4	0.000909	0.00183	0.895	1	62	FALSE	FALSE
HG001	chr4	28357718	Human_STR_1030804	T	-3	-1	-4	0.0398096	7.14386e-05	-4|3;-3|35;-1|34	3	0.000909	0.00183	0.895	1	93	FALSE	FALSE
HG001	chr4	29670504	Human_STR_1031525	A	1	1	0	0.0600467	1.10132e-05	0|4;1|61	4	0.000909	0.00183	0.895	1	78	FALSE	FALSE
HG001	chr4	29691601	Human_STR_1031535	T	1	1	0	0.0550984	0.000206727	0|3;1|50	3	0.000909	0.00183	0.895	1	69	FALSE	FALSE
HG001	chr4	30122488	Human_STR_1031771	T	0	0	-1	0.0585116	0.000173507	-1|3;0|47	3	0.000909	0.00183	0.895	1	75	FALSE	FALSE
HG001	chr4	30226661	Human_STR_1031822	A	0	0	-1	0.161984	7.2672e-14	-1|8;0|41	8	0.000909	0.00183	0.895	1	63	FALSE	FALSE
HG001	chr4	30540679	Human_STR_1031964	T	0	0	-1	0.209364	9.73506e-22	-1|12;0|45	12	0.000909	0.00183	0.895	1	68	FALSE	FALSE
HG001	chr4	30600168	Human_STR_1031987	A	-13	5	-12	0.214406	8.47259e-30	-13|16;-12|12;4|1;5|24;6|2	12	0.000909	0.00183	0.895	1	78	FALSE	FALSE
HG001	chr4	30618547	Human_STR_1031996	AT	-14	-7	-6	0.0599584	4.15454e-09	-28|27;-14|22;-12|3	3	0.000117	0.000131	0.814	1	84	TRUE	FALSE
HG001	chr4	30992794	Human_STR_1032199	T	0	0	-1	0.0986038	2.64257e-09	-1|6;0|54	6	0.000909	0.00183	0.895	1	88	FALSE	FALSE
HG001	chr4	31436513	Human_STR_1032479	A	0	-7	-1	0.0645769	1.56831e-05	-7|20;-1|3;0|29	3	0.000909	0.00183	0.895	1	67	FALSE	FALSE
HG001	chr4	31972003	Human_STR_1032755	A	0	-2	-3	0.0825655	3.20967e-09	-4|1;-3|5;-2|28;0|32	5	0.000909	0.00183	0.895	1	83	FALSE	FALSE
HG001	chr4	33220112	Human_STR_1033386	T	5	5	4	0.062339	0.000143959	4|3;5|44	3	0.000909	0.00183	0.895	1	82	FALSE	FALSE
HG001	chr4	34176143	Human_STR_1033857	A	0	0	-1	0.0585116	0.000173507	-1|3;0|47	3	0.000909	0.00183	0.895	1	69	FALSE	FALSE
HG001	chr4	35075873	Human_STR_1034341	A	-1	-1	0	0.112671	1.89078e-11	-1|47;0|6	6	0.000909	0.00183	0.895	1	77	FALSE	FALSE
HG001	chr4	35152971	Human_STR_1034379	T	0	0	1	0.142789	4.21398e-12	-1|1;0|35;1|6	6	0.000909	0.00183	0.895	1	73	FALSE	FALSE
HG001	chr4	35810022	Human_STR_1034700	A	-2	0	-1	0.0490439	0.000118102	-2|47;-1|3;0|27	3	0.000909	0.00183	0.895	1	106	FALSE	FALSE
HG001	chr4	36814949	Human_STR_1035146	A	5	5	6	0.0691243	1.38928e-05	5|40;6|3	3	0.000909	0.00183	0.895	1	76	FALSE	FALSE
HG001	chr4	39183251	Human_STR_1036496	T	11	16	15	0.0827066	7.18647e-06	11|29;15|3;16|15	3	0.000909	0.00183	0.895	1	80	FALSE	FALSE
HG001	chr4	40421602	Human_STR_1037817	T	0	-2	1	0.0935487	6.23279e-07	-2|25;0|13;1|3	3	0.000909	0.00183	0.895	1	66	FALSE	FALSE
HG001	chr4	40846327	Human_STR_1038286	A	0	0	-1	0.0953707	4.02491e-05	-1|3;0|28	3	0.000909	0.00183	0.895	1	53	FALSE	FALSE
HG001	chr4	41471028	Human_STR_1038693	T	0	1	-1	0.0527623	3.92967e-05	-1|3;0|35;1|25	3	0.000909	0.00183	0.895	1	87	FALSE	FALSE
HG001	chr4	41497806	Human_STR_1038711	A	0	4	3	0.0645338	1.60254e-05	0|33;3|3;4|20	3	0.000909	0.00183	0.895	1	81	TRUE	FALSE
HG001	chr4	41612852	Human_STR_1038762	T	0	0	-1	0.0594193	1.05569e-05	-4|1;-1|4;0|67	4	0.000909	0.00183	0.895	1	95	FALSE	FALSE
HG001	chr4	41691593	Human_STR_1038810	A	0	0	-1	0.0929306	8.56016e-08	-1|5;0|48	5	0.000909	0.00183	0.895	1	91	FALSE	FALSE
HG001	chr4	41780292	Human_STR_1038857	A	0	1	2	0.0530839	4.98105e-06	-1|1;0|31;1|25;2|3	3	0.000909	0.00183	0.895	1	76	FALSE	FALSE
HG001	chr4	41978606	Human_STR_1038967	A	0	0	-1	0.0562172	0.000195234	-1|3;0|49	3	0.000909	0.00183	0.895	1	77	FALSE	FALSE
HG001	chr4	42176090	Human_STR_1039093	A	0	0	-1	0.0630267	9.10474e-06	-1|4;0|58	4	0.000909	0.00183	0.895	1	88	FALSE	FALSE
HG001	chr4	43933716	Human_STR_1039882	T	1	1	2	0.169412	2.33187e-18	1|44;2|9	9	0.000909	0.00183	0.895	1	70	FALSE	FALSE
HG001	chr4	44291961	Human_STR_1040030	A	0	-3	-4	0.202808	7.50785e-28	-4|13;-3|19;0|20	13	0.000909	0.00183	0.895	1	78	FALSE	TRUE
HG001	chr4	44367877	Human_STR_1040071	A	1	2	3	0.0553037	4.36708e-06	1|24;2|30;3|3	3	0.000909	0.00183	0.895	1	72	FALSE	FALSE
HG001	chr4	44393522	Human_STR_1040084	A	0	0	-1	0.0805272	1.76329e-07	-1|5;0|56	5	0.000909	0.00183	0.895	1	72	FALSE	FALSE
HG001	chr4	45108943	Human_STR_1040371	T	6	6	5	0.0640896	8.52654e-06	5|4;6|57	4	0.000909	0.00183	0.895	1	84	FALSE	FALSE
HG001	chr4	45275531	Human_STR_1040434	A	0	0	-1	0.0502078	0.000270761	-1|3;0|55	3	0.000909	0.00183	0.895	1	78	FALSE	FALSE
HG001	chr4	45428574	Human_STR_1040499	A	0	0	-1	0.0663214	7.4519e-06	-1|4;0|55	4	0.000909	0.00183	0.895	1	77	FALSE	FALSE
HG001	chr4	45681305	Human_STR_1040597	T	0	0	1	0.0572995	8.96206e-07	0|65;1|4	4	0.000909	0.00183	0.895	1	78	FALSE	FALSE
HG001	chr4	46502477	Human_STR_1040981	A	0	0	-1	0.0847782	1.36168e-07	-1|5;0|53	5	0.000909	0.00183	0.895	1	73	FALSE	FALSE
HG001	chr4	46593304	Human_STR_1041022	T	0	-2	-1	0.124348	3.9732e-14	-2|24;-1|8;0|27	8	0.000909	0.00183	0.895	1	76	FALSE	FALSE
HG001	chr4	46907849	Human_STR_1041183	T	0	3	4	0.125229	1.00409e-09	0|20;3|14;4|4;5|1	4	0.000909	0.00183	0.895	1	71	FALSE	FALSE
HG001	chr4	47039360	Human_STR_1041264	A	0	0	-1	0.045349	0.000362936	-1|3;0|61	3	0.000909	0.00183	0.895	1	85	FALSE	FALSE
HG001	chr4	47623070	Human_STR_1041541	CT	4	6	5	0.166666	1.26324e-09	8|12;10|3;12|6	3	0.000117	0.000131	0.814	1	63	TRUE	FALSE
HG001	chr4	47824311	Human_STR_1041624	A	-3	-3	-4	0.045349	0.000362936	-4|3;-3|61	3	0.000909	0.00183	0.895	1	86	FALSE	FALSE
HG001	chr4	48326388	Human_STR_1041921	A	22	26	23	0.18757	6.52645e-15	22|10;23|6;26|22	6	0.000909	0.00183	0.895	1	94	FALSE	FALSE
HG001	chr4	48979476	Human_STR_1042368	T	-30	-30	-31	0.0384618	0.000579749	-31|3;-30|72	3	0.000909	0.00183	0.895	1	88	FALSE	FALSE
HG001	chr4	52396720	Human_STR_1042807	T	0	-3	-4	0.0409518	6.4091e-05	-4|3;-3|33;0|35	3	0.000909	0.00183	0.895	1	95	FALSE	FALSE
HG001	chr4	52398678	Human_STR_1042808	T	-1	1	0	0.0616106	5.89626e-05	-1|34;0|3;1|21	3	0.000909	0.00183	0.895	1	78	FALSE	FALSE
HG001	chr4	52521515	Human_STR_1042856	T	-4	-3	-5	0.0994412	2.55154e-09	-5|5;-4|20;-3|33	5	0.000909	0.00183	0.895	1	88	FALSE	FALSE
HG001	chr4	53698900	Human_STR_1043441	T	1	2	0	0.0743288	1.35506e-05	0|3;1|17;2|36	3	0.000909	0.00183	0.895	1	82	FALSE	FALSE
HG001	chr4	54306272	Human_STR_1043797	T	0	-10	1	0.0649523	1.95568e-06	-10|20;0|22;1|3	3	0.000909	0.00183	0.895	1	78	FALSE	FALSE
HG001	chr4	56691126	Human_STR_1045208	T	4	4	3	0.081897	8.1601e-09	3|6;4|66	6	0.000909	0.00183	0.895	1	93	FALSE	FALSE
HG001	chr4	57796391	Human_STR_1045886	T	1	1	0	0.0562172	0.000195234	0|3;1|49	3	0.000909	0.00183	0.895	1	67	FALSE	FALSE
HG001	chr4	58728837	Human_STR_1046312	T	-1	2	0	0.221826	1.00039e-26	-1|14;0|11;1|1;2|37	11	0.000909	0.00183	0.895	1	82	FALSE	TRUE
HG001	chr4	59316110	Human_STR_1046545	T	0	1	-1	0.118574	9.60081e-10	-1|5;0|16;1|22	5	0.000909	0.00183	0.895	1	63	FALSE	FALSE
HG001	chr4	59774437	Human_STR_1046766	A	0	1	-1	0.0446453	6.53961e-05	-1|3;0|33;1|30	3	0.000909	0.00183	0.895	1	85	FALSE	FALSE
HG001	chr4	60024681	Human_STR_1046906	T	0	0	1	0.16626	1.91003e-14	0|35;1|7	7	0.000909	0.00183	0.895	1	56	TRUE	FALSE
HG001	chr4	61146867	Human_STR_1047436	A	0	0	-1	0.0792015	1.91619e-07	-1|5;0|57	5	0.000909	0.00183	0.895	1	83	FALSE	FALSE
HG001	chr4	61305175	Human_STR_1047513	T	0	0	-1	0.0740134	4.82213e-06	-1|4;0|49	4	0.000909	0.00183	0.895	1	69	FALSE	FALSE
HG001	chr4	61311046	Human_STR_1047516	A	0	0	-1	0.0446266	0.000380016	-1|3;0|62	3	0.000909	0.00183	0.895	1	79	FALSE	FALSE
HG001	chr4	63081345	Human_STR_1048412	A	-3	-3	-4	0.0550984	0.000206727	-4|3;-3|50	3	0.000909	0.00183	0.895	1	81	FALSE	FALSE
HG001	chr4	63113907	Human_STR_1048420	T	1	1	0	0.0597331	0.000163259	0|3;1|46	3	0.000909	0.00183	0.895	1	70	FALSE	FALSE
HG001	chr4	63228206	Human_STR_1048487	A	-1	-1	0	0.0697814	1.21488e-08	-1|66;0|5	5	0.000909	0.00183	0.895	1	83	FALSE	FALSE
HG001	chr4	63333525	Human_STR_1048532	A	-22	1	0	0.0876295	5.9538e-06	-22|35;0|3;1|14	3	0.000909	0.00183	0.895	1	74	FALSE	FALSE
HG001	chr4	64580432	Human_STR_1049138	A	6	6	5	0.0610285	0.000153412	5|3;6|45	3	0.000909	0.00183	0.895	1	72	FALSE	FALSE
HG001	chr4	65006577	Human_STR_1049339	AC	0	0	-1	0.0868835	5.14071e-11	-2|4;0|42	4	0.000117	0.000131	0.814	1	77	FALSE	FALSE
HG001	chr4	65071723	Human_STR_1049377	T	0	0	-1	0.0630267	9.10474e-06	-1|4;0|58	4	0.000909	0.00183	0.895	1	74	FALSE	FALSE
HG001	chr4	66061080	Human_STR_1049894	T	-2	1	2	0.156227	3.69552e-12	-2|17;1|11;2|5	5	0.000909	0.00183	0.895	1	57	FALSE	TRUE
HG001	chr4	66189863	Human_STR_1049960	A	0	0	-1	0.045349	0.000362936	-1|3;0|61	3	0.000909	0.00183	0.895	1	86	FALSE	FALSE
HG001	chr4	66335895	Human_STR_1050026	A	-1	1	-2	0.052881	3.0268e-05	-2|3;-1|25;1|30	3	0.000909	0.00183	0.895	1	83	FALSE	FALSE
HG001	chr4	66655017	Human_STR_1050175	A	0	0	-1	0.0916111	2.04636e-06	-1|4;0|39	4	0.000909	0.00183	0.895	1	68	FALSE	FALSE
HG001	chr4	67824138	Human_STR_1050756	T	-1	1	0	0.0406456	0.000206886	-1|42;0|3;1|33	3	0.000909	0.00183	0.895	1	104	FALSE	FALSE
HG001	chr4	67870814	Human_STR_1050774	A	-1	-1	-2	0.045349	0.000362936	-2|3;-1|61	3	0.000909	0.00183	0.895	1	84	FALSE	FALSE
HG001	chr4	69796151	Human_STR_1051607	T	-1	1	0	0.0825431	2.35325e-05	-1|29;0|3;1|15	3	0.000909	0.00183	0.895	1	79	FALSE	FALSE
HG001	chr4	70160410	Human_STR_1051769	CT	8	8	9	0.199917	1.0606e-15	16|20;18|5	5	0.000117	0.000131	0.814	1	86	FALSE	FALSE
HG001	chr4	70648903	Human_STR_1051982	T	0	0	1	0.0593215	2.20531e-05	0|47;1|3	3	0.000909	0.00183	0.895	1	78	FALSE	FALSE
HG001	chr4	71151757	Human_STR_1052427	A	0	0	-1	0.0511172	0.000257056	-1|3;0|54	3	0.000909	0.00183	0.895	1	77	FALSE	FALSE
HG001	chr4	71775032	Human_STR_1052685	T	-1	-1	-2	0.0847782	1.36168e-07	-2|5;-1|53	5	0.000909	0.00183	0.895	1	75	FALSE	FALSE
HG001	chr4	71838358	Human_STR_1052706	T	0	-2	-1	0.0732181	1.40672e-06	-2|23;-1|4;0|33	4	0.000909	0.00183	0.895	1	79	FALSE	FALSE
HG001	chr4	71867090	Human_STR_1052721	A	0	1	-1	0.0592066	2.75333e-05	-1|3;0|28;1|22	3	0.000909	0.00183	0.895	1	70	FALSE	FALSE
HG001	chr4	73352154	Human_STR_1053383	T	3	3	2	0.105286	2.69114e-12	2|8;3|67	8	0.000909	0.00183	0.895	1	103	FALSE	FALSE
HG001	chr4	75008924	Human_STR_1054054	T	0	0	1	0.13109	4.3271e-19	0|66;1|10	10	0.000909	0.00183	0.895	1	95	FALSE	FALSE
HG001	chr4	75092095	Human_STR_1054085	T	0	-3	-4	0.0645358	1.5823e-05	-4|3;-3|20;0|21	3	0.000909	0.00183	0.895	1	80	FALSE	FALSE
HG001	chr4	75563006	Human_STR_1054273	T	0	-10	-1	0.153392	1.08391e-08	-10|9;-1|4;0|13	4	0.000909	0.00183	0.895	1	46	FALSE	FALSE
HG001	chr4	75577996	Human_STR_1054286	A	0	0	-1	0.0401315	0.000514135	-1|3;0|69	3	0.000909	0.00183	0.895	1	88	FALSE	FALSE
HG001	chr4	76693821	Human_STR_1055039	T	0	-5	-1	0.228905	1.76658e-24	-5|34;-1|11;0|13	11	0.000909	0.00183	0.895	1	83	FALSE	TRUE
HG001	chr4	76937511	Human_STR_1055195	T	0	1	-1	0.0793693	3.07973e-07	-1|4;0|21;1|33	4	0.000909	0.00183	0.895	1	76	FALSE	FALSE
HG001	chr4	77617539	Human_STR_1055456	T	-6	-1	-7	0.217058	4.77907e-22	-7|10;-6|13;-1|14	10	0.000909	0.00183	0.895	1	62	FALSE	FALSE
HG001	chr4	77784501	Human_STR_1055536	T	2	2	1	0.149667	1.42923e-13	1|8;2|45	8	0.000909	0.00183	0.895	1	84	FALSE	FALSE
HG001	chr4	77794151	Human_STR_1055545	A	2	2	1	0.154284	4.2145e-12	1|7;2|38	7	0.000909	0.00183	0.895	1	70	FALSE	FALSE
HG001	chr4	78290804	Human_STR_1055831	T	-1	-1	-2	0.0630267	9.10474e-06	-2|4;-1|58	4	0.000909	0.00183	0.895	1	89	FALSE	FALSE
HG001	chr4	78629320	Human_STR_1055980	AG	-3	4	0	0.127782	2.51359e-14	-6|8;-4|1;0|3;8|12	3	0.000117	0.000131	0.814	1	90	FALSE	FALSE
HG001	chr4	79207368	Human_STR_1056271	A	2	2	1	0.0651989	0.000126205	1|3;2|42	3	0.000909	0.00183	0.895	1	64	FALSE	FALSE
HG001	chr4	79246376	Human_STR_1056289	A	-5	-5	-6	0.0766742	2.25343e-07	-6|5;-5|59	5	0.000909	0.00183	0.895	1	92	FALSE	FALSE
HG001	chr4	79414902	Human_STR_1056372	T	0	0	-1	0.043926	0.000397603	-1|3;0|63	3	0.000909	0.00183	0.895	1	84	FALSE	FALSE
HG001	chr4	82014649	Human_STR_1057515	T	-1	-1	-2	0.143857	5.63184e-15	-2|9;-1|53	9	0.000909	0.00183	0.895	1	83	FALSE	FALSE
HG001	chr4	82848314	Human_STR_1058073	A	2	2	3	0.0484885	4.03621e-05	2|58;3|3	3	0.000909	0.00183	0.895	1	77	FALSE	FALSE
HG001	chr4	83920363	Human_STR_1058893	T	0	10	9	0.104698	6.24347e-08	0|19;9|4;10|15	4	0.000909	0.00183	0.895	1	77	FALSE	FALSE
HG001	chr4	85002070	Human_STR_1059454	A	6	12	11	0.153403	1.09129e-08	6|12;11|4;12|9	4	0.000909	0.00183	0.895	1	52	FALSE	FALSE
HG001	chr4	85040991	Human_STR_1059472	T	0	20	19	0.074331	1.00875e-05	0|38;19|3;20|17	3	0.000909	0.00183	0.895	1	78	FALSE	FALSE
HG001	chr4	85564925	Human_STR_1059665	AT	-2	-2	-1	0.235244	4.38578e-13	-4|13;-2|4	4	0.000117	0.000131	0.814	1	30	FALSE	FALSE
HG001	chr4	85608552	Human_STR_1059684	T	-3	-3	-4	0.0663214	7.4519e-06	-4|4;-3|55	4	0.000909	0.00183	0.895	1	83	FALSE	FALSE
HG001	chr4	85945760	Human_STR_1059841	A	0	0	-1	0.182477	5.69466e-16	-1|9;0|40	9	0.000909	0.00183	0.895	1	70	FALSE	TRUE
HG001	chr4	86346734	Human_STR_1059997	A	-5	0	-1	0.070765	3.36995e-07	-5|24;-1|4;0|27	4	0.000909	0.00183	0.895	1	65	FALSE	FALSE
HG001	chr4	86717190	Human_STR_1060189	T	0	0	-1	0.0540477	0.000218649	-1|3;0|51	3	0.000909	0.00183	0.895	1	80	FALSE	FALSE
HG001	chr4	87146000	Human_STR_1060492	A	-1	1	0	0.0884772	2.1102e-08	-1|23;0|5;1|27	5	0.000909	0.00183	0.895	1	88	FALSE	FALSE
HG001	chr4	87486889	Human_STR_1060758	T	-4	-1	-3	0.0711299	2.59225e-06	-4|18;-3|3;-1|23	3	0.000909	0.00183	0.895	1	74	FALSE	FALSE
HG001	chr4	87586501	Human_STR_1060823	A	0	2	-1	0.110565	1.63698e-11	-1|6;0|21;2|22	6	0.000909	0.00183	0.895	1	72	FALSE	FALSE
HG001	chr4	87605102	Human_STR_1060832	T	-5	-2	-1	0.117522	2.33333e-09	-5|19;-2|13;-1|4	4	0.000909	0.00183	0.895	1	52	FALSE	FALSE
HG001	chr4	87907517	Human_STR_1060972	A	0	-2	-1	0.0994172	9.83222e-12	-3|1;-2|30;-1|7;0|28	7	0.000909	0.00183	0.895	1	89	FALSE	FALSE
HG001	chr4	88516484	Human_STR_1061396	A	2	6	5	0.135878	3.89758e-12	2|24;5|6;6|16	6	0.000909	0.00183	0.895	1	70	TRUE	FALSE
HG001	chr4	88771152	Human_STR_1061518	T	5	5	4	0.0953707	3.23999e-09	4|6;5|56	6	0.000909	0.00183	0.895	1	79	FALSE	FALSE
HG001	chr4	88861381	Human_STR_1061562	A	0	0	1	0.0593215	2.20531e-05	0|47;1|3	3	0.000909	0.00183	0.895	1	75	FALSE	FALSE
HG001	chr4	90943730	Human_STR_1062509	T	-7	11	12	0.153818	6.66938e-10	-8|1;-7|14;11|9;12|4	4	0.000909	0.00183	0.895	1	55	FALSE	FALSE
HG001	chr4	91173594	Human_STR_1062610	A	-8	-8	-9	0.100649	5.70143e-08	-9|5;-8|44	5	0.000909	0.00183	0.895	1	64	FALSE	FALSE
HG001	chr4	91174812	Human_STR_1062611	T	-2	-2	-3	0.089492	2.2499e-06	-3|4;-2|40	4	0.000909	0.00183	0.895	1	62	FALSE	FALSE
HG001	chr4	91972885	Human_STR_1062932	A	0	0	-1	0.165432	2.11934e-20	-1|12;0|60	12	0.000909	0.00183	0.895	1	87	FALSE	FALSE
HG001	chr4	92449677	Human_STR_1063132	AT	-1	1	0	0.0713543	2.25375e-08	-2|19;0|3;2|18	3	0.000117	0.000131	0.814	1	57	TRUE	FALSE
HG001	chr4	92456162	Human_STR_1063138	A	0	0	-1	0.0401315	0.000514135	-1|3;0|69	3	0.000909	0.00183	0.895	1	84	FALSE	FALSE
HG001	chr4	92537785	Human_STR_1063193	GT	-4	2	-1	0.113635	1.0984e-21	-8|25;-2|5;4|17	5	0.000117	0.000131	0.814	1	90	FALSE	FALSE
HG001	chr4	93128028	Human_STR_1063501	A	-1	6	5	0.194108	2.63525e-15	-1|24;5|7;6|11	7	0.000909	0.00183	0.895	1	86	FALSE	FALSE
HG001	chr4	93411942	Human_STR_1063646	A	0	0	-1	0.0610285	1.03472e-05	-1|4;0|60	4	0.000909	0.00183	0.895	1	100	FALSE	FALSE
HG001	chr4	94115035	Human_STR_1063942	A	-1	-1	-2	0.089492	4.77265e-09	-2|6;-1|60	6	0.000909	0.00183	0.895	1	86	FALSE	FALSE
HG001	chr4	95750434	Human_STR_1064806	T	2	4	3	0.0861515	7.05655e-07	2|19;3|4;4|32	4	0.000909	0.00183	0.895	1	80	FALSE	FALSE
HG001	chr4	96283725	Human_STR_1065034	T	0	1	2	0.156204	7.32855e-23	0|24;1|22;2|10	10	0.000909	0.00183	0.895	1	84	FALSE	FALSE
HG001	chr4	97813678	Human_STR_1065663	A	0	-15	-1	0.106581	3.13017e-06	-15|29;-1|3;0|11	3	0.000909	0.00183	0.895	1	62	FALSE	FALSE
HG001	chr4	97967186	Human_STR_1065713	A	0	0	1	0.0440778	5.35855e-05	0|64;1|3	3	0.000909	0.00183	0.895	1	91	FALSE	FALSE
HG001	chr4	98775030	Human_STR_1066123	A	0	8	9	0.217519	4.38021e-25	0|22;8|13;9|10	10	0.000909	0.00183	0.895	1	80	FALSE	FALSE
HG001	chr4	99303216	Human_STR_1066451	T	0	4	5	0.18189	1.75447e-19	0|28;4|14;5|8	8	0.000909	0.00183	0.895	1	76	TRUE	FALSE
HG001	chr4	99790415	Human_STR_1066625	A	0	0	-1	0.0384618	0.000579749	-1|3;0|72	3	0.000909	0.00183	0.895	1	94	FALSE	FALSE
HG001	chr4	100323197	Human_STR_1066867	T	3	3	4	0.177396	1.31576e-16	3|37;4|8	8	0.000909	0.00183	0.895	1	63	FALSE	FALSE
HG001	chr4	101449299	Human_STR_1067395	A	0	1	-1	0.0548458	3.50497e-05	-1|3;0|24;1|33	3	0.000909	0.00183	0.895	1	76	FALSE	FALSE
HG001	chr4	102192784	Human_STR_1067721	T	0	-12	1	0.189731	1.17877e-26	-12|26;0|18;1|11	11	0.000909	0.00183	0.895	1	76	FALSE	FALSE
HG001	chr4	103423334	Human_STR_1068330	T	-8	0	1	0.0497281	4.54425e-06	-8|33;0|27;1|3	3	0.000909	0.00183	0.895	1	93	FALSE	FALSE
HG001	chr4	103481222	Human_STR_1068361	A	0	0	-1	0.141563	9.70561e-09	-1|5;0|30	5	0.000909	0.00183	0.895	1	52	FALSE	FALSE
HG001	chr4	103535121	Human_STR_1068377	A	-18	-3	-2	0.0766701	1.51858e-08	-18|22;-3|22;-2|4	4	0.000909	0.00183	0.895	1	80	FALSE	FALSE
HG001	chr4	103602492	Human_STR_1068399	T	0	-2	-1	0.0596511	3.29888e-06	-2|30;-1|4;0|29	4	0.000909	0.00183	0.895	1	73	FALSE	FALSE
HG001	chr4	104807370	Human_STR_1068930	A	0	0	-1	0.139323	7.64066e-15	-1|9;0|55	9	0.000909	0.00183	0.895	1	75	FALSE	FALSE
HG001	chr4	105111406	Human_STR_1069044	A	0	13	-1	0.103599	1.24416e-09	-1|5;0|19;13|21	5	0.000909	0.00183	0.895	1	82	FALSE	FALSE
HG001	chr4	105294290	Human_STR_1069136	A	0	6	7	0.115186	1.80062e-13	0|20;6|22;7|6	6	0.000909	0.00183	0.895	1	92	FALSE	FALSE
HG001	chr4	105406115	Human_STR_1069192	A	3	4	2	0.0509273	4.38104e-05	2|3;3|28;4|26	3	0.000909	0.00183	0.895	1	74	FALSE	FALSE
HG001	chr4	105508741	Human_STR_1069248	T	-1	2	0	0.20466	1.26423e-21	-1|13;0|9;2|19;3|1	9	0.000909	0.00183	0.895	1	72	FALSE	FALSE
HG001	chr4	106633993	Human_STR_1069751	T	0	1	-1	0.0792266	3.08027e-07	-1|4;0|28;1|21	4	0.000909	0.00183	0.895	1	74	FALSE	FALSE
HG001	chr4	106760853	Human_STR_1069793	A	-1	-1	-2	0.0717356	9.51038e-05	-2|3;-1|38	3	0.000909	0.00183	0.895	1	67	FALSE	FALSE
HG001	chr4	106835223	Human_STR_1069825	T	-1	1	0	0.157347	1.46825e-11	-1|18;0|6;1|13	6	0.000909	0.00183	0.895	1	70	FALSE	FALSE
HG001	chr4	107581580	Human_STR_1070149	A	1	1	2	0.0734448	3.29048e-07	1|50;2|4	4	0.000909	0.00183	0.895	1	73	FALSE	FALSE
HG001	chr4	107788170	Human_STR_1070242	G	0	0	1	0.0998152	4.49288e-06	-1|1;0|26;1|3	3	0.000909	0.00183	0.895	1	45	FALSE	FALSE
HG001	chr4	108290585	Human_STR_1070503	A	0	0	-1	0.0369204	0.000650474	-1|3;0|75	3	0.000909	0.00183	0.895	1	92	FALSE	FALSE
HG001	chr4	109120811	Human_STR_1070999	A	0	0	-1	0.0908939	4.34258e-09	-1|6;0|59	6	0.000909	0.00183	0.895	1	91	FALSE	FALSE
HG001	chr4	109307179	Human_STR_1071090	T	0	0	-1	0.081897	6.38753e-05	-1|3;0|33	3	0.000909	0.00183	0.895	1	61	FALSE	FALSE
HG001	chr4	109754413	Human_STR_1071366	A	2	2	1	0.0562172	0.000195234	1|3;2|49	3	0.000909	0.00183	0.895	1	81	FALSE	FALSE
HG001	chr4	109804671	Human_STR_1071398	T	0	0	-1	0.207727	3.01369e-18	-1|10;0|37;1|1	10	0.000909	0.00183	0.895	1	64	FALSE	FALSE
HG001	chr4	109932325	Human_STR_1071466	T	0	0	1	0.210181	2.94233e-17	0|30;1|8	8	0.000909	0.00183	0.895	1	49	FALSE	FALSE
HG001	chr4	110018832	Human_STR_1071519	A	0	0	-1	0.0530353	0.000231007	-1|3;0|52	3	0.000909	0.00183	0.895	1	74	FALSE	FALSE
HG001	chr4	110791429	Human_STR_1071989	GT	10	7	9	0.074954	4.50535e-09	14|18;18|3;20|17	3	0.000117	0.000131	0.814	1	75	FALSE	FALSE
HG001	chr4	110859944	Human_STR_1072015	AT	4	4	3	0.0868835	5.14071e-11	6|4;8|42	4	0.000117	0.000131	0.814	1	66	FALSE	FALSE
HG001	chr4	112886663	Human_STR_1073114	AAAC	0	0	-1	0.0689378	8.19104e-13	-4|4;0|54	4	2e-05	4.5e-05	0.661	1	104	FALSE	FALSE
HG001	chr4	113035168	Human_STR_1073213	T	0	0	-1	0.0634466	5.75662e-07	-1|5;0|72	5	0.000909	0.00183	0.895	1	92	FALSE	FALSE
HG001	chr4	113136762	Human_STR_1073259	T	0	2	3	0.110921	1.96526e-17	0|28;2|30;3|8	8	0.000909	0.00183	0.895	1	79	FALSE	TRUE
HG001	chr4	113285141	Human_STR_1073335	T	-2	-2	-3	0.170205	1.46826e-20	-3|12;-2|58	12	0.000909	0.00183	0.895	1	79	FALSE	FALSE
HG001	chr4	113972294	Human_STR_1073677	A	-2	1	-1	0.0552144	5.76993e-06	-2|24;-1|3;1|26	3	0.000909	0.00183	0.895	1	88	FALSE	FALSE
HG001	chr4	114842619	Human_STR_1074045	A	-2	-2	-3	0.0842843	5.85731e-05	-3|3;-2|32	3	0.000909	0.00183	0.895	1	69	FALSE	FALSE
HG001	chr4	115125751	Human_STR_1074160	A	-10	-4	-9	0.0998361	4.82648e-09	-10|16;-9|4;-4|19	4	0.000909	0.00183	0.895	1	70	FALSE	FALSE
HG001	chr4	115210590	Human_STR_1074195	T	0	0	-1	0.0476588	0.000314679	-1|3;0|58	3	0.000909	0.00183	0.895	1	82	FALSE	FALSE
HG001	chr4	115285284	Human_STR_1074231	T	0	0	-1	0.041324	0.000473154	-1|3;0|67	3	0.000909	0.00183	0.895	1	87	FALSE	FALSE
HG001	chr4	116484492	Human_STR_1074779	T	0	0	-1	0.0833132	1.4865e-07	-1|5;0|54	5	0.000909	0.00183	0.895	1	85	FALSE	FALSE
HG001	chr4	117005040	Human_STR_1075041	A	-14	-3	-4	0.079356	2.08014e-07	-14|30;-4|4;-3|21	4	0.000909	0.00183	0.895	1	80	FALSE	FALSE
HG001	chr4	117344189	Human_STR_1075195	A	0	0	-1	0.0540477	0.000218649	-1|3;0|51	3	0.000909	0.00183	0.895	1	65	FALSE	FALSE
HG001	chr4	117451728	Human_STR_1075242	A	-2	-2	-1	0.125736	2.18019e-06	-3|2;-2|19;-1|3	3	0.000909	0.00183	0.895	1	69	FALSE	FALSE
HG001	chr4	117509413	Human_STR_1075272	AC	-3	-1	1	0.224974	1.1086e-37	-6|34;-2|11;2|9	9	0.000117	0.000131	0.814	0.99	96	FALSE	TRUE
HG001	chr4	118933830	Human_STR_1075989	T	0	5	4	0.0434029	5.34062e-05	0|31;4|3;5|32	3	0.000909	0.00183	0.895	1	84	FALSE	FALSE
HG001	chr4	119128162	Human_STR_1076082	AC	2	2	3	0.052576	5.46501e-08	4|54;6|3	3	0.000117	0.000131	0.814	1	101	FALSE	FALSE
HG001	chr4	120238035	Human_STR_1076608	T	0	0	-1	0.0868117	5.35673e-05	-1|3;0|31	3	0.000909	0.00183	0.895	1	58	FALSE	FALSE
HG001	chr4	120639818	Human_STR_1076760	A	0	3	-1	0.0593516	2.06028e-05	-1|3;0|22;3|29	3	0.000909	0.00183	0.895	1	76	FALSE	FALSE
HG001	chr4	120749205	Human_STR_1076802	A	0	0	-1	0.0640896	8.52654e-06	-1|4;0|57	4	0.000909	0.00183	0.895	1	72	FALSE	FALSE
HG001	chr4	123199463	Human_STR_1077990	T	0	1	2	0.0678469	2.29711e-06	0|29;1|19;2|3	3	0.000909	0.00183	0.895	1	76	FALSE	FALSE
HG001	chr4	123677333	Human_STR_1078277	A	27	36	26	0.0931522	4.87893e-06	26|3;27|13;35|1;36|15	3	0.000909	0.00183	0.895	1	80	FALSE	FALSE
HG001	chr4	124416684	Human_STR_1078596	T	0	0	-1	0.0610285	1.03472e-05	-1|4;0|60	4	0.000909	0.00183	0.895	1	81	FALSE	FALSE
HG001	chr4	125371149	Human_STR_1079015	A	1	1	0	0.0874669	2.46807e-06	0|4;1|41	4	0.000909	0.00183	0.895	1	61	FALSE	FALSE
HG001	chr4	125984555	Human_STR_1079328	A	0	0	-1	0.0966386	7.01593e-08	-1|5;0|46	5	0.000909	0.00183	0.895	1	75	FALSE	FALSE
HG001	chr4	126365532	Human_STR_1079482	T	-1	2	-2	0.0570121	2.33117e-05	-2|3;-1|23;2|25	3	0.000909	0.00183	0.895	1	80	FALSE	FALSE
HG001	chr4	129083187	Human_STR_1081056	A	2	2	3	0.151726	3.80958e-14	2|39;3|7	7	0.000909	0.00183	0.895	1	107	FALSE	FALSE
HG001	chr4	129431856	Human_STR_1081203	AT	-5	-1	-2	0.166679	2.04229e-10	-10|13;-4|3;-2|6	3	0.000117	0.000131	0.814	1	33	FALSE	FALSE
HG001	chr4	129647117	Human_STR_1081285	A	0	2	-1	0.228927	1.97799e-24	-1|11;0|13;2|29	11	0.000909	0.00183	0.895	1	74	FALSE	FALSE
HG001	chr4	130515200	Human_STR_1081666	A	0	0	-1	0.114921	2.88363e-08	-1|5;0|38	5	0.000909	0.00183	0.895	1	70	FALSE	FALSE
HG001	chr4	131268959	Human_STR_1082022	A	1	2	0	0.0803441	2.21395e-10	0|6;1|33;2|31	6	0.000909	0.00183	0.895	1	110	FALSE	FALSE
HG001	chr4	132864909	Human_STR_1082793	T	1	1	0	0.172695	1.21674e-20	0|12;1|57	12	0.000909	0.00183	0.895	1	88	FALSE	FALSE
HG001	chr4	133764527	Human_STR_1083207	T	-4	-2	-3	0.0615764	5.90801e-05	-4|23;-3|3;-2|21	3	0.000909	0.00183	0.895	1	64	FALSE	FALSE
HG001	chr4	133791976	Human_STR_1083225	A	0	0	-1	0.0582142	1.24393e-05	-1|4;0|63	4	0.000909	0.00183	0.895	1	77	FALSE	FALSE
HG001	chr4	134054247	Human_STR_1083324	AT	0	-2	-1	0.156207	3.45985e-15	-4|14;-2|5;0|11	5	0.000117	0.000131	0.814	1	46	TRUE	FALSE
HG001	chr4	134196815	Human_STR_1083402	T	0	-1	1	0.0686451	3.63351e-08	-1|34;0|25;1|4	4	0.000909	0.00183	0.895	1	79	FALSE	FALSE
HG001	chr4	134516849	Human_STR_1083545	A	0	-1	-2	0.0995045	1.16066e-07	-2|4;-1|16;0|18	4	0.000909	0.00183	0.895	1	67	FALSE	FALSE
HG001	chr4	134716671	Human_STR_1083662	T	0	0	1	0.0447571	5.12098e-05	0|63;1|3	3	0.000909	0.00183	0.895	1	82	FALSE	FALSE
HG001	chr4	135315246	Human_STR_1083898	T	0	0	-1	0.0754689	2.43879e-07	-1|5;0|60	5	0.000909	0.00183	0.895	1	74	FALSE	FALSE
HG001	chr4	135387521	Human_STR_1083933	T	2	4	5	0.0633672	2.19693e-06	1|1;2|29;3|1;4|20;5|3	3	0.000909	0.00183	0.895	1	77	FALSE	FALSE
HG001	chr4	136027580	Human_STR_1084220	A	0	0	-1	0.0419462	0.000453474	-1|3;0|66	3	0.000909	0.00183	0.895	1	87	FALSE	FALSE
HG001	chr4	136089650	Human_STR_1084253	T	0	0	-1	0.0855297	6.27954e-09	-1|6;0|63	6	0.000909	0.00183	0.895	1	91	FALSE	FALSE
HG001	chr4	136406240	Human_STR_1084401	T	-1	1	-2	0.0863441	1.5127e-07	-2|4;-1|19;1|24	4	0.000909	0.00183	0.895	1	71	FALSE	FALSE
HG001	chr4	137170777	Human_STR_1084735	T	0	-2	-1	0.0395209	0.000224409	-2|34;-1|3;0|34	3	0.000909	0.00183	0.895	1	94	FALSE	FALSE
HG001	chr4	138062218	Human_STR_1085108	T	14	14	13	0.0930124	4.34831e-05	13|3;14|27;15|2	3	0.000909	0.00183	0.895	1	67	FALSE	FALSE
HG001	chr4	138505411	Human_STR_1085311	A	0	0	1	0.0548993	1.06527e-06	0|68;1|4	4	0.000909	0.00183	0.895	1	87	FALSE	FALSE
HG001	chr4	139281881	Human_STR_1085870	A	0	3	1	0.196513	5.91466e-26	0|17;1|11;3|20;4|1	11	0.000909	0.00183	0.895	1	80	FALSE	FALSE
HG001	chr4	139490170	Human_STR_1086029	T	0	1	-1	0.0527665	3.92864e-05	-1|3;0|32;1|25	3	0.000909	0.00183	0.895	1	81	FALSE	FALSE
HG001	chr4	140106116	Human_STR_1086422	A	1	2	0	0.0547459	3.508e-05	0|3;1|36;2|24	3	0.000909	0.00183	0.895	1	98	FALSE	FALSE
HG001	chr4	141484043	Human_STR_1087093	T	-4	-3	-5	0.0528706	3.92429e-05	-5|3;-4|25;-3|25	3	0.000909	0.00183	0.895	1	77	FALSE	FALSE
HG001	chr4	144221577	Human_STR_1088296	T	1	1	0	0.0460945	0.000346357	0|3;1|60	3	0.000909	0.00183	0.895	1	84	FALSE	FALSE
HG001	chr4	145465324	Human_STR_1088882	T	0	0	-1	0.0374209	0.000626322	-1|3;0|74	3	0.000909	0.00183	0.895	1	96	FALSE	FALSE
HG001	chr4	147025520	Human_STR_1089620	T	0	-3	-1	0.0510019	3.79795e-05	-3|34;-1|3;0|26	3	0.000909	0.00183	0.895	1	86	FALSE	FALSE
HG001	chr4	147751884	Human_STR_1090030	T	0	0	1	0.0593215	2.20531e-05	0|47;1|3	3	0.000909	0.00183	0.895	1	76	FALSE	FALSE
HG001	chr4	149184643	Human_STR_1090689	A	0	1	-1	0.21105	1.70971e-23	-1|11;0|15;1|20;2|1	11	0.000909	0.00183	0.895	1	75	FALSE	FALSE
HG001	chr4	149331281	Human_STR_1090744	T	0	2	1	0.260672	1.87283e-25	0|22;1|12;2|11	12	0.000909	0.00183	0.895	1	67	FALSE	FALSE
HG001	chr4	150693564	Human_STR_1091408	A	0	9	8	0.0827068	7.17427e-06	0|24;8|3;9|15	3	0.000909	0.00183	0.895	1	59	FALSE	FALSE
HG001	chr4	151287342	Human_STR_1091938	A	-1	-1	0	0.121961	1.14948e-11	-1|43;0|6	6	0.000909	0.00183	0.895	1	78	FALSE	FALSE
HG001	chr4	151476162	Human_STR_1092073	T	0	2	1	0.15943	3.9995e-15	0|19;1|8;2|17	8	0.000909	0.00183	0.895	1	72	FALSE	FALSE
HG001	chr4	154118102	Human_STR_1093491	A	-2	-2	-1	0.0415523	6.3808e-05	-2|68;-1|3	3	0.000909	0.00183	0.895	1	94	FALSE	FALSE
HG001	chr4	155324026	Human_STR_1094010	A	-1	-1	-2	0.0667058	0.00011789	-2|3;-1|41	3	0.000909	0.00183	0.895	1	63	FALSE	FALSE
HG001	chr4	155940843	Human_STR_1094288	A	1	1	0	0.172695	1.44892e-07	0|4;1|19	4	0.000909	0.00183	0.895	0.99	27	FALSE	FALSE
HG001	chr4	156030099	Human_STR_1094340	T	0	-3	-1	0.124511	9.29374e-12	-4|1;-3|22;-1|6;0|18	6	0.000909	0.00183	0.895	1	72	FALSE	FALSE
HG001	chr4	156183942	Human_STR_1094440	AT	0	7	6	0.090875	2.18926e-12	0|18;12|4;14|22	4	0.000117	0.000131	0.814	1	63	TRUE	FALSE
HG001	chr4	157567788	Human_STR_1095063	A	0	0	-1	0.0522697	0.000241035	-1|3;0|51;1|2	3	0.000909	0.00183	0.895	1	77	FALSE	FALSE
HG001	chr4	157767670	Human_STR_1095147	A	-8	1	2	0.137862	2.49272e-18	-8|32;1|21;2|8	8	0.000909	0.00183	0.895	1	89	FALSE	FALSE
HG001	chr4	159437249	Human_STR_1096098	T	0	2	1	0.0705196	3.86834e-05	0|24;1|3;2|18	3	0.000909	0.00183	0.895	1	61	FALSE	FALSE
HG001	chr4	161960163	Human_STR_1097308	T	-2	-2	-3	0.0530353	0.000231007	-3|3;-2|52	3	0.000909	0.00183	0.895	1	86	FALSE	FALSE
HG001	chr4	163061338	Human_STR_1097876	T	3	31	4	0.115365	2.98351e-07	3|26;4|3;30|1;31|9	3	0.000909	0.00183	0.895	1	75	FALSE	FALSE
HG001	chr4	163067988	Human_STR_1097881	AT	2	2	1	0.266603	3.87363e-13	2|4;4|11	4	0.000117	0.000131	0.814	1	34	FALSE	FALSE
HG001	chr4	164340917	Human_STR_1098523	A	0	0	-1	0.221126	4.80436e-15	-1|8;0|28	8	0.000909	0.00183	0.895	1	52	FALSE	FALSE
HG001	chr4	164941889	Human_STR_1098867	A	0	2	1	0.0458672	0.000144441	0|31;1|3;2|29	3	0.000909	0.00183	0.895	1	85	FALSE	FALSE
HG001	chr4	165717251	Human_STR_1099412	T	0	1	-1	0.103643	2.03114e-09	-1|5;0|19;1|21	5	0.000909	0.00183	0.895	1	76	FALSE	FALSE
HG001	chr4	165784415	Human_STR_1099439	A	0	-11	-12	0.0570012	2.31115e-05	-12|3;-11|30;0|23	3	0.000909	0.00183	0.895	1	97	FALSE	FALSE
HG001	chr4	165877778	Human_STR_1099490	T	0	0	-1	0.0620008	9.71133e-06	-1|4;0|59	4	0.000909	0.00183	0.895	1	88	FALSE	FALSE
HG001	chr4	165946500	Human_STR_1099531	T	0	0	1	0.0538635	2.94832e-05	0|52;1|3	3	0.000909	0.00183	0.895	1	79	FALSE	FALSE
HG001	chr4	168059853	Human_STR_1100536	T	0	0	-1	0.0966386	7.01593e-08	-1|5;0|46	5	0.000909	0.00183	0.895	1	69	FALSE	FALSE
HG001	chr4	168248762	Human_STR_1100611	T	0	0	1	0.095316	1.17126e-12	0|66;1|7	7	0.000909	0.00183	0.895	1	91	FALSE	FALSE
HG001	chr4	168637944	Human_STR_1100818	A	0	-1	1	0.0878676	9.98384e-07	-1|34;0|14;1|3	3	0.000909	0.00183	0.895	1	82	FALSE	FALSE
HG001	chr4	169819586	Human_STR_1101560	A	0	12	11	0.0707821	3.38386e-07	0|27;11|4;12|24	4	0.000909	0.00183	0.895	1	79	FALSE	FALSE
HG001	chr4	170289796	Human_STR_1101804	T	0	0	-1	0.0556387	1.48273e-05	-1|4;0|66	4	0.000909	0.00183	0.895	1	81	FALSE	FALSE
HG001	chr4	170401810	Human_STR_1101850	T	-7	1	-6	0.0747657	1.24705e-06	-7|22;-6|3;1|17	3	0.000909	0.00183	0.895	1	78	FALSE	FALSE
HG001	chr4	172522666	Human_STR_1102795	C	-2	-1	0	0.0711381	1.97472e-06	-2|19;-1|18;0|3	3	0.000909	0.00183	0.895	1	48	FALSE	FALSE
HG001	chr4	172755238	Human_STR_1102902	AGAT	3	4	5	0.125002	6.65717e-20	12|15;16|18;20|5	5	2e-05	4.5e-05	0.661	1	102	TRUE	FALSE
HG001	chr4	172831158	Human_STR_1102939	A	-11	5	4	0.124793	1.0286e-13	-11|21;4|7;5|22;6|1	7	0.000909	0.00183	0.895	1	85	FALSE	FALSE
HG001	chr4	173033386	Human_STR_1103033	A	1	1	0	0.0562172	0.000195234	0|3;1|49	3	0.000909	0.00183	0.895	1	77	FALSE	FALSE
HG001	chr4	174811186	Human_STR_1103884	T	-1	1	0	0.0772537	4.3546e-08	-1|37;0|5;1|27	5	0.000909	0.00183	0.895	1	83	FALSE	FALSE
HG001	chr4	174882841	Human_STR_1103916	T	0	2	1	0.0546029	8.51558e-05	0|24;1|3;2|26	3	0.000909	0.00183	0.895	1	82	FALSE	FALSE
HG001	chr4	175204473	Human_STR_1104038	T	0	2	1	0.124385	7.46608e-11	0|18;1|6;2|33	6	0.000909	0.00183	0.895	1	89	FALSE	FALSE
HG001	chr4	175272513	Human_STR_1104064	A	1	1	2	0.055938	2.63408e-05	1|50;2|3	3	0.000909	0.00183	0.895	1	66	FALSE	FALSE
HG001	chr4	175526684	Human_STR_1104194	T	4	4	5	0.0810262	2.2045e-07	4|45;5|4	4	0.000909	0.00183	0.895	1	86	FALSE	FALSE
HG001	chr4	175991232	Human_STR_1104442	T	0	0	-1	0.0916111	2.04636e-06	-1|4;0|39	4	0.000909	0.00183	0.895	1	66	FALSE	FALSE
HG001	chr4	177172887	Human_STR_1105040	T	0	-3	-2	0.0596986	4.52328e-06	-3|22;-2|3;0|30	3	0.000909	0.00183	0.895	1	80	FALSE	FALSE
HG001	chr4	177257339	Human_STR_1105073	T	-2	-2	-1	0.14496	7.51426e-16	-2|47;-1|8	8	0.000909	0.00183	0.895	1	74	FALSE	FALSE
HG001	chr4	177387339	Human_STR_1105144	A	-3	-2	-4	0.103638	2.03175e-09	-4|5;-3|19;-2|23	5	0.000909	0.00183	0.895	1	63	FALSE	FALSE
HG001	chr4	177547141	Human_STR_1105249	AT	3	3	2	0.135057	1.58896e-14	4|5;6|32	5	0.000117	0.000131	0.814	1	57	FALSE	FALSE
HG001	chr4	178041768	Human_STR_1105471	A	0	0	-1	0.0712861	5.60619e-06	-1|4;0|51	4	0.000909	0.00183	0.895	1	77	FALSE	FALSE
HG001	chr4	178146371	Human_STR_1105512	A	0	1	-1	0.0618171	8.81287e-07	-1|4;0|28;1|33	4	0.000909	0.00183	0.895	1	86	FALSE	FALSE
HG001	chr4	178823129	Human_STR_1105843	T	0	0	-1	0.0712861	5.60619e-06	-1|4;0|51	4	0.000909	0.00183	0.895	1	65	FALSE	FALSE
HG001	chr4	179922659	Human_STR_1106413	A	0	0	-1	0.0564937	1.39969e-05	-1|4;0|65	4	0.000909	0.00183	0.895	1	89	FALSE	FALSE
HG001	chr4	180095454	Human_STR_1106496	A	4	4	3	0.0717356	9.51038e-05	3|3;4|38	3	0.000909	0.00183	0.895	1	69	FALSE	FALSE
HG001	chr4	180546637	Human_STR_1106750	T	0	0	-1	0.041324	0.000473154	-1|3;0|67	3	0.000909	0.00183	0.895	1	93	FALSE	FALSE
HG001	chr4	181039896	Human_STR_1107022	T	-1	0	-2	0.0931244	6.55857e-06	-2|3;-1|13;0|29	3	0.000909	0.00183	0.895	1	62	FALSE	FALSE
HG001	chr4	181042487	Human_STR_1107024	T	0	3	-1	0.0707821	3.39924e-07	-1|4;0|24;3|28	4	0.000909	0.00183	0.895	1	67	FALSE	FALSE
HG001	chr4	181110120	Human_STR_1107067	T	0	0	-1	0.0754689	4.46204e-06	-1|4;0|48	4	0.000909	0.00183	0.895	1	77	FALSE	FALSE
HG001	chr4	181227432	Human_STR_1107118	T	0	1	-1	0.0675158	1.83557e-05	-1|3;0|19;1|25	3	0.000909	0.00183	0.895	1	70	FALSE	FALSE
HG001	chr4	181654755	Human_STR_1107333	A	1	1	0	0.0476588	0.000314679	0|3;1|58	3	0.000909	0.00183	0.895	1	95	FALSE	FALSE
HG001	chr4	181972437	Human_STR_1107478	A	0	0	1	0.0461795	4.66674e-05	0|61;1|3	3	0.000909	0.00183	0.895	1	85	FALSE	FALSE
HG001	chr4	182104504	Human_STR_1107553	T	-2	-1	0	0.157791	3.69389e-14	-2|22;-1|13;0|6	6	0.000909	0.00183	0.895	1	64	FALSE	FALSE
HG001	chr4	182295257	Human_STR_1107661	T	0	-3	-4	0.0774796	5.99069e-09	-4|5;-3|30;0|27	5	0.000909	0.00183	0.895	1	98	FALSE	FALSE
HG001	chr4	182526977	Human_STR_1107806	T	0	0	-1	0.045349	0.000362936	-1|3;0|61	3	0.000909	0.00183	0.895	1	82	FALSE	FALSE
HG001	chr4	182533539	Human_STR_1107809	A	0	0	-1	0.0446266	0.000380016	-1|3;0|62	3	0.000909	0.00183	0.895	1	90	FALSE	FALSE
HG001	chr4	183038369	Human_STR_1108094	A	0	-2	-3	0.118511	6.20018e-10	-3|5;-2|16;0|23	5	0.000909	0.00183	0.895	1	73	FALSE	FALSE
HG001	chr4	183067254	Human_STR_1108125	A	13	14	12	0.227259	2.67635e-32	12|15;13|18;14|19	15	0.000909	0.00183	0.895	1	84	FALSE	TRUE
HG001	chr4	183168157	Human_STR_1108223	T	4	4	3	0.089492	4.885e-05	3|3;4|30	3	0.000909	0.00183	0.895	1	89	FALSE	FALSE
HG001	chr4	183602958	Human_STR_1108521	T	0	0	-1	0.141563	1.88398e-16	-1|10;0|60	10	0.000909	0.00183	0.895	1	87	FALSE	FALSE
HG001	chr4	184913206	Human_STR_1109348	T	1	1	0	0.0502078	0.000270761	0|3;1|55	3	0.000909	0.00183	0.895	1	78	FALSE	FALSE
HG001	chr4	185121115	Human_STR_1109455	A	-2	-1	0	0.145061	2.4593e-20	-2|28;-1|22;0|9	9	0.000909	0.00183	0.895	1	79	FALSE	FALSE
HG001	chr4	185849475	Human_STR_1109883	T	2	2	1	0.0592169	1.16341e-05	1|4;2|61;3|1	4	0.000909	0.00183	0.895	1	83	FALSE	FALSE
HG001	chr4	185874859	Human_STR_1109891	T	0	0	-1	0.141563	1.88398e-16	-1|10;0|60	10	0.000909	0.00183	0.895	1	83	FALSE	FALSE
HG001	chr4	185923463	Human_STR_1109919	T	13	17	16	0.146598	1.77962e-10	13|18;16|5;17|12	5	0.000909	0.00183	0.895	1	80	FALSE	FALSE
HG001	chr4	186638616	Human_STR_1110354	AC	0	-2	-1	0.0554812	5.03974e-08	-4|30;-2|3;0|24	3	0.000117	0.000131	0.814	1	93	FALSE	FALSE
HG001	chr4	186873096	Human_STR_1110480	T	1	1	0	0.0874669	2.46807e-06	0|4;1|41	4	0.000909	0.00183	0.895	1	63	FALSE	FALSE
HG001	chr4	187198757	Human_STR_1110610	T	0	-1	-2	0.0994388	2.55191e-09	-2|5;-1|20;0|34	5	0.000909	0.00183	0.895	1	77	FALSE	FALSE
HG001	chr4	187427468	Human_STR_1110704	AT	-1	-1	0	0.0908454	1.0007e-08	-2|30;0|3	3	0.000117	0.000131	0.814	1	45	FALSE	FALSE
HG001	chr4	187683468	Human_STR_1110846	A	0	0	-1	0.0687065	6.48064e-06	-1|4;0|53	4	0.000909	0.00183	0.895	1	79	FALSE	FALSE
HG001	chr4	187837738	Human_STR_1110931	T	-1	-1	-2	0.146867	1.67778e-13	-2|8;-1|46	8	0.000909	0.00183	0.895	1	71	FALSE	FALSE
HG001	chr4	187969166	Human_STR_1111002	A	0	0	-1	0.0502078	0.000270761	-1|3;0|55	3	0.000909	0.00183	0.895	1	75	FALSE	FALSE
HG001	chr4	188155844	Human_STR_1111181	T	0	-17	-18	0.217526	8.53053e-37	-18|17;-17|24;0|22	17	0.000909	0.00183	0.895	1	103	FALSE	TRUE
HG001	chr4	188377342	Human_STR_1111359	A	-7	9	10	0.200091	1.83298e-10	-7|7;9|6;10|4	4	0.000909	0.00183	0.895	1	34	FALSE	FALSE
HG001	chr4	188708675	Human_STR_1111559	A	0	0	-1	0.0597331	0.000163259	-1|3;0|46	3	0.000909	0.00183	0.895	1	75	FALSE	FALSE
HG001	chr4	188763824	Human_STR_1111581	GT	0	0	1	0.187433	9.73508e-10	0|13;2|3	3	0.000117	0.000131	0.814	1	37	FALSE	FALSE
HG001	chr4	188918537	Human_STR_1111645	T	1	1	0	0.0379345	0.000602749	0|3;1|73	3	0.000909	0.00183	0.895	1	91	FALSE	FALSE
HG001	chr4	189446669	Human_STR_1111869	T	0	1	-1	0.149611	1.32127e-06	-1|3;0|7;1|16	3	0.000909	0.00183	0.895	1	39	FALSE	TRUE
HG001	chr5	1314140	Human_STR_1112589	A	2	2	1	0.0574669	0.000183003	1|3;2|47;5|1	3	0.000909	0.00183	0.895	1	77	FALSE	FALSE
HG001	chr5	2809736	Human_STR_1113204	T	0	0	-1	0.0602125	7.42886e-07	-1|5;0|76	5	0.000909	0.00183	0.895	1	102	FALSE	FALSE
HG001	chr5	3295487	Human_STR_1113440	T	1	1	0	0.0484801	0.000299566	0|3;1|57	3	0.000909	0.00183	0.895	1	76	FALSE	FALSE
HG001	chr5	3383808	Human_STR_1113485	T	0	0	2	0.187453	1.00171e-18	0|26;2|6	6	0.000909	0.00183	0.895	1	43	FALSE	FALSE
HG001	chr5	8046804	Human_STR_1115618	A	5	25	6	0.129875	5.80227e-16	4|1;5|31;6|7;25|19;28|1	7	0.000909	0.00183	0.895	1	82	FALSE	FALSE
HG001	chr5	9281824	Human_STR_1116135	T	1	1	0	0.0754689	8.1638e-05	0|3;1|36	3	0.000909	0.00183	0.895	1	59	FALSE	FALSE
HG001	chr5	11283674	Human_STR_1117103	A	0	-15	-1	0.0994685	3.91639e-06	-15|12;-1|3;0|23	3	0.000909	0.00183	0.895	1	61	FALSE	FALSE
HG001	chr5	11656419	Human_STR_1117317	A	1	1	0	0.0620008	9.71133e-06	0|4;1|59	4	0.000909	0.00183	0.895	1	81	FALSE	FALSE
HG001	chr5	14097899	Human_STR_1118377	A	-7	1	0	0.0461719	4.44134e-05	-7|32;0|3;1|29	3	0.000909	0.00183	0.895	1	91	FALSE	FALSE
HG001	chr5	14942982	Human_STR_1118853	T	-2	9	-1	0.124888	1.75211e-09	-2|20;-1|4;9|12	4	0.000909	0.00183	0.895	1	76	FALSE	FALSE
HG001	chr5	15407832	Human_STR_1119037	T	-3	-2	-1	0.0584966	7.13612e-08	-3|33;-2|30;-1|4	4	0.000909	0.00183	0.895	1	86	FALSE	FALSE
HG001	chr5	15571093	Human_STR_1119094	A	0	0	-1	0.0792015	1.91619e-07	-1|5;0|57	5	0.000909	0.00183	0.895	1	101	FALSE	FALSE
HG001	chr5	15630480	Human_STR_1119127	T	0	0	-1	0.0390034	0.000557318	-1|3;0|71	3	0.000909	0.00183	0.895	1	88	FALSE	FALSE
HG001	chr5	15641942	Human_STR_1119138	GT	-2	-1	-3	0.227269	2.00389e-33	-6|10;-4|12;-2|34	10	0.000117	0.000131	0.814	1	79	TRUE	TRUE
HG001	chr5	16063858	Human_STR_1119342	A	0	0	-1	0.0620008	9.71133e-06	-1|4;0|59	4	0.000909	0.00183	0.895	1	84	FALSE	FALSE
HG001	chr5	16512583	Human_STR_1119546	T	0	0	-1	0.0620008	9.71133e-06	-1|4;0|59	4	0.000909	0.00183	0.895	1	87	FALSE	FALSE
HG001	chr5	17003493	Human_STR_1119951	T	4	4	3	0.046864	0.000330274	3|3;4|59	3	0.000909	0.00183	0.895	1	85	FALSE	FALSE
HG001	chr5	17714833	Human_STR_1120484	A	1	1	0	0.202717	6.03552e-37	0|21;1|82	21	0.000909	0.00183	0.895	1	167	TRUE	FALSE
HG001	chr5	18008397	Human_STR_1120633	T	0	0	-1	0.0862944	1.24532e-07	-1|5;0|52	5	0.000909	0.00183	0.895	1	87	FALSE	FALSE
HG001	chr5	18571311	Human_STR_1120913	A	-2	3	-3	0.239764	6.13991e-27	-3|12;-2|13;3|21	12	0.000909	0.00183	0.895	1	65	FALSE	FALSE
HG001	chr5	18600985	Human_STR_1120924	T	0	2	1	0.176111	8.47334e-23	0|22;1|12;2|32	12	0.000909	0.00183	0.895	1	94	FALSE	FALSE
HG001	chr5	18954076	Human_STR_1121109	A	-9	7	6	0.236601	2.16758e-20	-9|23;-8|1;6|9;7|10	9	0.000909	0.00183	0.895	1	79	FALSE	FALSE
HG001	chr5	19218021	Human_STR_1121235	T	0	0	-1	0.062339	0.000143959	-1|3;0|44	3	0.000909	0.00183	0.895	1	62	FALSE	FALSE
HG001	chr5	21681083	Human_STR_1122560	T	-1	1	0	0.0526103	9.53501e-05	-1|25;0|3;1|27	3	0.000909	0.00183	0.895	1	86	FALSE	FALSE
HG001	chr5	21684009	Human_STR_1122564	A	0	0	-1	0.0862944	1.24532e-07	-1|5;0|52	5	0.000909	0.00183	0.895	1	73	FALSE	FALSE
HG001	chr5	21770619	Human_STR_1122608	A	0	0	-1	0.0585116	0.000173507	-1|3;0|47	3	0.000909	0.00183	0.895	1	70	FALSE	FALSE
HG001	chr5	22033037	Human_STR_1122758	A	0	0	-1	0.0754689	4.46204e-06	-1|4;0|48	4	0.000909	0.00183	0.895	1	65	FALSE	FALSE
HG001	chr5	22327429	Human_STR_1122923	GT	0	-4	-3	0.0576715	5.27424e-09	-8|31;-6|3;0|23	3	0.000117	0.000131	0.814	1	97	FALSE	FALSE
HG001	chr5	22698677	Human_STR_1123118	AT	-11	-4	-5	0.214268	7.2279e-11	-22|7;-10|3;-8|4	3	0.000117	0.000131	0.814	1	52	FALSE	FALSE
HG001	chr5	23384530	Human_STR_1123471	A	0	0	-1	0.133016	1.1847e-14	-1|9;0|58	9	0.000909	0.00183	0.895	1	82	FALSE	FALSE
HG001	chr5	23397285	Human_STR_1123480	T	0	2	1	0.0645086	5.10622e-05	-1|1;0|21;1|3;2|20	3	0.000909	0.00183	0.895	1	86	FALSE	FALSE
HG001	chr5	24181714	Human_STR_1123921	T	0	2	-1	0.0569931	2.38941e-05	-1|3;0|23;2|23	3	0.000909	0.00183	0.895	1	66	FALSE	FALSE
HG001	chr5	24888446	Human_STR_1124298	A	-1	1	0	0.139825	6.74791e-13	-2|1;-1|36;0|7;1|18	7	0.000909	0.00183	0.895	1	80	FALSE	FALSE
HG001	chr5	25757542	Human_STR_1124719	A	5	5	4	0.045349	0.000362936	4|3;5|61	3	0.000909	0.00183	0.895	1	80	FALSE	FALSE
HG001	chr5	26524382	Human_STR_1125137	A	-2	-2	-3	0.0796386	6.94816e-05	-3|3;-2|34	3	0.000909	0.00183	0.895	1	57	FALSE	FALSE
HG001	chr5	26642847	Human_STR_1125189	T	0	0	-1	0.0493293	0.000284929	-1|3;0|56	3	0.000909	0.00183	0.895	1	74	FALSE	FALSE
HG001	chr5	26648457	Human_STR_1125191	T	0	0	-1	0.0766742	2.25343e-07	-1|5;0|59	5	0.000909	0.00183	0.895	1	81	FALSE	FALSE
HG001	chr5	26923070	Human_STR_1125328	A	0	2	1	0.0643086	5.15955e-05	0|29;1|3;2|20	3	0.000909	0.00183	0.895	1	84	FALSE	FALSE
HG001	chr5	26954389	Human_STR_1125349	T	10	27	28	0.0998361	4.86573e-07	10|26;27|12;28|3	3	0.000909	0.00183	0.895	1	66	FALSE	FALSE
HG001	chr5	26957003	Human_STR_1125351	T	-1	1	0	0.0615771	2.89841e-06	-1|32;0|4;1|28	4	0.000909	0.00183	0.895	1	73	FALSE	FALSE
HG001	chr5	27719263	Human_STR_1125776	A	0	0	-1	0.0550984	0.000206727	-1|3;0|50	3	0.000909	0.00183	0.895	1	70	FALSE	FALSE
HG001	chr5	27772861	Human_STR_1125806	T	0	0	1	0.0461795	4.66674e-05	0|61;1|3	3	0.000909	0.00183	0.895	1	88	FALSE	FALSE
HG001	chr5	27860088	Human_STR_1125860	T	0	-12	-1	0.0931515	4.85438e-06	-12|13;-1|3;0|17	3	0.000909	0.00183	0.895	1	61	FALSE	FALSE
HG001	chr5	28046758	Human_STR_1125934	A	0	1	-1	0.184649	1.0183e-20	-1|10;0|17;1|20;2|1	10	0.000909	0.00183	0.895	1	72	FALSE	FALSE
HG001	chr5	28073059	Human_STR_1125942	A	0	0	-1	0.0432464	0.000415705	-1|3;0|64	3	0.000909	0.00183	0.895	1	87	FALSE	FALSE
HG001	chr5	28621679	Human_STR_1126215	A	-26	-4	-5	0.0931522	4.87893e-06	-26|22;-5|3;-4|13	3	0.000909	0.00183	0.895	1	73	FALSE	FALSE
HG001	chr5	30169819	Human_STR_1127028	AT	-1	1	-2	0.184828	5.34494e-14	-14|1;-4|4;-2|8;2|7;4|1	4	0.000117	0.000131	0.814	1	31	FALSE	FALSE
HG001	chr5	30458167	Human_STR_1127157	T	0	0	-1	0.0735404	8.82034e-05	-1|3;0|37	3	0.000909	0.00183	0.895	1	89	FALSE	FALSE
HG001	chr5	30721313	Human_STR_1127255	A	1	1	0	0.0384618	0.000579749	0|3;1|72	3	0.000909	0.00183	0.895	1	97	FALSE	FALSE
HG001	chr5	30971290	Human_STR_1127361	T	0	-1	-2	0.0638371	7.7055e-07	-2|4;-1|27;0|29	4	0.000909	0.00183	0.895	1	90	FALSE	FALSE
HG001	chr5	31269266	Human_STR_1127518	A	1	1	0	0.180618	6.79598e-21	0|12;1|54	12	0.000909	0.00183	0.895	1	90	FALSE	FALSE
HG001	chr5	31326680	Human_STR_1127548	T	0	1	2	0.0787598	1.41987e-06	0|16;1|16;2|3	3	0.000909	0.00183	0.895	1	58	FALSE	FALSE
HG001	chr5	31745810	Human_STR_1127848	T	0	-1	-2	0.149621	9.21845e-18	-2|9;-1|21;0|44	9	0.000909	0.00183	0.895	1	89	FALSE	TRUE
HG001	chr5	31910218	Human_STR_1128008	T	2	2	1	0.062339	0.000143959	1|3;2|44	3	0.000909	0.00183	0.895	1	73	FALSE	FALSE
HG001	chr5	32495772	Human_STR_1128527	A	-2	-1	-3	0.0509273	4.38104e-05	-3|3;-2|28;-1|26	3	0.000909	0.00183	0.895	1	74	FALSE	FALSE
HG001	chr5	32858024	Human_STR_1128748	T	0	-2	-1	0.0473855	0.000131005	-2|30;-1|3;0|28	3	0.000909	0.00183	0.895	1	86	FALSE	FALSE
HG001	chr5	35144124	Human_STR_1129906	A	-1	-1	-2	0.0919219	1.81782e-10	-2|7;-1|68	7	0.000909	0.00183	0.895	1	90	FALSE	FALSE
HG001	chr5	35811768	Human_STR_1130193	T	-1	1	0	0.0760649	1.19846e-06	-1|22;0|4;1|23	4	0.000909	0.00183	0.895	1	66	FALSE	FALSE
HG001	chr5	36383272	Human_STR_1130456	T	0	0	-1	0.138693	9.28431e-12	-1|7;0|43	7	0.000909	0.00183	0.895	1	76	FALSE	FALSE
HG001	chr5	37951557	Human_STR_1131455	T	0	0	-1	0.0573405	0.000184163	-1|3;0|48	3	0.000909	0.00183	0.895	1	79	FALSE	FALSE
HG001	chr5	39126696	Human_STR_1132000	A	0	0	-1	0.0947489	7.75761e-08	-1|5;0|47	5	0.000909	0.00183	0.895	1	74	FALSE	FALSE
HG001	chr5	39984760	Human_STR_1132444	A	-1	1	0	0.0888914	2.07065e-08	-1|26;0|5;1|22;2|1	5	0.000909	0.00183	0.895	1	70	FALSE	FALSE
HG001	chr5	40462477	Human_STR_1132647	A	0	-2	-1	0.0525912	9.56374e-05	-2|27;-1|3;0|25	3	0.000909	0.00183	0.895	1	70	FALSE	FALSE
HG001	chr5	42100436	Human_STR_1133429	T	-1	1	0	0.153327	5.78201e-15	-1|32;0|8;1|18	8	0.000909	0.00183	0.895	1	86	FALSE	FALSE
HG001	chr5	42251369	Human_STR_1133492	T	-1	-1	0	0.0720936	3.54823e-07	-1|51;0|4	4	0.000909	0.00183	0.895	1	72	FALSE	FALSE
HG001	chr5	42868944	Human_STR_1133771	A	0	21	20	0.0618314	1.80479e-05	0|24;20|3;21|21	3	0.000909	0.00183	0.895	1	71	FALSE	FALSE
HG001	chr5	43952868	Human_STR_1134430	A	-1	1	0	0.261884	1.88926e-23	-1|10;0|11;1|21	11	0.000909	0.00183	0.895	1	65	FALSE	FALSE
HG001	chr5	43990413	Human_STR_1134444	T	0	0	-1	0.0540477	1.65961e-05	-1|4;0|68	4	0.000909	0.00183	0.895	1	98	FALSE	FALSE
HG001	chr5	44452872	Human_STR_1134628	A	-1	-1	0	0.0751337	8.34908e-09	-1|61;0|5	5	0.000909	0.00183	0.895	1	84	FALSE	FALSE
HG001	chr5	44636357	Human_STR_1134689	T	0	0	-1	0.0961593	1.68058e-06	-1|4;0|37	4	0.000909	0.00183	0.895	1	62	FALSE	FALSE
HG001	chr5	44643391	Human_STR_1134693	T	0	0	1	0.079389	2.39636e-07	0|46;1|4	4	0.000909	0.00183	0.895	1	64	FALSE	FALSE
HG001	chr5	45392790	Human_STR_1135030	A	0	0	-1	0.0540477	0.000218649	-1|3;0|51	3	0.000909	0.00183	0.895	1	73	FALSE	FALSE
HG001	chr5	45492393	Human_STR_1135067	AT	-1	-1	0	0.133267	1.7568e-17	-2|39;0|6	6	0.000117	0.000131	0.814	1	63	FALSE	FALSE
HG001	chr5	45793653	Human_STR_1135214	T	0	0	-1	0.0476588	0.000314679	-1|3;0|58	3	0.000909	0.00183	0.895	1	77	FALSE	FALSE
HG001	chr5	51084899	Human_STR_1135690	A	-2	2	-1	0.085467	1.49072e-12	-2|29;-1|6;2|29	6	0.000909	0.00183	0.895	1	93	FALSE	FALSE
HG001	chr5	52889898	Human_STR_1136489	A	0	8	7	0.0618314	1.80479e-05	0|35;7|3;8|21	3	0.000909	0.00183	0.895	1	72	FALSE	FALSE
HG001	chr5	52977959	Human_STR_1136531	A	-7	-6	-8	0.0618547	2.41809e-05	-8|3;-7|21;-6|22	3	0.000909	0.00183	0.895	1	87	FALSE	FALSE
HG001	chr5	53481463	Human_STR_1136758	A	2	9	10	0.071224	1.45802e-06	2|18;9|28;10|3	3	0.000909	0.00183	0.895	1	69	FALSE	FALSE
HG001	chr5	53551859	Human_STR_1136801	A	0	0	-1	0.0986038	6.33165e-08	-1|5;0|45	5	0.000909	0.00183	0.895	1	70	FALSE	FALSE
HG001	chr5	53789960	Human_STR_1136910	A	-8	-3	-7	0.106888	3.8833e-07	-8|11;-7|3;-3|11	3	0.000909	0.00183	0.895	1	39	FALSE	FALSE
HG001	chr5	53954096	Human_STR_1137008	A	-2	2	-1	0.159883	7.24032e-19	-2|23;-1|8;2|17	8	0.000909	0.00183	0.895	1	67	FALSE	FALSE
HG001	chr5	54954813	Human_STR_1137558	T	0	2	1	0.0666439	9.39373e-08	0|32;1|5;2|33	5	0.000909	0.00183	0.895	1	90	FALSE	FALSE
HG001	chr5	56152119	Human_STR_1138368	T	0	0	1	0.228317	1.40338e-17	0|27;1|8	8	0.000909	0.00183	0.895	1	43	FALSE	FALSE
HG001	chr5	56308778	Human_STR_1138459	A	-1	-1	-2	0.0801917	3.50045e-06	-2|4;-1|45	4	0.000909	0.00183	0.895	1	69	FALSE	FALSE
HG001	chr5	58828899	Human_STR_1139752	T	0	0	-1	0.119895	6.79061e-07	-1|4;0|29	4	0.000909	0.00183	0.895	1	58	FALSE	FALSE
HG001	chr5	59146570	Human_STR_1139924	T	0	0	-1	0.0699713	6.03172e-06	-1|4;0|52	4	0.000909	0.00183	0.895	1	82	FALSE	FALSE
HG001	chr5	59149707	Human_STR_1139926	T	-2	3	-3	0.160865	1.99879e-20	-3|10;-2|21;3|31	10	0.000909	0.00183	0.895	1	91	FALSE	FALSE
HG001	chr5	59205654	Human_STR_1139963	AC	-2	4	-3	0.16668	3.60163e-26	-6|8;-4|16;8|17	8	0.000117	0.000131	0.814	1	76	TRUE	FALSE
HG001	chr5	59427293	Human_STR_1140061	AC	-3	5	3	0.0952351	2.1451e-15	-6|25;6|4;10|17	4	0.000117	0.000131	0.814	1	92	FALSE	FALSE
HG001	chr5	59732395	Human_STR_1140191	AC	-1	4	3	0.0740347	5.47698e-12	-2|29;6|4;8|23	4	0.000117	0.000131	0.814	1	80	FALSE	FALSE
HG001	chr5	60565934	Human_STR_1140567	A	0	1	-1	0.0528568	3.92762e-05	-1|3;0|25;1|36	3	0.000909	0.00183	0.895	1	86	FALSE	FALSE
HG001	chr5	61318000	Human_STR_1140945	C	-1	-1	0	0.0645535	1.70884e-05	-1|43;0|3	3	0.000909	0.00183	0.895	1	65	FALSE	FALSE
HG001	chr5	61726498	Human_STR_1141147	A	1	-12	0	0.0593416	2.04391e-05	-12|22;0|3;1|22	3	0.000909	0.00183	0.895	1	76	FALSE	FALSE
HG001	chr5	62042021	Human_STR_1141262	A	0	0	-1	0.0573405	1.32012e-05	-1|4;0|64	4	0.000909	0.00183	0.895	1	82	FALSE	FALSE
HG001	chr5	63712321	Human_STR_1142065	T	9	14	13	0.0994589	7.82928e-08	9|23;10|1;13|4;14|16	4	0.000909	0.00183	0.895	1	83	FALSE	FALSE
HG001	chr5	63864326	Human_STR_1142123	T	0	0	-1	0.046864	0.000330274	-1|3;0|59	3	0.000909	0.00183	0.895	1	86	FALSE	FALSE
HG001	chr5	68542980	Human_STR_1144464	A	0	0	-1	0.0530353	0.000231007	-1|3;0|52	3	0.000909	0.00183	0.895	1	76	FALSE	FALSE
HG001	chr5	71598927	Human_STR_1146792	T	0	0	1	0.23052	3.00556e-07	0|10;1|3	3	0.000909	0.00183	0.895	1	20	FALSE	FALSE
HG001	chr5	71768587	Human_STR_1146896	T	0	-2	-1	0.0395095	0.000224945	-2|40;-1|3;0|34	3	0.000909	0.00183	0.895	1	98	FALSE	FALSE
HG001	chr5	71792394	Human_STR_1146911	A	-1	-18	-2	0.114836	2.43821e-06	-18|16;-2|3;-1|10	3	0.000909	0.00183	0.895	1	69	FALSE	FALSE
HG001	chr5	71819374	Human_STR_1146921	A	0	0	-1	0.0540477	0.000218649	-1|3;0|51	3	0.000909	0.00183	0.895	1	67	FALSE	FALSE
HG001	chr5	72939266	Human_STR_1147481	A	-1	1	0	0.0418505	0.00018945	-1|32;0|3;1|35	3	0.000909	0.00183	0.895	1	93	FALSE	FALSE
HG001	chr5	73379763	Human_STR_1147721	T	1	1	0	0.0379345	0.000602749	0|3;1|73	3	0.000909	0.00183	0.895	1	93	FALSE	FALSE
HG001	chr5	73790682	Human_STR_1147975	A	0	-1	-2	0.0434499	7.10021e-05	-2|3;-1|35;0|30;1|1	3	0.000909	0.00183	0.895	1	89	FALSE	FALSE
HG001	chr5	73980061	Human_STR_1148060	T	-1	-1	0	0.0502521	3.62876e-05	-2|1;-1|55;0|3	3	0.000909	0.00183	0.895	1	77	FALSE	FALSE
HG001	chr5	74131565	Human_STR_1148106	T	0	0	-1	0.0484801	0.000299566	-1|3;0|57	3	0.000909	0.00183	0.895	1	85	FALSE	FALSE
HG001	chr5	74960448	Human_STR_1148558	AC	-1	1	-2	0.139971	2.72162e-22	-4|7;-2|24;2|18	7	0.000117	0.000131	0.814	1	87	FALSE	FALSE
HG001	chr5	75111203	Human_STR_1148626	A	0	0	-1	0.139047	2.66348e-13	-1|8;0|49	8	0.000909	0.00183	0.895	1	68	FALSE	FALSE
HG001	chr5	76016255	Human_STR_1149123	A	8	8	7	0.0460945	0.000346357	7|3;8|60	3	0.000909	0.00183	0.895	1	87	FALSE	FALSE
HG001	chr5	76091697	Human_STR_1149160	T	0	0	-1	0.0640896	8.52654e-06	-1|4;0|57	4	0.000909	0.00183	0.895	1	75	FALSE	FALSE
HG001	chr5	76131515	Human_STR_1149173	A	0	0	-1	0.0540477	0.000218649	-1|3;0|51	3	0.000909	0.00183	0.895	1	72	FALSE	FALSE
HG001	chr5	76619514	Human_STR_1149478	T	0	0	-1	0.0530353	0.000231007	-1|3;0|52	3	0.000909	0.00183	0.895	1	79	FALSE	FALSE
HG001	chr5	79124463	Human_STR_1150903	A	0	-2	-1	0.0802415	1.32223e-09	-2|31;-1|6;0|32	6	0.000909	0.00183	0.895	1	91	FALSE	FALSE
HG001	chr5	79333830	Human_STR_1151116	A	0	0	-1	0.041324	0.000473154	-1|3;0|67	3	0.000909	0.00183	0.895	1	94	FALSE	FALSE
HG001	chr5	79502022	Human_STR_1151243	T	0	0	1	0.0618252	1.94668e-05	0|45;1|3	3	0.000909	0.00183	0.895	1	76	FALSE	FALSE
HG001	chr5	79539765	Human_STR_1151279	A	-14	-3	-4	0.0707821	3.38386e-07	-14|32;-4|4;-3|24	4	0.000909	0.00183	0.895	1	95	FALSE	FALSE
HG001	chr5	79563789	Human_STR_1151298	T	0	2	3	0.160698	3.70601e-21	0|25;2|19;3|9	9	0.000909	0.00183	0.895	1	73	FALSE	FALSE
HG001	chr5	80562053	Human_STR_1152025	GT	-5	3	1	0.184241	1.63796e-28	-10|25;-8|4;2|7;6|12	7	0.000117	0.000131	0.814	1	86	TRUE	FALSE
HG001	chr5	81058776	Human_STR_1152339	A	-2	-2	-1	0.203045	3.5827e-25	-2|47;-1|12	12	0.000909	0.00183	0.895	1	82	FALSE	FALSE
HG001	chr5	81747023	Human_STR_1152709	G	0	3	2	0.226996	1.48436e-11	0|8;2|5;3|6	5	0.000909	0.00183	0.895	1	29	FALSE	FALSE
HG001	chr5	82776126	Human_STR_1153253	T	-1	2	0	0.176454	1.60211e-27	-1|22;0|12;2|37	12	0.000909	0.00183	0.895	1	96	FALSE	TRUE
HG001	chr5	82980028	Human_STR_1153326	A	1	6	0	0.0593511	2.05337e-05	0|3;1|22;6|25	3	0.000909	0.00183	0.895	1	69	FALSE	FALSE
HG001	chr5	83740114	Human_STR_1153723	A	-1	1	0	0.120023	2.28041e-12	-1|22;0|7;1|24	7	0.000909	0.00183	0.895	1	70	FALSE	FALSE
HG001	chr5	83876582	Human_STR_1153800	A	-2	-2	-3	0.0779178	2.0794e-07	-3|5;-2|58	5	0.000909	0.00183	0.895	1	82	FALSE	FALSE
HG001	chr5	84066115	Human_STR_1153892	A	0	0	-1	0.10278	5.12203e-08	-1|5;0|43	5	0.000909	0.00183	0.895	1	75	FALSE	FALSE
HG001	chr5	84437621	Human_STR_1154089	A	0	-1	-2	0.154202	6.7478e-18	-2|9;-1|20;0|29;1|2	9	0.000909	0.00183	0.895	1	85	FALSE	FALSE
HG001	chr5	85215049	Human_STR_1154468	A	10	12	11	0.142326	2.96344e-11	10|15;11|6;12|24	6	0.000909	0.00183	0.895	1	74	FALSE	FALSE
HG001	chr5	85303276	Human_STR_1154520	T	0	0	-1	0.0407194	0.000493373	-1|3;0|68	3	0.000909	0.00183	0.895	1	82	FALSE	FALSE
HG001	chr5	86164119	Human_STR_1154957	A	-1	-3	-2	0.0615778	2.88707e-06	-3|28;-2|4;-1|32	4	0.000909	0.00183	0.895	1	89	FALSE	FALSE
HG001	chr5	86450450	Human_STR_1155105	T	-2	1	0	0.171542	1.70829e-22	-3|1;-2|31;0|11;1|21	11	0.000909	0.00183	0.895	1	83	FALSE	TRUE
HG001	chr5	86453567	Human_STR_1155106	T	-1	2	0	0.0649008	3.46948e-06	-1|20;0|3;2|24	3	0.000909	0.00183	0.895	1	71	FALSE	FALSE
HG001	chr5	86759047	Human_STR_1155244	T	0	0	-1	0.0540477	0.000218649	-1|3;0|51	3	0.000909	0.00183	0.895	1	88	FALSE	FALSE
HG001	chr5	86940180	Human_STR_1155308	T	-1	-1	-2	0.0674689	6.95376e-06	-2|4;-1|54	4	0.000909	0.00183	0.895	1	81	FALSE	FALSE
HG001	chr5	87117204	Human_STR_1155383	A	-1	6	5	0.135879	3.77324e-12	-1|35;5|6;6|16	6	0.000909	0.00183	0.895	1	92	FALSE	FALSE
HG001	chr5	87810525	Human_STR_1155717	A	0	0	-1	0.0520591	0.000243807	-1|3;0|53	3	0.000909	0.00183	0.895	1	83	FALSE	FALSE
HG001	chr5	88384331	Human_STR_1155947	T	0	0	-1	0.0610285	0.000153412	-1|3;0|45	3	0.000909	0.00183	0.895	1	76	FALSE	FALSE
HG001	chr5	88559066	Human_STR_1156027	A	0	-1	-2	0.0732755	4.28734e-07	-2|4;-1|30;0|23	4	0.000909	0.00183	0.895	1	79	FALSE	FALSE
HG001	chr5	88666302	Human_STR_1156064	T	0	0	-1	0.0476588	0.000314679	-1|3;0|58	3	0.000909	0.00183	0.895	1	82	FALSE	FALSE
HG001	chr5	90717432	Human_STR_1157038	T	-1	-1	-2	0.0774989	7.54e-05	-2|3;-1|35	3	0.000909	0.00183	0.895	1	57	FALSE	FALSE
HG001	chr5	92285659	Human_STR_1157839	A	0	0	-1	0.043926	0.000397603	-1|3;0|63	3	0.000909	0.00183	0.895	1	84	FALSE	FALSE
HG001	chr5	92635727	Human_STR_1157994	A	0	0	-1	0.0341672	0.000807866	-1|3;0|81	3	0.000909	0.00183	0.895	1	99	FALSE	FALSE
HG001	chr5	93380616	Human_STR_1158297	GT	4	6	5	0.10521	1.46077e-11	8|15;10|4;12|16	4	0.000117	0.000131	0.814	1	87	TRUE	FALSE
HG001	chr5	93768464	Human_STR_1158482	AT	0	0	1	0.153769	2.89278e-12	0|22;2|4	4	0.000117	0.000131	0.814	1	31	FALSE	FALSE
HG001	chr5	94148658	Human_STR_1158670	A	0	-1	-2	0.0527693	3.92796e-05	-2|3;-1|30;0|25	3	0.000909	0.00183	0.895	1	78	FALSE	FALSE
HG001	chr5	94826773	Human_STR_1158991	T	-14	1	2	0.0770639	1.49394e-08	-14|29;0|1;1|21;2|4	4	0.000909	0.00183	0.895	1	85	FALSE	FALSE
HG001	chr5	95675820	Human_STR_1159364	T	-1	-1	-2	0.165432	6.07842e-14	-2|8;-1|40	8	0.000909	0.00183	0.895	1	72	FALSE	FALSE
HG001	chr5	96016830	Human_STR_1159547	T	0	0	-1	0.0502078	0.000270761	-1|3;0|55	3	0.000909	0.00183	0.895	1	84	FALSE	FALSE
HG001	chr5	96412753	Human_STR_1159702	T	1	3	4	0.200077	7.34297e-20	1|30;3|12;4|8	8	0.000909	0.00183	0.895	1	72	FALSE	FALSE
HG001	chr5	96490331	Human_STR_1159739	GT	0	3	4	0.0749674	2.06395e-09	0|17;6|22;8|3	3	0.000117	0.000131	0.814	1	78	TRUE	FALSE
HG001	chr5	96617791	Human_STR_1159801	A	-8	-1	-7	0.0748287	1.24561e-06	-8|27;-7|3;-1|17	3	0.000909	0.00183	0.895	1	79	FALSE	FALSE
HG001	chr5	97067044	Human_STR_1160053	A	-7	-1	0	0.116462	1.39248e-15	-7|23;-1|23;0|7	7	0.000909	0.00183	0.895	1	87	FALSE	FALSE
HG001	chr5	97207956	Human_STR_1160114	T	1	1	0	0.100501	2.35264e-09	0|6;1|52;2|1	6	0.000909	0.00183	0.895	1	81	FALSE	FALSE
HG001	chr5	98271932	Human_STR_1160553	A	0	0	-1	0.0833132	1.4865e-07	-1|5;0|54	5	0.000909	0.00183	0.895	1	67	FALSE	FALSE
HG001	chr5	98727081	Human_STR_1160758	T	2	2	1	0.0419462	0.000453474	1|3;2|66	3	0.000909	0.00183	0.895	1	99	FALSE	FALSE
HG001	chr5	99104678	Human_STR_1160988	A	0	-5	-1	0.0828689	4.91843e-06	-6|1;-5|16;-4|1;-2|1;-1|3;0|18	3	0.000909	0.00183	0.895	1	60	FALSE	FALSE
HG001	chr5	99365985	Human_STR_1161075	A	0	-1	-2	0.124431	2.50095e-06	-2|3;-1|9;0|32	3	0.000909	0.00183	0.895	1	68	FALSE	FALSE
HG001	chr5	102370277	Human_STR_1162537	AT	-3	0	-4	0.178568	6.53199e-17	-8|5;-6|9;0|15	5	0.000117	0.000131	0.814	1	53	TRUE	FALSE
HG001	chr5	102881130	Human_STR_1162755	AC	1	1	0	0.199906	6.96367e-30	0|10;2|40	10	0.000117	0.000131	0.814	0.88	69	FALSE	FALSE
HG001	chr5	103038398	Human_STR_1162811	T	0	-1	-2	0.0618096	8.81764e-07	-2|4;-1|28;0|39	4	0.000909	0.00183	0.895	1	81	FALSE	FALSE
HG001	chr5	103919345	Human_STR_1163240	T	0	0	-1	0.0484801	0.000299566	-1|3;0|57	3	0.000909	0.00183	0.895	1	82	FALSE	FALSE
HG001	chr5	104944361	Human_STR_1163707	GT	-1	-1	-2	0.166593	1.29266e-20	-4|7;-2|35	7	0.000117	0.000131	0.814	1	72	FALSE	TRUE
HG001	chr5	105197197	Human_STR_1163820	T	0	0	1	0.102003	8.52987e-08	0|35;1|4	4	0.000909	0.00183	0.895	1	52	FALSE	FALSE
HG001	chr5	105367817	Human_STR_1163909	A	0	0	-1	0.0446266	0.000380016	-1|3;0|62	3	0.000909	0.00183	0.895	1	74	FALSE	FALSE
HG001	chr5	105561703	Human_STR_1163992	A	0	1	-1	0.0397767	9.29087e-05	-1|3;0|34;1|38	3	0.000909	0.00183	0.895	1	94	FALSE	FALSE
HG001	chr5	105913756	Human_STR_1164203	T	1	1	0	0.081897	3.21702e-06	0|4;1|44	4	0.000909	0.00183	0.895	1	77	FALSE	FALSE
HG001	chr5	106417059	Human_STR_1164476	T	0	0	-1	0.081897	1.62022e-07	-1|5;0|55	5	0.000909	0.00183	0.895	1	78	FALSE	FALSE
HG001	chr5	110184633	Human_STR_1166210	A	0	0	-1	0.0425867	0.000434326	-1|3;0|65	3	0.000909	0.00183	0.895	1	87	FALSE	FALSE
HG001	chr5	112048085	Human_STR_1166936	A	-5	-1	-6	0.110605	4.86203e-08	-6|4;-5|29;-1|14	4	0.000909	0.00183	0.895	1	80	FALSE	FALSE
HG001	chr5	113046686	Human_STR_1167464	A	-11	1	0	0.103599	1.24416e-09	-11|36;0|5;1|19	5	0.000909	0.00183	0.895	1	90	FALSE	FALSE
HG001	chr5	113346942	Human_STR_1167585	A	0	0	-1	0.0663214	7.4519e-06	-1|4;0|55	4	0.000909	0.00183	0.895	1	79	FALSE	FALSE
HG001	chr5	113734982	Human_STR_1167762	A	1	1	0	0.0630267	9.10474e-06	0|4;1|58	4	0.000909	0.00183	0.895	1	78	FALSE	FALSE
HG001	chr5	113993618	Human_STR_1167866	AT	0	0	-1	0.162034	9.71964e-18	-2|6;0|31	6	0.000117	0.000131	0.814	1	43	FALSE	FALSE
HG001	chr5	114202497	Human_STR_1167942	AT	0	-2	-1	0.0788706	1.62839e-08	-4|21;-2|3;0|16	3	0.000117	0.000131	0.814	1	53	FALSE	FALSE
HG001	chr5	114367651	Human_STR_1168025	T	0	0	-1	0.0491143	2.40229e-05	-1|4;0|75	4	0.000909	0.00183	0.895	1	95	FALSE	FALSE
HG001	chr5	114616172	Human_STR_1168115	A	-3	-1	0	0.06223	3.85257e-08	-3|28;-1|35;0|4	4	0.000909	0.00183	0.895	1	94	FALSE	FALSE
HG001	chr5	114991901	Human_STR_1168240	T	0	2	-1	0.172738	8.88402e-19	-1|9;0|17;2|25	9	0.000909	0.00183	0.895	1	82	FALSE	FALSE
HG001	chr5	115718602	Human_STR_1168542	A	-2	-2	-3	0.0573405	0.000184163	-3|3;-2|48	3	0.000909	0.00183	0.895	1	71	FALSE	FALSE
HG001	chr5	115913706	Human_STR_1168628	T	0	0	-2	0.0998593	1.71118e-17	-2|7;0|63	7	0.000909	0.00183	0.895	1	84	FALSE	FALSE
HG001	chr5	116074376	Human_STR_1168692	A	0	1	2	0.175643	3.27422e-30	0|38;1|24;2|13	13	0.000909	0.00183	0.895	1	92	FALSE	TRUE
HG001	chr5	116846485	Human_STR_1169060	A	0	-1	-2	0.0618466	2.41918e-05	-2|3;-1|21;0|27	3	0.000909	0.00183	0.895	1	69	FALSE	FALSE
HG001	chr5	117788251	Human_STR_1169574	T	0	0	-1	0.0484801	0.000299566	-1|3;0|57	3	0.000909	0.00183	0.895	1	85	FALSE	FALSE
HG001	chr5	117843132	Human_STR_1169600	T	1	1	0	0.0717356	9.51038e-05	0|3;1|38	3	0.000909	0.00183	0.895	1	59	FALSE	FALSE
HG001	chr5	118020351	Human_STR_1169677	T	-5	-1	-4	0.0834651	1.42318e-10	-6|1;-5|24;-4|5;-1|30	5	0.000909	0.00183	0.895	1	83	FALSE	FALSE
HG001	chr5	118189319	Human_STR_1169739	A	0	0	-1	0.0511172	0.000257056	-1|3;0|54	3	0.000909	0.00183	0.895	1	81	FALSE	FALSE
HG001	chr5	118704492	Human_STR_1169996	A	23	24	22	0.0796555	3.0181e-07	22|4;23|21;24|20;27|1	4	0.000909	0.00183	0.895	1	81	FALSE	FALSE
HG001	chr5	119856625	Human_STR_1170648	GT	-4	-4	-5	0.0768494	8.56938e-11	-10|4;-8|48	4	0.000117	0.000131	0.814	1	92	FALSE	FALSE
HG001	chr5	120120955	Human_STR_1170746	T	0	0	-1	0.0564937	1.39969e-05	-1|4;0|65	4	0.000909	0.00183	0.895	1	86	FALSE	FALSE
HG001	chr5	120308239	Human_STR_1170814	A	3	3	2	0.0573405	0.000184163	2|3;3|48	3	0.000909	0.00183	0.895	1	74	FALSE	FALSE
HG001	chr5	121488499	Human_STR_1171305	A	0	0	-1	0.139047	2.66348e-13	-1|8;0|49	8	0.000909	0.00183	0.895	1	75	FALSE	FALSE
HG001	chr5	122191416	Human_STR_1171564	T	0	0	-1	0.0710191	3.30443e-07	-1|5;0|64	5	0.000909	0.00183	0.895	1	92	FALSE	FALSE
HG001	chr5	122227740	Human_STR_1171573	T	0	0	-1	0.0407194	0.000493373	-1|3;0|68	3	0.000909	0.00183	0.895	1	86	FALSE	FALSE
HG001	chr5	126295774	Human_STR_1173579	A	-1	1	0	0.129769	5.62198e-11	-1|20;0|6;1|17	6	0.000909	0.00183	0.895	1	49	FALSE	FALSE
HG001	chr5	126962814	Human_STR_1174143	GT	2	5	4	0.155146	2.24324e-28	4|21;8|9;10|20	9	0.000117	0.000131	0.814	1	106	TRUE	FALSE
HG001	chr5	128313853	Human_STR_1174776	A	1	1	0	0.0842843	5.85731e-05	0|3;1|32	3	0.000909	0.00183	0.895	1	59	FALSE	FALSE
HG001	chr5	128688717	Human_STR_1174925	A	-19	-8	-18	0.135808	2.99103e-14	-19|20;-18|6;-17|1;-8|18	6	0.000909	0.00183	0.895	1	89	FALSE	FALSE
HG001	chr5	129295101	Human_STR_1175175	A	0	0	-1	0.089492	1.03624e-07	-1|5;0|50	5	0.000909	0.00183	0.895	1	72	FALSE	FALSE
HG001	chr5	129919114	Human_STR_1175443	A	2	2	1	0.103879	1.2258e-06	1|4;2|34	4	0.000909	0.00183	0.895	1	55	FALSE	FALSE
HG001	chr5	130000733	Human_STR_1175486	T	-1	-1	-2	0.062339	0.000143959	-2|3;-1|44	3	0.000909	0.00183	0.895	1	78	FALSE	FALSE
HG001	chr5	130350195	Human_STR_1175637	A	0	0	-1	0.0682957	0.000109939	-1|3;0|40	3	0.000909	0.00183	0.895	1	61	FALSE	FALSE
HG001	chr5	130552896	Human_STR_1175713	GT	0	2	1	0.0861441	1.02751e-13	0|26;2|5;4|24	5	0.000117	0.000131	0.814	1	99	FALSE	FALSE
HG001	chr5	131141918	Human_STR_1175948	A	-1	-1	-2	0.0792015	1.91619e-07	-2|5;-1|57	5	0.000909	0.00183	0.895	1	98	FALSE	FALSE
HG001	chr5	131772421	Human_STR_1176430	A	-2	-1	-3	0.0617	2.42277e-05	-3|3;-2|36;-1|21	3	0.000909	0.00183	0.895	1	81	FALSE	FALSE
HG001	chr5	131928144	Human_STR_1176519	A	0	1	2	0.0831618	2.12265e-10	0|25;1|27;2|5	5	0.000909	0.00183	0.895	1	78	FALSE	FALSE
HG001	chr5	131941143	Human_STR_1176529	T	-5	-1	0	0.179918	9.62819e-22	-5|16;-1|22;0|9	9	0.000909	0.00183	0.895	1	78	FALSE	FALSE
HG001	chr5	132061769	Human_STR_1176574	T	-1	-1	-2	0.0923396	4.44133e-05	-2|3;-1|29	3	0.000909	0.00183	0.895	1	45	FALSE	FALSE
HG001	chr5	132646093	Human_STR_1176852	A	1	5	6	0.0867627	8.93511e-09	1|27;5|19;6|4	4	0.000909	0.00183	0.895	1	80	FALSE	FALSE
HG001	chr5	133221892	Human_STR_1177317	T	1	9	4	0.0681927	2.48271e-12	1|19;4|3;8|1;9|23	3	0.000909	0.00183	0.895	1	88	FALSE	FALSE
HG001	chr5	134001716	Human_STR_1177619	A	-1	-1	0	0.0695336	4.10847e-07	-1|53;0|4	4	0.000909	0.00183	0.895	1	91	FALSE	FALSE
HG001	chr5	134083170	Human_STR_1177704	T	0	0	-1	0.231486	9.01011e-19	-1|10;0|33	10	0.000909	0.00183	0.895	1	93	FALSE	TRUE
HG001	chr5	134476926	Human_STR_1178038	A	0	0	1	0.0461795	4.66674e-05	0|61;1|3	3	0.000909	0.00183	0.895	1	82	FALSE	FALSE
HG001	chr5	136335904	Human_STR_1179060	A	0	-3	-4	0.0645358	1.58231e-05	-4|3;-3|20;0|22	3	0.000909	0.00183	0.895	1	74	FALSE	FALSE
HG001	chr5	136751330	Human_STR_1179203	T	0	0	1	0.0499435	1.55094e-06	0|75;1|4	4	0.000909	0.00183	0.895	1	94	FALSE	FALSE
HG001	chr5	136762165	Human_STR_1179206	AC	-2	2	1	0.057647	7.23769e-09	-4|24;2|3;4|23	3	0.000117	0.000131	0.814	1	92	FALSE	FALSE
HG001	chr5	137324793	Human_STR_1179382	A	0	0	1	0.0856119	4.28442e-09	0|53;1|5	5	0.000909	0.00183	0.895	1	77	FALSE	FALSE
HG001	chr5	137401559	Human_STR_1179406	A	-1	1	-2	0.0707653	1.21219e-05	-2|3;-1|30;1|18	3	0.000909	0.00183	0.895	1	78	FALSE	FALSE
HG001	chr5	138343511	Human_STR_1180141	A	0	0	1	0.0695336	4.10847e-07	0|53;1|4	4	0.000909	0.00183	0.895	1	93	FALSE	FALSE
HG001	chr5	141118846	Human_STR_1182267	T	0	0	1	0.0814011	2.16478e-07	-1|2;0|43;1|4	4	0.000909	0.00183	0.895	1	74	FALSE	FALSE
HG001	chr5	141794304	Human_STR_1182618	A	0	1	2	0.0480215	6.79564e-06	0|37;1|28;2|3	3	0.000909	0.00183	0.895	1	78	FALSE	FALSE
HG001	chr5	142014649	Human_STR_1182774	T	1	25	0	0.18709	3.25832e-19	0|9;1|27;25|15	9	0.000909	0.00183	0.895	1	78	FALSE	FALSE
HG001	chr5	144161334	Human_STR_1184084	T	-5	-1	-6	0.263698	3.8716e-43	-6|19;-5|17;-1|27	19	0.000909	0.00183	0.895	1	92	FALSE	FALSE
HG001	chr5	144525277	Human_STR_1184269	T	9	0	8	0.0827068	7.17427e-06	0|40;8|3;9|15	3	0.000909	0.00183	0.895	1	92	FALSE	FALSE
HG001	chr5	144842316	Human_STR_1184410	T	-5	-3	-4	0.0992589	3.84142e-07	-5|26;-4|4;-3|16	4	0.000909	0.00183	0.895	1	85	FALSE	FALSE
HG001	chr5	145128980	Human_STR_1184543	A	0	-2	-3	0.082699	1.82027e-07	-3|4;-2|20;0|35	4	0.000909	0.00183	0.895	1	85	FALSE	FALSE
HG001	chr5	145363117	Human_STR_1184678	A	0	0	-1	0.0520591	0.000243807	-1|3;0|53	3	0.000909	0.00183	0.895	1	71	FALSE	FALSE
HG001	chr5	145758995	Human_STR_1184845	T	1	1	0	0.062339	0.000143959	0|3;1|44	3	0.000909	0.00183	0.895	1	79	FALSE	FALSE
HG001	chr5	146421092	Human_STR_1185312	A	-3	-1	-2	0.10665	2.0953e-10	-4|1;-3|23;-2|6;-1|22	6	0.000909	0.00183	0.895	1	71	FALSE	FALSE
HG001	chr5	146702057	Human_STR_1185445	A	0	0	-1	0.0663214	7.4519e-06	-1|4;0|55	4	0.000909	0.00183	0.895	1	81	FALSE	FALSE
HG001	chr5	146912239	Human_STR_1185556	A	0	2	1	0.0675637	4.41797e-05	-1|1;0|38;1|3;2|19	3	0.000909	0.00183	0.895	1	83	FALSE	FALSE
HG001	chr5	146940512	Human_STR_1185572	A	0	1	-1	0.0532513	1.6208e-06	-1|4;0|41;1|33	4	0.000909	0.00183	0.895	1	87	FALSE	FALSE
HG001	chr5	147180749	Human_STR_1185682	A	0	0	-1	0.0582142	1.24393e-05	-1|4;0|63	4	0.000909	0.00183	0.895	1	90	FALSE	FALSE
HG001	chr5	147249909	Human_STR_1185711	A	0	8	9	0.110975	3.00849e-09	0|25;8|14;9|4	4	0.000909	0.00183	0.895	1	75	FALSE	FALSE
HG001	chr5	147654227	Human_STR_1185949	T	0	0	-1	0.0855297	2.70152e-06	-1|4;0|42	4	0.000909	0.00183	0.895	1	59	FALSE	FALSE
HG001	chr5	147869140	Human_STR_1186035	A	-3	-3	-4	0.0640896	8.52654e-06	-4|4;-3|57	4	0.000909	0.00183	0.895	1	73	FALSE	FALSE
HG001	chr5	147970427	Human_STR_1186077	T	0	0	1	0.0454574	4.89041e-05	0|62;1|3	3	0.000909	0.00183	0.895	1	86	FALSE	FALSE
HG001	chr5	148370133	Human_STR_1186267	A	0	0	1	0.0977913	4.58101e-11	0|55;1|6	6	0.000909	0.00183	0.895	1	78	FALSE	FALSE
HG001	chr5	149129598	Human_STR_1186596	T	0	0	-1	0.146258	4.81555e-15	-1|9;0|52	9	0.000909	0.00183	0.895	1	103	FALSE	FALSE
HG001	chr5	150127834	Human_STR_1187243	A	-1	3	2	0.0935817	4.7514e-11	-2|2;-1|27;0|1;2|6;3|26	6	0.000909	0.00183	0.895	1	93	FALSE	FALSE
HG001	chr5	152291105	Human_STR_1188418	GT	-1	4	3	0.10867	1.20328e-15	-2|28;6|5;8|18	5	0.000117	0.000131	0.814	1	75	TRUE	FALSE
HG001	chr5	152394845	Human_STR_1188462	T	-4	-2	-3	0.0516469	5.9295e-06	-4|36;-3|4;-2|34	4	0.000909	0.00183	0.895	1	98	FALSE	FALSE
HG001	chr5	152509118	Human_STR_1188514	A	2	2	1	0.0573405	1.32012e-05	1|4;2|64	4	0.000909	0.00183	0.895	1	89	FALSE	FALSE
HG001	chr5	152513412	Human_STR_1188516	T	-9	-9	-10	0.0540477	0.000218649	-10|3;-9|51	3	0.000909	0.00183	0.895	1	87	FALSE	FALSE
HG001	chr5	152611845	Human_STR_1188566	T	0	0	-1	0.117734	2.54855e-08	-1|5;0|37	5	0.000909	0.00183	0.895	1	74	FALSE	FALSE
HG001	chr5	153086804	Human_STR_1188709	A	0	0	-1	0.0938311	1.8568e-06	-1|4;0|38	4	0.000909	0.00183	0.895	1	54	FALSE	FALSE
HG001	chr5	153090373	Human_STR_1188714	A	0	2	-1	0.059318	2.1113e-05	-1|3;0|25;2|22	3	0.000909	0.00183	0.895	1	72	FALSE	FALSE
HG001	chr5	153933440	Human_STR_1189066	A	0	-1	-2	0.0707618	5.00895e-07	-2|4;-1|24;0|40	4	0.000909	0.00183	0.895	1	102	FALSE	FALSE
HG001	chr5	154191434	Human_STR_1189188	C	-5	-5	0	0.178567	2.4349e-30	-5|23;0|5	5	0.000909	0.00183	0.895	1	39	FALSE	FALSE
HG001	chr5	154858194	Human_STR_1189705	G	2	2	3	0.102889	4.08541e-06	2|26;3|3	3	0.000909	0.00183	0.895	1	48	FALSE	FALSE
HG001	chr5	155452599	Human_STR_1190021	A	-11	0	-10	0.138822	7.3703e-12	-11|13;-10|5;0|16	5	0.000909	0.00183	0.895	1	53	FALSE	FALSE
HG001	chr5	156307554	Human_STR_1190425	T	-1	1	-2	0.0537617	2.88412e-05	-2|3;-1|24;0|2;1|28	3	0.000909	0.00183	0.895	1	91	FALSE	FALSE
HG001	chr5	156855876	Human_STR_1190686	A	0	0	-1	0.0530353	0.000231007	-1|3;0|52	3	0.000909	0.00183	0.895	1	80	FALSE	FALSE
HG001	chr5	156857308	Human_STR_1190689	T	0	1	-1	0.0706291	1.58263e-05	-1|3;0|21;1|18	3	0.000909	0.00183	0.895	1	72	FALSE	FALSE
HG001	chr5	157091447	Human_STR_1190904	A	0	0	-1	0.0493293	0.000284929	-1|3;0|56	3	0.000909	0.00183	0.895	1	79	FALSE	FALSE
HG001	chr5	157768876	Human_STR_1191358	A	-1	-1	-2	0.045349	0.000362936	-2|3;-1|61	3	0.000909	0.00183	0.895	1	85	FALSE	FALSE
HG001	chr5	157857225	Human_STR_1191428	A	-1	1	-2	0.104704	6.51837e-08	-2|4;-1|15;1|16	4	0.000909	0.00183	0.895	1	46	FALSE	FALSE
HG001	chr5	157978886	Human_STR_1191547	T	-4	-3	-2	0.0678548	2.2962e-06	-4|27;-3|19;-2|3	3	0.000909	0.00183	0.895	1	75	FALSE	FALSE
HG001	chr5	158752328	Human_STR_1191925	A	0	-3	-4	0.0509598	3.29666e-05	-4|3;-3|26;-1|1;0|38	3	0.000909	0.00183	0.895	1	85	FALSE	FALSE
HG001	chr5	158818934	Human_STR_1191951	A	0	0	1	0.055938	2.63408e-05	0|50;1|3	3	0.000909	0.00183	0.895	1	76	FALSE	FALSE
HG001	chr5	159216948	Human_STR_1192163	T	0	6	-1	0.0674961	1.3689e-05	-1|3;0|19;6|28	3	0.000909	0.00183	0.895	1	77	FALSE	FALSE
HG001	chr5	159814161	Human_STR_1192461	A	0	-1	-2	0.0569969	3.11202e-05	-2|3;-1|23;0|25	3	0.000909	0.00183	0.895	1	73	FALSE	FALSE
HG001	chr5	160958583	Human_STR_1193181	T	-1	1	-2	0.15341	1.13946e-08	-2|4;-1|9;1|21	4	0.000909	0.00183	0.895	1	69	FALSE	FALSE
HG001	chr5	161049561	Human_STR_1193238	T	4	4	3	0.0425867	0.000434326	3|3;4|65	3	0.000909	0.00183	0.895	1	81	FALSE	FALSE
HG001	chr5	161182428	Human_STR_1193294	A	0	0	-1	0.165432	1.47704e-15	-1|9;0|45	9	0.000909	0.00183	0.895	1	80	FALSE	FALSE
HG001	chr5	161416697	Human_STR_1193401	A	2	23	1	0.0902659	1.18584e-07	1|4;2|20;23|18	4	0.000909	0.00183	0.895	1	91	FALSE	FALSE
HG001	chr5	162321571	Human_STR_1193869	T	0	0	-1	0.0772024	6.21656e-10	-1|7;0|82	7	0.000909	0.00183	0.895	1	111	FALSE	FALSE
HG001	chr5	163056981	Human_STR_1194216	A	0	0	-1	0.0883237	2.41245e-10	-1|7;0|71	7	0.000909	0.00183	0.895	1	97	FALSE	FALSE
HG001	chr5	163143067	Human_STR_1194265	T	0	-2	-1	0.0705109	3.86994e-05	-2|22;-1|3;0|18	3	0.000909	0.00183	0.895	1	76	FALSE	FALSE
HG001	chr5	163231941	Human_STR_1194312	T	0	1	-1	0.106424	4.20846e-06	-1|3;0|20;1|11	3	0.000909	0.00183	0.895	1	64	FALSE	FALSE
HG001	chr5	163258339	Human_STR_1194321	A	0	1	-1	0.0569796	3.11513e-05	-1|3;0|23;1|37	3	0.000909	0.00183	0.895	1	86	FALSE	FALSE
HG001	chr5	163339772	Human_STR_1194383	A	-2	-2	-1	0.099434	4.54425e-06	-2|27;-1|3	3	0.000909	0.00183	0.895	1	43	FALSE	FALSE
HG001	chr5	163533707	Human_STR_1194494	T	1	8	2	0.0679622	1.693e-06	1|30;2|3;8|19	3	0.000909	0.00183	0.895	1	75	FALSE	FALSE
HG001	chr5	164622703	Human_STR_1195041	A	0	0	1	0.0605468	2.07334e-05	0|46;1|3	3	0.000909	0.00183	0.895	1	79	FALSE	FALSE
HG001	chr5	164834912	Human_STR_1195164	T	-4	-4	-5	0.0740134	4.82213e-06	-5|4;-4|49	4	0.000909	0.00183	0.895	1	78	FALSE	FALSE
HG001	chr5	165255669	Human_STR_1195382	A	-1	5	0	0.122825	1.52612e-11	-2|5;-1|11;0|5;4|1;5|23	5	0.000909	0.00183	0.895	1	63	FALSE	FALSE
HG001	chr5	165413185	Human_STR_1195471	A	0	3	1	0.229276	6.55031e-27	0|13;1|11;3|22	11	0.000909	0.00183	0.895	1	67	FALSE	FALSE
HG001	chr5	165757267	Human_STR_1195678	T	0	3	2	0.0743642	1.16537e-05	0|17;2|3;3|31	3	0.000909	0.00183	0.895	1	83	FALSE	FALSE
HG001	chr5	166264295	Human_STR_1195985	A	0	0	-1	0.0785545	3.80194e-06	-1|4;0|46	4	0.000909	0.00183	0.895	1	70	FALSE	FALSE
HG001	chr5	166751678	Human_STR_1196266	A	4	9	10	0.166669	2.26031e-21	4|24;9|18;10|9	9	0.000909	0.00183	0.895	1	81	FALSE	FALSE
HG001	chr5	166896828	Human_STR_1196374	A	0	0	-1	0.0682957	0.000109939	-1|3;0|40	3	0.000909	0.00183	0.895	1	69	FALSE	FALSE
HG001	chr5	167318429	Human_STR_1196623	T	0	0	1	0.124691	7.35943e-19	-1|1;0|69;1|10	10	0.000909	0.00183	0.895	1	97	FALSE	FALSE
HG001	chr5	167426547	Human_STR_1196706	A	0	2	3	0.105078	4.00888e-09	0|26;2|15;3|4	4	0.000909	0.00183	0.895	1	66	FALSE	TRUE
HG001	chr5	167724289	Human_STR_1196879	T	0	0	-1	0.0419462	0.000453474	-1|3;0|66	3	0.000909	0.00183	0.895	1	86	FALSE	FALSE
HG001	chr5	167831984	Human_STR_1196943	A	0	-2	-1	0.262016	1.86771e-23	-2|10;-1|11;0|51	11	0.000909	0.00183	0.895	1	95	FALSE	TRUE
HG001	chr5	167909911	Human_STR_1196995	T	0	0	-1	0.0600467	1.10132e-05	-1|4;0|61	4	0.000909	0.00183	0.895	1	79	FALSE	FALSE
HG001	chr5	167928896	Human_STR_1197009	A	0	1	-1	0.0876049	7.98799e-06	-1|3;0|14;1|17	3	0.000909	0.00183	0.895	1	42	FALSE	FALSE
HG001	chr5	168003305	Human_STR_1197047	AC	-3	-1	-2	0.0499191	7.03399e-08	-6|27;-4|3;-2|30	3	0.000117	0.000131	0.814	1	82	TRUE	FALSE
HG001	chr5	168508620	Human_STR_1197376	A	-1	-1	0	0.0903245	7.49626e-11	-1|60;0|6	6	0.000909	0.00183	0.895	1	96	FALSE	FALSE
HG001	chr5	169045429	Human_STR_1197672	A	0	0	-1	0.0712861	5.60619e-06	-1|4;0|51	4	0.000909	0.00183	0.895	1	72	FALSE	FALSE
HG001	chr5	169853805	Human_STR_1198045	T	-15	4	0	0.0769503	4.60088e-19	-15|20;-14|2;0|4;4|22;9|1	4	0.000909	0.00183	0.895	1	85	FALSE	FALSE
HG001	chr5	170972176	Human_STR_1198513	T	0	0	-1	0.0682957	0.000109939	-1|3;0|40	3	0.000909	0.00183	0.895	1	71	FALSE	FALSE
HG001	chr5	171665907	Human_STR_1198973	T	0	0	-1	0.0986038	1.51708e-06	-1|4;0|36	4	0.000909	0.00183	0.895	1	61	FALSE	FALSE
HG001	chr5	172423546	Human_STR_1199562	G	0	2	1	0.178348	3.92394e-10	0|9;1|5;2|35	5	0.000909	0.00183	0.895	1	68	FALSE	FALSE
HG001	chr5	173334024	Human_STR_1200234	A	0	3	2	0.0674906	1.58326e-05	0|19;2|3;3|22	3	0.000909	0.00183	0.895	1	67	FALSE	FALSE
HG001	chr5	175572659	Human_STR_1201518	A	0	0	-1	0.0511172	0.000257056	-1|3;0|54	3	0.000909	0.00183	0.895	1	82	FALSE	FALSE
HG001	chr5	177418351	Human_STR_1202848	T	0	0	-1	0.0687065	6.48064e-06	-1|4;0|53	4	0.000909	0.00183	0.895	1	86	FALSE	FALSE
HG001	chr5	177567280	Human_STR_1202928	A	-1	-1	-2	0.0701633	0.00010155	-2|3;-1|38;0|1	3	0.000909	0.00183	0.895	1	100	FALSE	FALSE
HG001	chr5	178102524	Human_STR_1203317	A	0	5	6	0.131462	1.00936e-11	0|33;5|14;6|5	5	0.000909	0.00183	0.895	1	76	FALSE	FALSE
HG001	chr5	180660207	Human_STR_1205138	T	0	1	2	0.0951079	8.84626e-09	0|17;1|22;2|4	4	0.000909	0.00183	0.895	1	62	FALSE	FALSE
HG001	chr5	180663252	Human_STR_1205143	T	0	-2	-1	0.0590433	6.71714e-05	-2|23;-1|3;0|22	3	0.000909	0.00183	0.895	1	71	FALSE	FALSE
HG001	chr5	180873437	Human_STR_1205259	A	0	0	-1	0.0419462	0.000453474	-1|3;0|66	3	0.000909	0.00183	0.895	1	98	FALSE	FALSE
HG001	chr5	181113070	Human_STR_1205368	A	-5	1	0	0.110537	4.8731e-08	-5|14;0|4;1|15	4	0.000909	0.00183	0.895	1	53	FALSE	FALSE
HG001	chr5	181180972	Human_STR_1205415	T	3	5	4	0.099485	3.31083e-10	2|1;3|34;4|6;5|24	6	0.000909	0.00183	0.895	1	95	TRUE	FALSE
HG001	chr6	346430	Human_STR_1205732	AC	0	3	4	0.246023	1.23472e-106	-2|1;0|79;6|32;8|31	31	0.000117	0.000131	0.814	1	218	TRUE	FALSE
HG001	chr6	364796	Human_STR_1205739	T	-1	8	0	0.222323	1.71785e-59	-1|31;0|24;2|1;8|37;9|23	24	0.000909	0.00183	0.895	1	202	FALSE	FALSE
HG001	chr6	773729	Human_STR_1205914	A	2	2	1	0.0597331	0.000163259	1|3;2|46	3	0.000909	0.00183	0.895	1	70	FALSE	FALSE
HG001	chr6	1610016	Human_STR_1206288	C	0	0	1	0.0743737	1.11184e-05	0|37;1|3	3	0.000909	0.00183	0.895	1	51	FALSE	FALSE
HG001	chr6	2059708	Human_STR_1206498	A	7	18	6	0.139492	4.2155e-14	6|7;7|25;17|3;18|15	7	0.000909	0.00183	0.895	1	70	TRUE	FALSE
HG001	chr6	2593941	Human_STR_1206763	A	-1	-1	0	0.0691243	1.38928e-05	-1|40;0|3	3	0.000909	0.00183	0.895	1	79	FALSE	FALSE
HG001	chr6	2944010	Human_STR_1206974	A	0	-2	-1	0.0930247	1.59944e-05	-2|13;-1|3;0|30	3	0.000909	0.00183	0.895	1	75	FALSE	FALSE
HG001	chr6	3362405	Human_STR_1207201	A	0	17	16	0.140448	8.8196e-09	0|35;15|1;16|4;17|12	4	0.000909	0.00183	0.895	1	109	FALSE	FALSE
HG001	chr6	7081945	Human_STR_1209192	A	-1	1	-2	0.0855691	3.69339e-09	-2|5;-1|26;1|24	5	0.000909	0.00183	0.895	1	82	FALSE	FALSE
HG001	chr6	7366246	Human_STR_1209392	A	0	0	-1	0.155591	1.02661e-13	-1|8;0|43	8	0.000909	0.00183	0.895	1	64	FALSE	FALSE
HG001	chr6	7664657	Human_STR_1209628	A	-1	-1	0	0.0650304	5.38474e-07	-2|1;-1|56;0|4	4	0.000909	0.00183	0.895	1	89	FALSE	FALSE
HG001	chr6	7899526	Human_STR_1209750	AGGG	0	0	2	0.238092	9.16324e-23	0|16;8|5	5	2e-05	4.5e-05	0.661	1	49	FALSE	FALSE
HG001	chr6	7914025	Human_STR_1209761	A	-2	-2	-1	0.0827314	8.02516e-06	-2|33;-1|3	3	0.000909	0.00183	0.895	1	48	FALSE	FALSE
HG001	chr6	8006253	Human_STR_1209808	A	0	-2	-3	0.0434133	5.5033e-05	-3|3;-2|47;0|31	3	0.000909	0.00183	0.895	1	93	FALSE	FALSE
HG001	chr6	8281314	Human_STR_1209976	C	-2	0	1	0.140015	8.67905e-08	-2|10;-1|1;0|9;1|3;2|1	3	0.000909	0.00183	0.895	1	32	FALSE	FALSE
HG001	chr6	9132951	Human_STR_1210404	T	0	0	1	0.0931712	6.18618e-11	0|58;1|6	6	0.000909	0.00183	0.895	1	85	FALSE	FALSE
HG001	chr6	9252635	Human_STR_1210464	A	0	0	1	0.0461795	4.66674e-05	0|61;1|3	3	0.000909	0.00183	0.895	1	82	FALSE	FALSE
HG001	chr6	9402954	Human_STR_1210534	T	0	6	-1	0.0570123	2.32329e-05	-1|3;0|23;6|24	3	0.000909	0.00183	0.895	1	77	FALSE	FALSE
HG001	chr6	9441636	Human_STR_1210551	A	-1	3	0	0.109206	3.22783e-11	-1|23;0|5;2|2;3|16	5	0.000909	0.00183	0.895	1	73	FALSE	FALSE
HG001	chr6	9640260	Human_STR_1210658	A	0	0	-1	0.046864	0.000330274	-1|3;0|59	3	0.000909	0.00183	0.895	1	78	FALSE	FALSE
HG001	chr6	9663429	Human_STR_1210673	T	0	0	-1	0.116336	9.55323e-10	-1|6;0|45	6	0.000909	0.00183	0.895	1	65	FALSE	FALSE
HG001	chr6	9710677	Human_STR_1210690	A	1	2	0	0.166362	3.60882e-20	0|10;1|20;2|40	10	0.000909	0.00183	0.895	1	95	FALSE	FALSE
HG001	chr6	9899592	Human_STR_1210764	AC	1	4	5	0.111085	5.83072e-13	2|14;8|18;10|4	4	0.000117	0.000131	0.814	1	65	FALSE	FALSE
HG001	chr6	10116201	Human_STR_1210895	A	-1	7	6	0.0593254	2.04293e-05	-1|22;6|3;7|27	3	0.000909	0.00183	0.895	1	90	FALSE	FALSE
HG001	chr6	10215026	Human_STR_1210962	T	-2	-2	-1	0.0618252	1.94668e-05	-2|45;-1|3	3	0.000909	0.00183	0.895	1	90	FALSE	FALSE
HG001	chr6	10949722	Human_STR_1211551	T	1	1	0	0.0432464	0.000415705	0|3;1|64	3	0.000909	0.00183	0.895	1	86	FALSE	FALSE
HG001	chr6	11596662	Human_STR_1211912	A	0	-1	-2	0.0733199	4.28474e-07	-2|4;-1|25;0|23	4	0.000909	0.00183	0.895	1	70	FALSE	FALSE
HG001	chr6	12090736	Human_STR_1212186	T	0	4	1	0.0642597	3.53104e-08	0|27;1|4;4|28	4	0.000909	0.00183	0.895	1	92	FALSE	FALSE
HG001	chr6	12348461	Human_STR_1212333	T	-2	-1	0	0.106895	5.21762e-07	-2|16;-1|11;0|3	3	0.000909	0.00183	0.895	1	46	FALSE	FALSE
HG001	chr6	12456139	Human_STR_1212390	T	0	0	-1	0.0585116	0.000173507	-1|3;0|47	3	0.000909	0.00183	0.895	1	77	FALSE	FALSE
HG001	chr6	13017186	Human_STR_1212708	A	0	1	-1	0.277875	4.42668e-23	-1|10;0|8;1|36	10	0.000909	0.00183	0.895	1	76	FALSE	FALSE
HG001	chr6	13243245	Human_STR_1212832	T	0	0	-1	0.0390034	0.000557318	-1|3;0|71	3	0.000909	0.00183	0.895	1	98	FALSE	FALSE
HG001	chr6	13733729	Human_STR_1213126	T	0	1	-1	0.0548418	3.50581e-05	-1|3;0|24;1|36	3	0.000909	0.00183	0.895	1	88	FALSE	FALSE
HG001	chr6	14423183	Human_STR_1213538	T	-1	-1	-2	0.0476588	0.000314679	-2|3;-1|58	3	0.000909	0.00183	0.895	1	81	FALSE	FALSE
HG001	chr6	14697212	Human_STR_1213677	A	0	-4	-3	0.0747586	1.3315e-06	-4|22;-3|3;0|17	3	0.000909	0.00183	0.895	1	70	FALSE	FALSE
HG001	chr6	14983568	Human_STR_1213904	A	-7	-2	-8	0.0570181	2.31167e-05	-8|3;-7|28;-2|23	3	0.000909	0.00183	0.895	1	71	FALSE	FALSE
HG001	chr6	15534660	Human_STR_1214436	A	-2	-1	-3	0.124353	1.24373e-11	-3|6;-2|26;-1|18	6	0.000909	0.00183	0.895	1	69	FALSE	FALSE
HG001	chr6	16208062	Human_STR_1214805	A	0	0	-1	0.0602125	7.42886e-07	-1|5;0|76	5	0.000909	0.00183	0.895	1	104	FALSE	FALSE
HG001	chr6	16409653	Human_STR_1214936	A	-1	1	0	0.10799	7.14183e-09	-1|18;0|5;1|22	5	0.000909	0.00183	0.895	1	77	FALSE	FALSE
HG001	chr6	18030359	Human_STR_1216215	T	0	2	-1	0.0863434	1.51276e-07	-1|4;0|19;2|27	4	0.000909	0.00183	0.895	1	74	FALSE	FALSE
HG001	chr6	18034207	Human_STR_1216218	A	0	0	1	0.0631598	1.82521e-05	0|44;1|3	3	0.000909	0.00183	0.895	1	78	FALSE	FALSE
HG001	chr6	18252510	Human_STR_1216410	A	0	3	1	0.124901	3.7535e-09	0|27;1|4;3|12	4	0.000909	0.00183	0.895	1	72	FALSE	FALSE
HG001	chr6	18845219	Human_STR_1216791	T	0	0	-1	0.0699713	6.03172e-06	-1|4;0|52	4	0.000909	0.00183	0.895	1	71	FALSE	FALSE
HG001	chr6	19833444	Human_STR_1217282	A	0	0	-1	0.062339	0.000143959	-1|3;0|44	3	0.000909	0.00183	0.895	1	61	FALSE	FALSE
HG001	chr6	20937861	Human_STR_1217958	T	0	-1	1	0.0513781	5.51424e-06	-1|35;0|26;1|3	3	0.000909	0.00183	0.895	1	82	FALSE	FALSE
HG001	chr6	21382485	Human_STR_1218242	A	0	0	-1	0.0513202	0.000254189	-1|3;0|52;1|2	3	0.000909	0.00183	0.895	1	85	FALSE	FALSE
HG001	chr6	22428006	Human_STR_1219065	A	0	2	1	0.266698	2.0058e-17	0|7;1|8;2|18	8	0.000909	0.00183	0.895	1	60	FALSE	FALSE
HG001	chr6	23547179	Human_STR_1219637	T	0	0	-1	0.0401315	0.000514135	-1|3;0|69	3	0.000909	0.00183	0.895	1	97	FALSE	FALSE
HG001	chr6	23791079	Human_STR_1219746	T	0	0	-1	0.0419462	0.000453474	-1|3;0|66	3	0.000909	0.00183	0.895	1	95	FALSE	FALSE
HG001	chr6	23927857	Human_STR_1219810	A	-1	5	0	0.115256	1.80932e-13	-1|20;0|6;5|26	6	0.000909	0.00183	0.895	1	86	FALSE	FALSE
HG001	chr6	23988615	Human_STR_1219837	A	-1	1	0	0.0679074	4.34215e-05	-2|1;-1|18;0|3;1|22;2|1	3	0.000909	0.00183	0.895	1	65	FALSE	FALSE
HG001	chr6	24095202	Human_STR_1219889	T	7	10	8	0.08792	1.78333e-08	7|19;8|4;9|1;10|20	4	0.000909	0.00183	0.895	1	77	FALSE	FALSE
HG001	chr6	24158772	Human_STR_1219921	A	-2	-2	-3	0.114024	1.07953e-09	-3|6;-2|46	6	0.000909	0.00183	0.895	1	83	FALSE	FALSE
HG001	chr6	24756901	Human_STR_1220344	T	0	-2	-1	0.063563	2.53702e-06	-2|30;-1|4;0|27	4	0.000909	0.00183	0.895	1	86	FALSE	FALSE
HG001	chr6	25357077	Human_STR_1220740	T	0	0	-1	0.0986038	2.64257e-09	-1|6;0|54	6	0.000909	0.00183	0.895	1	74	FALSE	FALSE
HG001	chr6	27733494	Human_STR_1222218	T	0	5	-1	0.0476813	4.00652e-05	-1|3;0|28;5|28	3	0.000909	0.00183	0.895	1	72	FALSE	FALSE
HG001	chr6	33156315	Human_STR_1225480	AC	0	0	2	0.125006	2.35059e-11	0|21;4|3	3	0.000117	0.000131	0.814	1	38	FALSE	FALSE
HG001	chr6	33470773	Human_STR_1225750	T	1	1	0	0.141563	3.38386e-07	0|4;1|24	4	0.000909	0.00183	0.895	1	42	FALSE	FALSE
HG001	chr6	34936062	Human_STR_1226905	A	0	0	-1	0.151223	5.29853e-11	-2|4;-1|6;0|46	6	0.000909	0.00183	0.895	1	87	FALSE	FALSE
HG001	chr6	35126651	Human_STR_1227024	T	0	-2	-1	0.0473945	0.000130914	-2|35;-1|3;0|28	3	0.000909	0.00183	0.895	1	96	FALSE	FALSE
HG001	chr6	35516528	Human_STR_1227266	A	0	3	2	0.0617821	2.09659e-05	0|30;2|3;3|21	3	0.000909	0.00183	0.895	1	87	FALSE	FALSE
HG001	chr6	36554379	Human_STR_1228149	A	0	0	1	0.0569951	2.48558e-05	0|49;1|3	3	0.000909	0.00183	0.895	1	78	FALSE	FALSE
HG001	chr6	37574260	Human_STR_1228946	A	0	0	-1	0.0699713	0.000102347	-1|3;0|39	3	0.000909	0.00183	0.895	1	55	FALSE	FALSE
HG001	chr6	38664976	Human_STR_1229655	T	-2	1	0	0.0461359	5.13298e-05	-2|29;0|3;1|31	3	0.000909	0.00183	0.895	1	87	FALSE	FALSE
HG001	chr6	39123476	Human_STR_1229922	T	0	1	-1	0.0433867	7.16838e-05	-1|3;0|31;1|39	3	0.000909	0.00183	0.895	1	86	FALSE	FALSE
HG001	chr6	39700718	Human_STR_1230232	T	-1	-1	0	0.0519456	3.28622e-05	-1|54;0|3	3	0.000909	0.00183	0.895	1	79	FALSE	FALSE
HG001	chr6	41525870	Human_STR_1230965	T	-1	-1	0	0.153874	2.60653e-12	-2|1;-1|32;0|6	6	0.000909	0.00183	0.895	1	54	FALSE	FALSE
HG001	chr6	41946596	Human_STR_1231275	A	2	8	3	0.166669	4.12577e-19	2|16;3|8;8|29	8	0.000909	0.00183	0.895	1	84	FALSE	FALSE
HG001	chr6	42111279	Human_STR_1231436	T	-1	-1	0	0.0683199	4.41206e-07	-1|54;0|4	4	0.000909	0.00183	0.895	1	85	FALSE	FALSE
HG001	chr6	43238476	Human_STR_1232493	CT	-1	-1	3	0.093761	2.42787e-15	-2|29;6|3	3	0.000117	0.000131	0.814	0.9	85	FALSE	FALSE
HG001	chr6	43460696	Human_STR_1232673	T	0	0	-1	0.0774989	1.13703e-08	-1|6;0|70	6	0.000909	0.00183	0.895	1	95	FALSE	FALSE
HG001	chr6	44920566	Human_STR_1233542	A	0	-2	-1	0.0458872	0.000143991	-2|29;-1|3;0|33	3	0.000909	0.00183	0.895	1	79	FALSE	FALSE
HG001	chr6	44937901	Human_STR_1233551	T	-3	-1	-2	0.12435	7.48236e-11	-3|18;-2|6;-1|21	6	0.000909	0.00183	0.895	1	75	FALSE	FALSE
HG001	chr6	45547897	Human_STR_1233891	T	-1	-1	-2	0.0687065	6.48064e-06	-2|4;-1|53	4	0.000909	0.00183	0.895	1	81	FALSE	FALSE
HG001	chr6	45682732	Human_STR_1233948	T	0	0	-1	0.0407194	0.000493373	-1|3;0|68	3	0.000909	0.00183	0.895	1	92	FALSE	FALSE
HG001	chr6	45760490	Human_STR_1233977	T	0	-1	-2	0.0447334	6.5353e-05	-2|3;-1|30;0|31	3	0.000909	0.00183	0.895	1	80	FALSE	FALSE
HG001	chr6	45909041	Human_STR_1234053	T	0	0	-1	0.0620008	9.71133e-06	-1|4;0|59	4	0.000909	0.00183	0.895	1	80	FALSE	FALSE
HG001	chr6	46065347	Human_STR_1234146	T	-2	-2	-3	0.0947489	7.75761e-08	-3|5;-2|47	5	0.000909	0.00183	0.895	1	66	FALSE	FALSE
HG001	chr6	46243810	Human_STR_1234209	A	2	3	4	0.0831796	1.58802e-08	2|20;3|29;4|4	4	0.000909	0.00183	0.895	1	78	FALSE	FALSE
HG001	chr6	46386611	Human_STR_1234274	A	1	1	0	0.0682957	0.000109939	0|3;1|40	3	0.000909	0.00183	0.895	1	76	FALSE	FALSE
HG001	chr6	46622341	Human_STR_1234378	AT	0	0	-1	0.0378754	2.08295e-07	-2|3;0|76	3	0.000117	0.000131	0.814	1	103	FALSE	FALSE
HG001	chr6	47715984	Human_STR_1234954	T	-1	1	0	0.0567725	7.5739e-05	-1|40;0|3;1|23	3	0.000909	0.00183	0.895	1	83	FALSE	FALSE
HG001	chr6	48079971	Human_STR_1235120	T	0	-2	-1	0.139543	1.69683e-09	-2|28;-1|5;0|12;2|1	5	0.000909	0.00183	0.895	1	75	FALSE	FALSE
HG001	chr6	48543244	Human_STR_1235345	A	0	0	-1	0.103879	1.9193e-09	-1|6;0|51	6	0.000909	0.00183	0.895	1	81	FALSE	FALSE
HG001	chr6	48746892	Human_STR_1235436	A	1	4	0	0.0855954	3.51323e-09	0|5;1|34;4|24	5	0.000909	0.00183	0.895	1	85	FALSE	FALSE
HG001	chr6	48805418	Human_STR_1235464	A	0	-1	1	0.209737	1.80696e-31	-1|34;0|18;1|13	13	0.000909	0.00183	0.895	1	85	FALSE	FALSE
HG001	chr6	49012456	Human_STR_1235579	T	0	0	-1	0.0597331	0.000163259	-1|3;0|46	3	0.000909	0.00183	0.895	1	77	FALSE	FALSE
HG001	chr6	49034658	Human_STR_1235597	A	-2	-1	0	0.0622423	3.0068e-06	-2|21;-1|26;0|3	3	0.000909	0.00183	0.895	1	66	FALSE	FALSE
HG001	chr6	49259325	Human_STR_1235702	T	-2	-1	0	0.0437552	9.05674e-06	-2|34;-1|31;0|3	3	0.000909	0.00183	0.895	1	91	FALSE	FALSE
HG001	chr6	49837442	Human_STR_1235977	T	0	0	-1	0.0620008	9.71133e-06	-1|4;0|59	4	0.000909	0.00183	0.895	1	77	FALSE	FALSE
HG001	chr6	50161909	Human_STR_1236110	T	-2	-2	-3	0.0754689	4.46204e-06	-3|4;-2|48	4	0.000909	0.00183	0.895	1	74	FALSE	FALSE
HG001	chr6	50470870	Human_STR_1236265	A	-4	19	-5	0.110595	4.85964e-08	-5|4;-4|29;19|13;20|1	4	0.000909	0.00183	0.895	1	75	FALSE	FALSE
HG001	chr6	50647858	Human_STR_1236345	T	0	-1	-2	0.0548548	1.44414e-06	-2|4;-1|32;0|35	4	0.000909	0.00183	0.895	1	107	FALSE	FALSE
HG001	chr6	50907723	Human_STR_1236492	T	0	0	-1	0.0379345	0.000602749	-1|3;0|73	3	0.000909	0.00183	0.895	1	94	FALSE	FALSE
HG001	chr6	51111911	Human_STR_1236584	T	0	0	1	0.0876449	6.71896e-06	0|31;1|3	3	0.000909	0.00183	0.895	1	57	FALSE	FALSE
HG001	chr6	51410849	Human_STR_1236663	T	-1	-1	0	0.080036	6.04912e-09	-1|57;0|5	5	0.000909	0.00183	0.895	1	80	FALSE	FALSE
HG001	chr6	51532588	Human_STR_1236711	A	0	0	1	0.037756	8.46147e-05	0|75;1|3	3	0.000909	0.00183	0.895	1	95	FALSE	FALSE
HG001	chr6	52859612	Human_STR_1237348	T	-7	3	4	0.0574369	2.88456e-06	-7|23;3|32;4|3	3	0.000909	0.00183	0.895	1	75	FALSE	FALSE
HG001	chr6	53222432	Human_STR_1237597	T	0	0	-1	0.0585116	0.000173507	-1|3;0|47	3	0.000909	0.00183	0.895	1	79	FALSE	FALSE
HG001	chr6	53561017	Human_STR_1237770	T	0	0	-1	0.0651989	5.04058e-07	-1|5;0|70	5	0.000909	0.00183	0.895	1	94	FALSE	FALSE
HG001	chr6	53656932	Human_STR_1237825	T	3	5	2	0.0946469	1.0157e-07	2|4;3|17;5|25	4	0.000909	0.00183	0.895	1	69	FALSE	TRUE
HG001	chr6	54093330	Human_STR_1238055	ATTCT	0	2	-1	0.0833239	3.00342e-14	-5|4;0|20;10|26	4	2e-05	4.5e-05	0.661	1	117	FALSE	FALSE
HG001	chr6	54202468	Human_STR_1238091	T	0	0	-1	0.0502078	0.000270761	-1|3;0|55	3	0.000909	0.00183	0.895	1	73	FALSE	FALSE
HG001	chr6	54677534	Human_STR_1238321	T	-1	-1	-2	0.117734	2.54855e-08	-2|5;-1|37	5	0.000909	0.00183	0.895	1	73	FALSE	FALSE
HG001	chr6	54715026	Human_STR_1238347	T	-1	-1	-2	0.0530353	0.000231007	-2|3;-1|52	3	0.000909	0.00183	0.895	1	84	FALSE	FALSE
HG001	chr6	54795021	Human_STR_1238392	A	0	-2	-3	0.0733951	3.00683e-07	-3|4;-2|25;0|23	4	0.000909	0.00183	0.895	1	72	FALSE	FALSE
HG001	chr6	55072795	Human_STR_1238534	A	1	1	0	0.081897	3.21702e-06	0|4;1|44	4	0.000909	0.00183	0.895	1	71	FALSE	FALSE
HG001	chr6	55233096	Human_STR_1238626	T	0	0	-1	0.175258	1.00523e-20	-1|12;0|56	12	0.000909	0.00183	0.895	1	82	FALSE	FALSE
HG001	chr6	55239773	Human_STR_1238630	T	0	0	-1	0.0610285	0.000153412	-1|3;0|45	3	0.000909	0.00183	0.895	1	60	FALSE	FALSE
HG001	chr6	55346832	Human_STR_1238678	A	0	0	2	0.294063	6.83271e-17	0|12;2|5	5	0.000909	0.00183	0.895	1	40	FALSE	FALSE
HG001	chr6	56143194	Human_STR_1239020	T	0	0	1	0.0783334	9.48879e-06	0|35;1|3	3	0.000909	0.00183	0.895	1	55	FALSE	FALSE
HG001	chr6	61556873	Human_STR_1240239	T	-2	-2	-3	0.0512185	0.00025562	-3|3;-2|53;-1|1	3	0.000909	0.00183	0.895	1	81	FALSE	FALSE
HG001	chr6	61752672	Human_STR_1240319	A	2	2	1	0.0947489	7.75761e-08	1|5;2|47	5	0.000909	0.00183	0.895	1	86	FALSE	FALSE
HG001	chr6	63193721	Human_STR_1240958	T	-1	-1	-2	0.081897	3.21702e-06	-2|4;-1|44	4	0.000909	0.00183	0.895	1	74	TRUE	FALSE
HG001	chr6	63325104	Human_STR_1241039	A	0	0	-1	0.0530353	0.000231007	-1|3;0|52	3	0.000909	0.00183	0.895	1	81	FALSE	FALSE
HG001	chr6	64311980	Human_STR_1241573	T	0	3	4	0.11277	1.82609e-15	0|36;3|24;4|7	7	0.000909	0.00183	0.895	1	95	FALSE	FALSE
HG001	chr6	64962569	Human_STR_1241825	A	0	0	1	0.0783334	9.48879e-06	0|35;1|3	3	0.000909	0.00183	0.895	1	65	FALSE	FALSE
HG001	chr6	65214159	Human_STR_1241943	A	0	-1	1	0.0787677	1.41932e-06	-1|16;0|19;1|3	3	0.000909	0.00183	0.895	1	60	FALSE	FALSE
HG001	chr6	65654979	Human_STR_1242179	A	-1	1	-2	0.0931226	5.03861e-11	-2|6;-1|26;1|26	6	0.000909	0.00183	0.895	1	83	FALSE	FALSE
HG001	chr6	66561270	Human_STR_1242615	T	0	0	-1	0.162354	1.76631e-15	-1|9;0|46	9	0.000909	0.00183	0.895	1	72	FALSE	FALSE
HG001	chr6	66711922	Human_STR_1242687	A	1	15	2	0.0747779	1.2507e-06	1|17;2|3;15|19	3	0.000909	0.00183	0.895	1	99	FALSE	FALSE
HG001	chr6	67147882	Human_STR_1242904	GT	2	4	5	0.0535475	6.59761e-09	4|34;8|25;10|3	3	0.000117	0.000131	0.814	1	99	FALSE	FALSE
HG001	chr6	67617079	Human_STR_1243148	T	2	2	1	0.157818	3.55735e-12	1|7;2|37	7	0.000909	0.00183	0.895	1	65	FALSE	FALSE
HG001	chr6	68478566	Human_STR_1243568	A	2	2	1	0.118684	2.05329e-05	1|3;2|22	3	0.000909	0.00183	0.895	1	41	FALSE	FALSE
HG001	chr6	68840370	Human_STR_1243748	T	0	-20	-19	0.111075	2.98018e-09	-20|35;-19|4;-1|1;0|13	4	0.000909	0.00183	0.895	1	76	FALSE	FALSE
HG001	chr6	69276990	Human_STR_1243948	T	0	0	-1	0.161511	2.98978e-12	-1|7;0|36	7	0.000909	0.00183	0.895	1	63	FALSE	FALSE
HG001	chr6	69599589	Human_STR_1244084	T	-2	0	-1	0.106385	2.13478e-10	-2|26;-1|6;0|22	6	0.000909	0.00183	0.895	1	88	FALSE	FALSE
HG001	chr6	70207365	Human_STR_1244357	T	-2	1	0	0.0461397	5.15657e-05	-2|31;0|3;1|29	3	0.000909	0.00183	0.895	1	84	FALSE	FALSE
HG001	chr6	70227425	Human_STR_1244369	A	0	27	26	0.0782977	8.54923e-06	0|27;26|3;27|16	3	0.000909	0.00183	0.895	1	73	FALSE	FALSE
HG001	chr6	71050287	Human_STR_1244817	T	-1	1	0	0.10639	2.13411e-10	-1|27;0|6;1|22	6	0.000909	0.00183	0.895	1	85	FALSE	FALSE
HG001	chr6	71568373	Human_STR_1245044	T	0	1	-1	0.166389	2.95513e-18	-1|9;0|18;1|27	9	0.000909	0.00183	0.895	1	69	FALSE	FALSE
HG001	chr6	71631411	Human_STR_1245076	T	0	0	-1	0.214221	2.40796e-25	-1|14;0|51	14	0.000909	0.00183	0.895	1	74	FALSE	FALSE
HG001	chr6	71924631	Human_STR_1245192	A	0	0	-1	0.0550984	0.000206727	-1|3;0|50	3	0.000909	0.00183	0.895	1	70	FALSE	FALSE
HG001	chr6	72080075	Human_STR_1245259	A	-11	-1	0	0.105087	3.83558e-09	-11|25;-1|15;0|4	4	0.000909	0.00183	0.895	1	71	FALSE	FALSE
HG001	chr6	73193020	Human_STR_1245777	T	0	0	-1	0.0419462	0.000453474	-1|3;0|66	3	0.000909	0.00183	0.895	1	87	FALSE	FALSE
HG001	chr6	73247856	Human_STR_1245830	A	1	3	4	0.0549886	3.43848e-06	1|32;2|2;3|23;4|3	3	0.000909	0.00183	0.895	1	81	FALSE	FALSE
HG001	chr6	75540452	Human_STR_1247173	A	0	0	-1	0.0651989	0.000126205	-1|3;0|42	3	0.000909	0.00183	0.895	1	72	TRUE	FALSE
HG001	chr6	75869071	Human_STR_1247435	T	-2	-2	-1	0.108148	1.27837e-09	-2|41;-1|5	5	0.000909	0.00183	0.895	1	74	FALSE	FALSE
HG001	chr6	76078067	Human_STR_1247529	T	-1	-1	0	0.117121	1.48198e-11	-1|45;0|6	6	0.000909	0.00183	0.895	1	75	FALSE	FALSE
HG001	chr6	76517313	Human_STR_1247678	T	0	0	-1	0.0855297	2.70152e-06	-1|4;0|42	4	0.000909	0.00183	0.895	1	72	FALSE	FALSE
HG001	chr6	76659408	Human_STR_1247735	T	0	0	1	0.0572995	8.96206e-07	0|65;1|4	4	0.000909	0.00183	0.895	1	85	FALSE	FALSE
HG001	chr6	77277586	Human_STR_1248000	T	3	3	2	0.103879	1.2258e-06	2|4;3|34	4	0.000909	0.00183	0.895	1	64	FALSE	FALSE
HG001	chr6	77299726	Human_STR_1248008	A	0	0	-1	0.045349	0.000362936	-1|3;0|61	3	0.000909	0.00183	0.895	1	87	FALSE	FALSE
HG001	chr6	77821800	Human_STR_1248235	A	-1	1	0	0.0567505	7.56873e-05	-1|23;0|3;1|27	3	0.000909	0.00183	0.895	1	84	FALSE	FALSE
HG001	chr6	79303822	Human_STR_1248844	T	0	30	31	0.178643	1.63256e-12	0|28;30|9;31|5	5	0.000909	0.00183	0.895	1	73	FALSE	FALSE
HG001	chr6	79701603	Human_STR_1248998	T	-3	-1	-4	0.241733	2.04003e-33	-4|15;-3|16;-1|26	15	0.000909	0.00183	0.895	1	74	FALSE	FALSE
HG001	chr6	79899140	Human_STR_1249092	A	0	0	-1	0.0620008	9.71133e-06	-1|4;0|59	4	0.000909	0.00183	0.895	1	84	FALSE	FALSE
HG001	chr6	80440618	Human_STR_1249335	T	0	0	1	0.0541131	1.12656e-06	0|69;1|4	4	0.000909	0.00183	0.895	1	91	FALSE	FALSE
HG001	chr6	82295770	Human_STR_1250145	T	10	12	11	0.0824842	8.52461e-07	10|25;11|4;12|20	4	0.000909	0.00183	0.895	1	76	FALSE	FALSE
HG001	chr6	82343233	Human_STR_1250175	T	0	0	-1	0.13591	1.07607e-11	-1|7;0|44	7	0.000909	0.00183	0.895	1	67	FALSE	FALSE
HG001	chr6	82464814	Human_STR_1250233	A	-1	-1	-2	0.214221	2.40796e-25	-2|14;-1|51	14	0.000909	0.00183	0.895	1	86	FALSE	FALSE
HG001	chr6	82550382	Human_STR_1250266	T	0	20	19	0.079356	2.08014e-07	0|35;19|4;20|21	4	0.000909	0.00183	0.895	1	85	FALSE	FALSE
HG001	chr6	82777964	Human_STR_1250345	T	0	0	-1	0.0585116	0.000173507	-1|3;0|47	3	0.000909	0.00183	0.895	1	61	FALSE	FALSE
HG001	chr6	83261421	Human_STR_1250576	T	1	4	0	0.0476809	4.01925e-05	0|3;1|31;4|28	3	0.000909	0.00183	0.895	1	87	FALSE	FALSE
HG001	chr6	83271023	Human_STR_1250582	A	0	0	-1	0.046864	0.000330274	-1|3;0|59	3	0.000909	0.00183	0.895	1	83	FALSE	FALSE
HG001	chr6	85769078	Human_STR_1251733	T	0	0	-1	0.183992	1.13775e-17	-1|10;0|44	10	0.000909	0.00183	0.895	1	72	FALSE	FALSE
HG001	chr6	86043588	Human_STR_1251841	T	0	0	1	0.112366	3.53356e-13	0|55;1|7	7	0.000909	0.00183	0.895	1	84	FALSE	FALSE
HG001	chr6	86373932	Human_STR_1251967	T	3	5	4	0.0546042	8.5149e-05	3|24;4|3;5|27	3	0.000909	0.00183	0.895	1	78	FALSE	FALSE
HG001	chr6	86528655	Human_STR_1252020	T	0	5	6	0.0767057	1.52207e-08	0|25;5|22;6|4	4	0.000909	0.00183	0.895	1	68	FALSE	FALSE
HG001	chr6	86776871	Human_STR_1252118	GT	0	2	1	0.107096	5.91824e-09	0|25;2|3;4|11	3	0.000117	0.000131	0.814	1	73	FALSE	FALSE
HG001	chr6	86910453	Human_STR_1252161	A	0	18	17	0.0645361	1.57694e-05	0|28;17|3;18|20	3	0.000909	0.00183	0.895	1	78	FALSE	FALSE
HG001	chr6	87090638	Human_STR_1252241	T	0	4	3	0.15866	1.53726e-14	0|28;3|7;4|15	7	0.000909	0.00183	0.895	1	78	FALSE	TRUE
HG001	chr6	87438461	Human_STR_1252460	A	0	3	2	0.0793318	2.54215e-07	0|25;2|4;3|21	4	0.000909	0.00183	0.895	1	73	FALSE	FALSE
HG001	chr6	88258903	Human_STR_1252982	A	0	0	-1	0.134283	3.57235e-13	-1|8;0|51	8	0.000909	0.00183	0.895	1	82	FALSE	FALSE
HG001	chr6	89046664	Human_STR_1253407	A	1	3	2	0.205525	2.59907e-14	1|17;2|7;3|10	7	0.000909	0.00183	0.895	1	70	FALSE	TRUE
HG001	chr6	89238297	Human_STR_1253551	T	1	3	2	0.0596699	3.29426e-06	1|38;2|4;3|29	4	0.000909	0.00183	0.895	1	89	FALSE	FALSE
HG001	chr6	89391385	Human_STR_1253661	A	0	0	-1	0.0640896	8.52654e-06	-1|4;0|57	4	0.000909	0.00183	0.895	1	76	FALSE	FALSE
HG001	chr6	91834077	Human_STR_1254878	T	1	1	0	0.0562172	0.000195234	0|3;1|49	3	0.000909	0.00183	0.895	1	70	FALSE	FALSE
HG001	chr6	92778465	Human_STR_1255314	A	0	0	-1	0.0674689	6.95376e-06	-1|4;0|54	4	0.000909	0.00183	0.895	1	74	FALSE	FALSE
HG001	chr6	93474580	Human_STR_1255616	T	0	0	-1	0.0842843	6.86162e-09	-1|6;0|64	6	0.000909	0.00183	0.895	1	90	FALSE	FALSE
HG001	chr6	93950349	Human_STR_1255849	T	-1	3	0	0.110908	2.65196e-13	-1|22;0|6;3|20;4|1	6	0.000909	0.00183	0.895	1	71	FALSE	FALSE
HG001	chr6	94332064	Human_STR_1256053	A	0	-2	-1	0.0600216	1.61968e-07	-2|37;-1|5;0|36	5	0.000909	0.00183	0.895	1	92	FALSE	FALSE
HG001	chr6	95072428	Human_STR_1631209	T	-1	-1	-2	0.0796386	6.94816e-05	-2|3;-1|34	3	0.000909	0.00183	0.895	1	72	FALSE	FALSE
HG001	chr6	95414904	Human_STR_1256381	A	0	0	-1	0.0862944	1.24532e-07	-1|5;0|52	5	0.000909	0.00183	0.895	1	76	FALSE	FALSE
HG001	chr6	96846767	Human_STR_1256993	A	-1	-1	-2	0.0766742	2.25343e-07	-2|5;-1|59	5	0.000909	0.00183	0.895	1	87	FALSE	FALSE
HG001	chr6	97807917	Human_STR_1257468	A	0	0	-1	0.0801917	3.50045e-06	-1|4;0|45	4	0.000909	0.00183	0.895	1	81	FALSE	FALSE
HG001	chr6	98176026	Human_STR_1257648	A	-1	-1	0	0.0538635	2.94832e-05	-1|52;0|3	3	0.000909	0.00183	0.895	1	64	FALSE	FALSE
HG001	chr6	98312732	Human_STR_1257715	AC	-6	-1	-2	0.0666236	8.62284e-12	-12|33;-4|4;-2|26	4	0.000117	0.000131	0.814	1	82	FALSE	FALSE
HG001	chr6	99318261	Human_STR_1258167	AC	2	4	3	0.108642	2.83583e-14	4|20;6|5;8|18	5	0.000117	0.000131	0.814	1	81	FALSE	FALSE
HG001	chr6	99319399	Human_STR_1258168	A	0	0	-1	0.0667058	0.00011789	-1|3;0|41	3	0.000909	0.00183	0.895	1	67	FALSE	FALSE
HG001	chr6	101071945	Human_STR_1259017	A	0	0	-1	0.100649	5.70143e-08	-1|5;0|44	5	0.000909	0.00183	0.895	1	76	FALSE	FALSE
HG001	chr6	101095867	Human_STR_1259031	A	-13	-1	0	0.183176	1.65455e-19	-13|16;-3|1;-1|13;0|8	8	0.000909	0.00183	0.895	1	54	FALSE	FALSE
HG001	chr6	101556322	Human_STR_1259222	T	2	16	17	0.0935647	6.02916e-07	2|19;16|13;17|3	3	0.000909	0.00183	0.895	1	67	FALSE	FALSE
HG001	chr6	101879679	Human_STR_1259385	T	1	1	0	0.0493293	0.000284929	0|3;1|56	3	0.000909	0.00183	0.895	1	72	FALSE	FALSE
HG001	chr6	102699986	Human_STR_1259765	GT	-1	1	-3	0.18	4.01482e-36	-6|9;-2|17;2|16	9	0.000117	0.000131	0.814	1	68	FALSE	FALSE
HG001	chr6	102867703	Human_STR_1259859	T	-1	-1	-2	0.176568	3.46617e-14	-2|8;-1|37	8	0.000909	0.00183	0.895	1	76	FALSE	FALSE
HG001	chr6	103292428	Human_STR_1260031	A	0	0	-1	0.105763	2.93112e-05	-1|3;0|25	3	0.000909	0.00183	0.895	1	34	FALSE	FALSE
HG001	chr6	103930047	Human_STR_1260333	T	-1	-1	0	0.0569951	2.48558e-05	-1|49;0|3	3	0.000909	0.00183	0.895	1	68	FALSE	FALSE
HG001	chr6	104095538	Human_STR_1260401	A	-11	-3	-2	0.0886898	7.20375e-07	-11|18;-10|1;-4|1;-3|13;-2|3	3	0.000909	0.00183	0.895	1	60	FALSE	FALSE
HG001	chr6	104550304	Human_STR_1260594	AT	0	4	2	0.214273	3.15507e-12	0|4;4|3;8|5	3	0.000117	0.000131	0.814	1	34	FALSE	FALSE
HG001	chr6	104892869	Human_STR_1260795	A	1	1	0	0.0663214	7.4519e-06	0|4;1|55	4	0.000909	0.00183	0.895	1	83	FALSE	FALSE
HG001	chr6	105207062	Human_STR_1261021	A	1	-2	-1	0.178608	4.24486e-12	-2|9;-1|5;1|28	5	0.000909	0.00183	0.895	1	83	TRUE	FALSE
HG001	chr6	105441072	Human_STR_1261119	T	0	4	5	0.214183	8.46155e-30	0|16;4|18;5|12	12	0.000909	0.00183	0.895	1	76	FALSE	FALSE
HG001	chr6	106073101	Human_STR_1261458	T	0	-1	1	0.104973	5.74181e-09	-1|29;0|15;1|4	4	0.000909	0.00183	0.895	1	95	FALSE	FALSE
HG001	chr6	107584254	Human_STR_1262508	A	0	0	-1	0.0520591	0.000243807	-1|3;0|53	3	0.000909	0.00183	0.895	1	87	FALSE	FALSE
HG001	chr6	107586519	Human_STR_1262509	T	0	-3	-2	0.099777	1.48751e-12	-3|24;-2|6;0|41	6	0.000909	0.00183	0.895	1	91	FALSE	FALSE
HG001	chr6	107993120	Human_STR_1262784	T	-2	-2	-3	0.0785545	3.80194e-06	-3|4;-2|46	4	0.000909	0.00183	0.895	1	96	FALSE	FALSE
HG001	chr6	108593386	Human_STR_1263281	T	0	0	1	0.0493096	3.83919e-05	0|57;1|3	3	0.000909	0.00183	0.895	1	86	FALSE	FALSE
HG001	chr6	108830657	Human_STR_1263404	A	0	0	-1	0.0600467	1.10132e-05	-1|4;0|61	4	0.000909	0.00183	0.895	1	103	FALSE	FALSE
HG001	chr6	108938416	Human_STR_1263477	T	0	0	-1	0.0530353	0.000231007	-1|3;0|52	3	0.000909	0.00183	0.895	1	65	FALSE	FALSE
HG001	chr6	109916169	Human_STR_1264021	T	0	-4	-3	0.110969	3.28342e-09	-4|14;-3|4;0|17	4	0.000909	0.00183	0.895	1	52	FALSE	FALSE
HG001	chr6	109960446	Human_STR_1264046	A	0	0	-1	0.0597331	0.000163259	-1|3;0|46	3	0.000909	0.00183	0.895	1	72	FALSE	FALSE
HG001	chr6	110418878	Human_STR_1264275	T	-1	-1	0	0.182728	1.58105e-26	-1|58;0|13	13	0.000909	0.00183	0.895	1	87	FALSE	FALSE
HG001	chr6	110527511	Human_STR_1264335	A	-2	1	-3	0.0398186	6.93973e-05	-3|3;-2|34;1|34	3	0.000909	0.00183	0.895	1	92	FALSE	FALSE
HG001	chr6	110836013	Human_STR_1264595	A	0	0	-1	0.0484801	0.000299566	-1|3;0|57	3	0.000909	0.00183	0.895	1	91	FALSE	FALSE
HG001	chr6	110916205	Human_STR_1264676	A	0	1	-1	0.146691	2.83421e-10	-1|5;0|12;1|20	5	0.000909	0.00183	0.895	1	75	FALSE	FALSE
HG001	chr6	113014155	Human_STR_1265831	A	-1	-1	-2	0.0740134	4.82213e-06	-2|4;-1|49	4	0.000909	0.00183	0.895	1	78	FALSE	FALSE
HG001	chr6	114252886	Human_STR_1266586	T	0	0	-1	0.0432464	0.000415705	-1|3;0|64	3	0.000909	0.00183	0.895	1	84	FALSE	FALSE
HG001	chr6	114377250	Human_STR_1266637	T	0	1	-1	0.138494	3.13614e-19	-1|10;0|26;1|39	10	0.000909	0.00183	0.895	1	94	FALSE	FALSE
HG001	chr6	114511316	Human_STR_1266702	A	0	0	-1	0.0565855	1.39101e-05	-1|4;0|64;1|1	4	0.000909	0.00183	0.895	1	85	FALSE	FALSE
HG001	chr6	115136170	Human_STR_1266955	T	-1	1	0	0.103708	8.93005e-09	-2|1;-1|21;0|5;1|19	5	0.000909	0.00183	0.895	1	74	FALSE	FALSE
HG001	chr6	115405348	Human_STR_1267060	A	0	0	-1	0.0493293	0.000284929	-1|3;0|56	3	0.000909	0.00183	0.895	1	76	FALSE	FALSE
HG001	chr6	115463192	Human_STR_1267084	T	0	1	-1	0.127952	4.63001e-17	-1|9;0|29;1|26	9	0.000909	0.00183	0.895	1	85	FALSE	FALSE
HG001	chr6	115799649	Human_STR_1267198	T	3	7	2	0.129113	7.97867e-14	2|7;3|20;6|1;7|22	7	0.000909	0.00183	0.895	1	77	FALSE	FALSE
HG001	chr6	116743040	Human_STR_1267639	T	0	2	1	0.145221	4.98778e-13	0|20;1|7;2|17	7	0.000909	0.00183	0.895	1	75	FALSE	FALSE
HG001	chr6	116777594	Human_STR_1267654	AT	0	9	8	0.222213	3.13106e-14	0|24;16|4;18|5	4	0.000117	0.000131	0.814	1	46	FALSE	FALSE
HG001	chr6	118698539	Human_STR_1268523	A	1	1	0	0.041324	0.000473154	0|3;1|67	3	0.000909	0.00183	0.895	1	94	FALSE	FALSE
HG001	chr6	119600445	Human_STR_1268999	T	0	0	-1	0.168002	7.26883e-19	-1|11;0|54	11	0.000909	0.00183	0.895	1	87	FALSE	FALSE
HG001	chr6	120532902	Human_STR_1269375	A	-5	-5	-6	0.105763	1.71829e-09	-6|6;-5|50	6	0.000909	0.00183	0.895	1	99	FALSE	FALSE
HG001	chr6	120723175	Human_STR_1269445	A	0	0	-1	0.0504322	2.16932e-05	-1|4;0|73	4	0.000909	0.00183	0.895	1	96	FALSE	FALSE
HG001	chr6	120770858	Human_STR_1269469	T	0	0	-1	0.043926	0.000397603	-1|3;0|63	3	0.000909	0.00183	0.895	1	82	FALSE	FALSE
HG001	chr6	121702869	Human_STR_1270005	A	0	0	1	0.0683199	4.41206e-07	0|54;1|4	4	0.000909	0.00183	0.895	1	86	FALSE	FALSE
HG001	chr6	121806870	Human_STR_1270062	T	-2	-2	-3	0.12983	4.74064e-13	-3|8;-2|53	8	0.000909	0.00183	0.895	1	94	FALSE	FALSE
HG001	chr6	121860762	Human_STR_1270095	T	0	0	-1	0.0626123	6.14354e-07	-1|5;0|73	5	0.000909	0.00183	0.895	1	97	FALSE	FALSE
HG001	chr6	122253208	Human_STR_1270284	A	-1	0	-2	0.0476739	5.38644e-05	-2|3;-1|28;0|29	3	0.000909	0.00183	0.895	1	91	FALSE	FALSE
HG001	chr6	122489223	Human_STR_1270389	ATT	-1	1	0	0.108682	8.08737e-17	-3|24;0|5;3|18	5	4.1e-05	4.2e-05	0.753	1	99	TRUE	FALSE
HG001	chr6	122602009	Human_STR_1270438	T	-1	1	0	0.0615841	2.88577e-06	-1|28;0|4;1|37	4	0.000909	0.00183	0.895	1	84	FALSE	FALSE
HG001	chr6	122653644	Human_STR_1270465	A	0	0	-1	0.0660932	4.71001e-07	-1|5;0|69	5	0.000909	0.00183	0.895	1	94	FALSE	FALSE
HG001	chr6	123443278	Human_STR_1270827	A	0	0	-1	0.0520591	0.000243807	-1|3;0|53	3	0.000909	0.00183	0.895	1	71	FALSE	FALSE
HG001	chr6	123948598	Human_STR_1271051	T	0	0	-1	0.0682957	0.000109939	-1|3;0|40	3	0.000909	0.00183	0.895	1	72	FALSE	FALSE
HG001	chr6	124001801	Human_STR_1271079	AT	-1	1	0	0.0713545	8.02074e-11	-2|26;0|4;2|24	4	0.000117	0.000131	0.814	1	78	TRUE	FALSE
HG001	chr6	124135217	Human_STR_1271137	A	0	0	-1	0.0434144	3.85168e-05	-1|4;0|85	4	0.000909	0.00183	0.895	1	100	FALSE	FALSE
HG001	chr6	128563472	Human_STR_1273121	A	2	2	1	0.111842	1.21683e-09	1|6;2|47	6	0.000909	0.00183	0.895	1	89	FALSE	FALSE
HG001	chr6	129784410	Human_STR_1273683	A	-1	-1	-2	0.0597331	0.000163259	-2|3;-1|46	3	0.000909	0.00183	0.895	1	79	FALSE	FALSE
HG001	chr6	130287944	Human_STR_1273965	A	-2	1	-3	0.0645538	1.57422e-05	-3|3;-2|26;1|20	3	0.000909	0.00183	0.895	1	69	FALSE	FALSE
HG001	chr6	131499480	Human_STR_1274541	T	-11	-2	-3	0.124448	1.6319e-15	-11|24;-3|8;-2|25	8	0.000909	0.00183	0.895	1	76	FALSE	FALSE
HG001	chr6	132105693	Human_STR_1274904	T	-2	19	-1	0.124897	1.75139e-09	-2|21;-1|4;19|12	4	0.000909	0.00183	0.895	1	62	FALSE	FALSE
HG001	chr6	132188515	Human_STR_1274941	A	0	0	1	0.178192	1.59592e-20	0|46;1|10	10	0.000909	0.00183	0.895	1	79	FALSE	FALSE
HG001	chr6	133538102	Human_STR_1275605	T	0	0	1	0.139526	7.13638e-14	0|43;1|7	7	0.000909	0.00183	0.895	1	83	FALSE	FALSE
HG001	chr6	133682311	Human_STR_1275688	T	0	0	-1	0.10974	3.65856e-08	-1|5;0|40	5	0.000909	0.00183	0.895	1	73	FALSE	FALSE
HG001	chr6	134128048	Human_STR_1275940	A	0	0	-1	0.0520591	0.000243807	-1|3;0|53	3	0.000909	0.00183	0.895	1	94	FALSE	FALSE
HG001	chr6	134574421	Human_STR_1276343	T	-2	6	5	0.0782977	8.54925e-06	-4|1;-2|25;5|3;6|16	3	0.000909	0.00183	0.895	1	76	FALSE	FALSE
HG001	chr6	135004261	Human_STR_1276624	A	-2	-1	0	0.211607	7.68217e-27	-2|28;-1|15;0|11	11	0.000909	0.00183	0.895	0.97	69	FALSE	FALSE
HG001	chr6	136352191	Human_STR_1277331	T	1	1	0	0.0573405	0.000184163	0|3;1|48	3	0.000909	0.00183	0.895	1	88	FALSE	FALSE
HG001	chr6	136414253	Human_STR_1277368	A	12	12	13	0.128099	5.26159e-10	11|1;12|33;13|5	5	0.000909	0.00183	0.895	1	69	FALSE	FALSE
HG001	chr6	136730722	Human_STR_1277571	A	-5	1	0	0.070747	1.17999e-05	-5|26;0|3;1|18	3	0.000909	0.00183	0.895	1	66	FALSE	FALSE
HG001	chr6	137202603	Human_STR_1277872	AC	-3	3	-4	0.0925583	2.85941e-15	-8|5;-6|29;6|22	5	0.000117	0.000131	0.814	1	95	FALSE	FALSE
HG001	chr6	137278315	Human_STR_1277916	A	1	1	0	0.0630267	9.10474e-06	0|4;1|58	4	0.000909	0.00183	0.895	1	79	FALSE	FALSE
HG001	chr6	137618795	Human_STR_1278090	AC	0	-4	1	0.0713948	2.38086e-09	-8|27;0|18;2|3	3	0.000117	0.000131	0.814	1	94	FALSE	FALSE
HG001	chr6	138058266	Human_STR_1278354	T	-1	2	0	0.110905	6.43303e-09	-1|21;0|4;2|14	4	0.000909	0.00183	0.895	1	55	FALSE	FALSE
HG001	chr6	138228344	Human_STR_1278443	T	0	0	-1	0.0610285	0.000153412	-1|3;0|45	3	0.000909	0.00183	0.895	1	72	FALSE	FALSE
HG001	chr6	138346760	Human_STR_1278495	T	-1	-1	-2	0.113392	4.04021e-11	-2|7;-1|54	7	0.000909	0.00183	0.895	1	79	FALSE	FALSE
[truncated: 2,774 more rows]

## Sheet: Pacbio
sample	chrom	pos	locus	motif	A	B	C	f	pval	reads	mosaic_support	stutter parameter u	stutter paramter d	stutter paramter rho	quality factor	read depth	num_alleles	element intersection	illumina intersection
HG001	chr1	1102615	Human_STR_376	A	0	4	3	0.25722	0.001625	-1|1;0|3;3|5;4|3;5|2	5	0.073434	0.099146	0.969	1	15	5	FALSE	FALSE
HG001	chr1	1773677	Human_STR_831	GT	1	2	3	0.250499	1.94327e-05	2|2;3|1;4|7;6|3	3	0.008973	0.010351	0.778	0.87	13	4	FALSE	FALSE
HG001	chr1	2810254	Human_STR_1338	G	3	3	5	0.248531	6.75156e-08	2|5;3|8;4|4;5|3;7|1	3	0.073434	0.099146	0.969	1	21	5	FALSE	FALSE
HG001	chr1	3223104	Human_STR_1485	T	0	1	-1	0.212381	0.00193587	-2|1;-1|4;0|13;1|5;3|1	4	0.073434	0.099146	0.969	0.9	24	5	TRUE	FALSE
HG001	chr1	3487134	Human_STR_1568	AT	0	4	3	0.237224	2.55291e-05	0|7;6|3;8|2;10|2	3	0.008973	0.010351	0.778	1	14	4	FALSE	FALSE
HG001	chr1	4287153	Human_STR_1924	T	0	2	1	0.278811	0.00104886	0|9;1|8;2|6	8	0.073434	0.099146	0.969	1	24	3	FALSE	FALSE
HG001	chr1	4834948	Human_STR_2163	AT	0	0	-1	0.118654	0.00192965	-2|3;0|21	3	0.008973	0.010351	0.778	1	24	2	FALSE	FALSE
HG001	chr1	4835006	Human_STR_2164	CT	0	0	-1	0.118654	0.00192965	-2|3;0|21	3	0.008973	0.010351	0.778	1	24	2	FALSE	FALSE
HG001	chr1	5161160	Human_STR_2312	T	1	5	2	0.233578	0.00130178	1|6;2|4;3|1;4|3;5|4	4	0.073434	0.099146	0.969	1	18	5	FALSE	FALSE
HG001	chr1	5516541	Human_STR_2460	AC	-2	-2	-3	0.211494	3.09067e-05	-6|4;-4|13;-2|2	4	0.008973	0.010351	0.778	1	20	3	FALSE	FALSE
HG001	chr1	5803253	Human_STR_2599	AC	2	2	3	0.139582	0.000823643	2|1;4|17;6|3	3	0.008973	0.010351	0.778	1	21	3	FALSE	FALSE
HG001	chr1	5964844	Human_STR_2676	AT	5	5	4	0.130125	0.00148288	8|3;10|11;11|8	3	0.008973	0.010351	0.778	1	22	3	FALSE	FALSE
HG001	chr1	6618633	Human_STR_3126	CTTT	0	0	-2	0.165412	5.85267e-06	-8|3;0|15	3	0.004704	0.013949	0.123	1	18	2	FALSE	FALSE
HG001	chr1	6767700	Human_STR_3290	T	0	11	12	0.229987	0.00216359	0|6;11|5;12|3;13|1	3	0.073434	0.099146	0.969	1	15	4	FALSE	FALSE
HG001	chr1	7029489	Human_STR_3441	A	0	-1	1	0.233462	0.00121625	-1|6;0|7;1|5	5	0.073434	0.099146	0.969	1	18	3	FALSE	FALSE
HG001	chr1	7203817	Human_STR_3541	CTTTT	0	0	-1	0.148598	1.21555e-05	-5|3;0|17	3	0.004704	0.013949	0.123	1	20	2	FALSE	FALSE
HG001	chr1	7391329	Human_STR_3627	GT	2	2	3	0.115856	0.00141156	2|1;4|21;6|3	3	0.008973	0.010351	0.778	1	25	3	FALSE	FALSE
HG001	chr1	8043097	Human_STR_4037	CT	0	-4	1	0.211718	2.16652e-05	-8|6;-6|3;0|4;2|3	3	0.008973	0.010351	0.778	1	16	4	FALSE	FALSE
HG001	chr1	8366905	Human_STR_4372	A	-1	0	1	0.276613	0.00104692	-2|2;-1|16;0|4;1|5	5	0.073434	0.099146	0.969	1	28	4	FALSE	FALSE
HG001	chr1	8372508	Human_STR_4378	GT	0	6	7	0.115956	0.000173076	0|14;2|2;10|1;12|9;14|3	3	0.008973	0.010351	0.778	1	29	5	FALSE	FALSE
HG001	chr1	8882455	Human_STR_4796	T	-2	1	0	0.264752	0.00140054	-2|4;-1|1;0|5;1|5;2|1	5	0.073434	0.099146	0.969	0.93	16	5	FALSE	FALSE
HG001	chr1	9000746	Human_STR_4915	GT	0	1	2	0.16567	9.08955e-05	0|6;2|14;4|3	3	0.008973	0.010351	0.778	0.94	23	3	FALSE	FALSE
HG001	chr1	9023837	Human_STR_4937	T	0	-1	1	0.233017	0.00123198	-1|6;0|6;1|5	5	0.073434	0.099146	0.969	1	17	3	FALSE	FALSE
HG001	chr1	9167639	Human_STR_5076	A	1	2	3	0.212329	0.00189877	1|7;2|12;3|5	5	0.073434	0.099146	0.969	0.99	24	3	FALSE	FALSE
HG001	chr1	9233946	Human_STR_5140	A	-2	1	-1	0.26316	0.000558217	-4|1;-3|1;-2|2;-1|5;1|4	5	0.073434	0.099146	0.969	1	13	5	FALSE	FALSE
HG001	chr1	9647482	Human_STR_5509	ATT	0	0	1	0.230411	2.63057e-07	0|10;3|3	3	0.003265	0.004414	0.237	1	13	2	FALSE	FALSE
HG001	chr1	9747177	Human_STR_5613	A	0	-1	1	0.233284	0.0017326	-1|5;0|9;1|3;2|1	3	0.073434	0.099146	0.969	0.95	18	4	FALSE	FALSE
HG001	chr1	9919729	Human_STR_5782	T	-2	-1	0	0.232742	0.00175499	-2|5;-1|8;0|3;1|1	3	0.073434	0.099146	0.969	0.92	17	4	FALSE	FALSE
HG001	chr1	10997256	Human_STR_6801	AT	0	3	-1	0.206383	3.79454e-05	-2|3;0|4;4|3;6|6	3	0.008973	0.010351	0.778	1	16	4	FALSE	FALSE
HG001	chr1	11321769	Human_STR_7120	CT	0	0	-1	0.185149	5.30511e-05	-2|4;0|17	4	0.008973	0.010351	0.778	1	21	2	FALSE	FALSE
HG001	chr1	11379138	Human_STR_7173	A	-1	1	2	0.222938	0.00177296	-1|4;0|2;1|4;2|3;3|1	3	0.073434	0.099146	0.969	1	14	5	FALSE	FALSE
HG001	chr1	11552664	Human_STR_7267	AT	0	0	-1	0.151974	0.000944478	-2|3;0|16	3	0.008973	0.010351	0.778	1	19	2	FALSE	FALSE
HG001	chr1	11665555	Human_STR_7334	T	5	4	6	0.216902	0.00120364	3|1;4|8;5|7;6|4;7|1	4	0.073434	0.099146	0.969	1	21	5	FALSE	FALSE
HG001	chr1	11793451	Human_STR_7442	T	-12	1	2	0.180679	0.00111197	-13|2;-12|7;0|4;1|5;2|6	6	0.073434	0.099146	0.969	1	24	5	FALSE	FALSE
HG001	chr1	11951593	Human_STR_7592	AT	0	0	-1	0.194816	0.000446899	-2|3;0|12	3	0.008973	0.010351	0.778	1	15	2	FALSE	FALSE
HG001	chr1	12185304	Human_STR_7810	CTTTTT	0	0	-1	0.1987	2.13147e-09	-6|5;0|20	5	0.004704	0.013949	0.123	1	26	2	FALSE	FALSE
HG001	chr1	13935863	Human_STR_8692	GT	0	1	2	0.104755	0.000419022	0|15;2|11;4|3	3	0.008973	0.010351	0.778	1	30	3	FALSE	FALSE
HG001	chr1	13942547	Human_STR_8700	A	0	-2	1	0.176087	0.00139549	-3|2;-2|6;-1|5;0|9;1|6	6	0.073434	0.099146	0.969	1	28	5	FALSE	FALSE
HG001	chr1	14465399	Human_STR_8972	A	1	2	3	0.241093	0.000128127	1|7;2|10;3|5;4|1	5	0.073434	0.099146	0.969	1	23	4	FALSE	FALSE
HG001	chr1	14550691	Human_STR_9017	CT	-2	1	2	0.186703	3.49813e-05	-10|1;-4|8;3|5;5|3	3	0.008973	0.010351	0.778	1	17	4	FALSE	FALSE
HG001	chr1	14591419	Human_STR_9036	AC	-1	3	4	0.0915892	0.000364581	-2|15;6|13;8|3	3	0.008973	0.010351	0.778	1	31	3	FALSE	FALSE
HG001	chr1	14662874	Human_STR_9077	AT	0	0	-1	0.170935	0.000666413	-2|3;0|14	3	0.008973	0.010351	0.778	1	17	2	FALSE	FALSE
HG001	chr1	14736466	Human_STR_9114	T	0	-1	1	0.235741	0.00114012	-1|6;0|12;1|5	5	0.073434	0.099146	0.969	0.94	23	3	FALSE	FALSE
HG001	chr1	14971662	Human_STR_9248	T	0	-1	1	0.2314	0.00123005	-2|1;-1|5;0|11;1|5	5	0.073434	0.099146	0.969	1	22	4	FALSE	FALSE
HG001	chr1	18128789	Human_STR_11651	GT	-1	-1	0	0.169458	4.47743e-05	-2|19;0|4	4	0.008973	0.010351	0.778	0.95	23	2	FALSE	FALSE
HG001	chr1	18231923	Human_STR_11693	GT	1	2	3	0.126029	0.000229973	0|1;2|8;4|10;6|3	3	0.008973	0.010351	0.778	1	23	4	FALSE	FALSE
HG001	chr1	18525743	Human_STR_11821	AC	1	2	3	0.16567	9.08955e-05	2|6;4|14;6|3	3	0.008973	0.010351	0.778	0.94	23	3	FALSE	FALSE
HG001	chr1	18700078	Human_STR_11936	GT	0	-2	1	0.143685	9.86144e-05	-4|8;-2|1;0|7;2|3	3	0.008973	0.010351	0.778	1	19	4	FALSE	FALSE
HG001	chr1	18759221	Human_STR_11968	AGG	-4	-3	-2	0.214326	1.52607e-07	-12|4;-9|7;-6|3	3	0.003265	0.004414	0.237	0.96	14	3	FALSE	FALSE
HG001	chr1	19143106	Human_STR_12175	AAAG	-9	-3	-2	0.286097	3.18997e-11	-36|9;-12|3;-8|4	4	0.004704	0.013949	0.123	1	19	3	FALSE	FALSE
HG001	chr1	19195970	Human_STR_12203	AC	-4	-2	-3	0.167823	0.000425395	-8|6;-6|3;-4|7;-2|2	3	0.008973	0.010351	0.778	1	18	4	FALSE	FALSE
HG001	chr1	19366284	Human_STR_12337	AT	0	-4	-1	0.11294	0.000315859	-8|11;-2|3;0|10	3	0.008973	0.010351	0.778	1	24	3	FALSE	FALSE
HG001	chr1	19508748	Human_STR_12443	A	-13	11	12	0.223118	0.00184787	-13|9;-12|1;10|2;11|4;12|5	5	0.073434	0.099146	0.969	1	21	5	FALSE	FALSE
HG001	chr1	19541197	Human_STR_12491	AG	-1	1	2	0.21792	2.44011e-05	-2|9;0|3;2|3;4|3	3	0.008973	0.010351	0.778	1	18	4	FALSE	FALSE
HG001	chr1	19632252	Human_STR_12582	GT	1	4	5	0.167144	3.7205e-05	0|1;2|7;8|7;10|3;12|1	3	0.008973	0.010351	0.778	1	21	5	FALSE	FALSE
HG001	chr1	20079113	Human_STR_12908	A	0	-2	1	0.245742	0.00136936	-3|4;-2|3;-1|3;0|4;1|5	5	0.073434	0.099146	0.969	1	19	5	FALSE	FALSE
HG001	chr1	20349367	Human_STR_13052	ATTT	0	0	1	0.190321	1.63877e-09	0|17;4|4	4	0.004704	0.013949	0.123	1	21	2	FALSE	FALSE
HG001	chr1	20482857	Human_STR_13122	GT	-1	-1	0	0.169458	4.47743e-05	-2|19;0|4	4	0.008973	0.010351	0.778	0.95	23	2	FALSE	FALSE
HG001	chr1	20750323	Human_STR_13332	AC	0	0	1	0.19944	0.00027934	-2|1;0|11;2|3	3	0.008973	0.010351	0.778	1	15	3	FALSE	FALSE
HG001	chr1	21493913	Human_STR_13989	AG	0	0	-1	0.130125	0.00148288	-2|3;0|19	3	0.008973	0.010351	0.778	1	22	2	FALSE	FALSE
HG001	chr1	21616137	Human_STR_14062	AC	-12	1	0	0.165138	7.93643e-05	-24|7;0|3;2|6	3	0.008973	0.010351	0.778	1	17	3	FALSE	FALSE
HG001	chr1	21694573	Human_STR_14120	A	4	6	5	0.254936	0.00189597	3|1;4|10;5|8;6|7	8	0.073434	0.099146	0.969	1	26	4	FALSE	FALSE
HG001	chr1	21882401	Human_STR_14298	AC	0	0	-1	0.182128	0.000549688	-2|3;0|13	3	0.008973	0.010351	0.778	1	17	2	FALSE	FALSE
HG001	chr1	22018188	Human_STR_14408	AT	-1	2	1	0.254044	9.50928e-07	-4|1;-2|3;0|1;2|4;4|5	4	0.008973	0.010351	0.778	1	14	5	FALSE	FALSE
HG001	chr1	22270644	Human_STR_14584	A	0	1	-1	0.273049	0.00166309	-1|5;0|5;1|4	5	0.073434	0.099146	0.969	1	14	3	FALSE	FALSE
HG001	chr1	22370108	Human_STR_14643	CCTT	0	0	1	0.285778	2.58897e-10	0|9;3|1;4|4	4	0.004704	0.013949	0.123	1	14	3	FALSE	FALSE
HG001	chr1	22447103	Human_STR_14699	A	0	-1	1	0.233922	0.00120069	-1|6;0|8;1|5	5	0.073434	0.099146	0.969	1	19	3	FALSE	FALSE
HG001	chr1	22546574	Human_STR_14745	GT	0	3	-1	0.181979	5.92317e-05	-2|3;0|5;4|2;6|6;8|3	3	0.008973	0.010351	0.778	1	19	5	FALSE	FALSE
HG001	chr1	22819206	Human_STR_14891	CT	-1	1	2	0.142654	0.000100075	-4|2;-2|5;0|2;2|11;4|3	3	0.008973	0.010351	0.778	1	23	5	FALSE	FALSE
HG001	chr1	23158648	Human_STR_15105	A	0	-3	-1	0.256755	0.00181813	-3|4;-1|5;0|2;1|2;2|1	5	0.073434	0.099146	0.969	1	14	5	FALSE	FALSE
HG001	chr1	23187987	Human_STR_15139	GT	0	8	7	0.152225	9.94248e-05	-2|1;0|6;14|3;16|7;18|2	3	0.008973	0.010351	0.778	1	19	5	FALSE	FALSE
HG001	chr1	23399127	Human_STR_15347	AT	0	0	2	0.275399	1.53196e-08	-2|3;0|7;1|1;2|3;4|4	4	0.008973	0.010351	0.778	1	18	5	FALSE	FALSE
HG001	chr1	23581732	Human_STR_15513	T	-1	2	1	0.237868	0.000706507	-2|2;-1|7;1|7;2|6;3|1	7	0.073434	0.099146	0.969	1	23	5	FALSE	FALSE
HG001	chr1	23619563	Human_STR_15548	CCG	-1	-1	-2	0.199291	1.04973e-06	-6|3;-3|12	3	0.003265	0.004414	0.237	1	15	2	FALSE	FALSE
HG001	chr1	23979058	Human_STR_15933	T	5	6	7	0.218669	0.000227952	4|1;5|7;6|11;7|5;8|1	5	0.073434	0.099146	0.969	1	25	5	FALSE	FALSE
HG001	chr1	24085823	Human_STR_16052	GT	-1	-1	0	0.291483	2.39238e-07	-2|11;-1|1;0|5	5	0.008973	0.010351	0.778	1	18	3	FALSE	FALSE
HG001	chr1	24335015	Human_STR_16218	AC	0	2	1	0.185086	0.000310667	0|5;2|3;4|6	3	0.008973	0.010351	0.778	1	14	3	FALSE	FALSE
HG001	chr1	24428259	Human_STR_16260	AG	3	7	8	0.203579	2.5742e-05	6|4;8|2;10|1;14|4;16|3	3	0.008973	0.010351	0.778	1	15	5	FALSE	FALSE
HG001	chr1	24652030	Human_STR_16476	AT	-1	7	-2	0.190388	9.46282e-08	-4|5;-2|9;12|3;14|5	5	0.008973	0.010351	0.778	1	22	4	FALSE	FALSE
HG001	chr1	24701185	Human_STR_16524	A	0	3	4	0.274558	0.00150376	-1|1;0|2;2|3;3|3;4|4	4	0.073434	0.099146	0.969	1	13	5	FALSE	FALSE
HG001	chr1	25812557	Human_STR_17338	AC	3	3	2	0.176382	0.000610166	4|3;6|12;8|2	3	0.008973	0.010351	0.778	1	17	3	FALSE	FALSE
HG001	chr1	26004718	Human_STR_17501	AT	-10	3	2	0.186269	5.17339e-05	-22|1;-20|6;5|3;7|5	3	0.008973	0.010351	0.778	1	15	4	FALSE	FALSE
HG001	chr1	26082704	Human_STR_17559	CT	0	-1	1	0.145161	0.000147835	-4|2;-2|13;0|7;2|3	3	0.008973	0.010351	0.778	1	25	4	FALSE	FALSE
HG001	chr1	26396853	Human_STR_17855	A	0	2	4	0.187337	1.82943e-06	-1|1;0|4;2|5;4|3	3	0.073434	0.099146	0.969	1	14	4	FALSE	FALSE
HG001	chr1	26802885	Human_STR_18274	T	0	-1	1	0.2322	0.00177762	-1|5;0|7;1|3;2|1	3	0.073434	0.099146	0.969	0.99	16	4	FALSE	FALSE
HG001	chr1	26868249	Human_STR_18332	CT	-5	2	1	0.224236	2.68353e-05	-10|5;2|3;4|3;6|1	3	0.008973	0.010351	0.778	1	12	4	FALSE	FALSE
HG001	chr1	27043005	Human_STR_18522	T	3	4	5	0.235286	0.00115501	3|6;4|11;5|5	5	0.073434	0.099146	0.969	0.97	22	3	FALSE	FALSE
HG001	chr1	27309626	Human_STR_18825	T	0	-1	1	0.21645	0.000551282	-2|1;-1|7;0|13;1|6	6	0.073434	0.099146	0.969	1	27	4	FALSE	FALSE
HG001	chr1	27489349	Human_STR_18965	AC	1	4	5	0.250649	1.07837e-05	2|3;6|3;8|5;10|3	3	0.008973	0.010351	0.778	1	14	4	FALSE	FALSE
HG001	chr1	27541629	Human_STR_19034	T	0	-1	1	0.234377	0.0011853	-1|6;0|9;1|5	5	0.073434	0.099146	0.969	0.99	20	3	FALSE	FALSE
HG001	chr1	27647882	Human_STR_19122	AC	0	-1	1	0.133197	0.000195232	-4|1;-2|12;0|8;2|3	3	0.008973	0.010351	0.778	1	24	4	FALSE	FALSE
HG001	chr1	28009640	Human_STR_19465	AAC	3	3	4	0.230411	2.63057e-07	9|10;12|3	3	0.003265	0.004414	0.237	1	13	2	TRUE	FALSE
HG001	chr1	28458098	Human_STR_20017	GT	-1	-1	0	0.223312	0.000197707	-4|3;-2|7;-1|1;0|3	3	0.008973	0.010351	0.778	1	14	4	FALSE	FALSE
HG001	chr1	28725375	Human_STR_20427	T	-10	-2	-9	0.282677	0.00118575	-10|7;-9|4;-3|1;-2|2	4	0.073434	0.099146	0.969	1	14	4	FALSE	FALSE
HG001	chr1	29175695	Human_STR_20877	A	0	2	3	0.291747	0.000263453	0|3;1|2;2|7;3|5	5	0.073434	0.099146	0.969	1	17	4	FALSE	FALSE
HG001	chr1	29453761	Human_STR_21022	CCT	11	11	12	0.157382	9.2716e-07	33|10;34|6;36|2;37|1	3	0.003265	0.004414	0.237	1	20	4	FALSE	FALSE
HG001	chr1	29613120	Human_STR_21078	A	-3	-1	0	0.286811	0.000127172	-3|3;-2|3;-1|8;0|4;1|1	4	0.073434	0.099146	0.969	1	19	5	FALSE	FALSE
HG001	chr1	29979706	Human_STR_21215	A	0	1	2	0.231406	0.000232255	-1|4;0|6;1|9;2|7	7	0.073434	0.099146	0.969	1	26	4	FALSE	FALSE
HG001	chr1	30317124	Human_STR_21333	AC	3	3	4	0.186288	0.000345349	4|1;6|12;8|3	3	0.008973	0.010351	0.778	1	16	3	FALSE	FALSE
HG001	chr1	30335180	Human_STR_21340	AC	4	4	5	0.206612	1.97181e-05	8|15;10|4	4	0.008973	0.010351	0.778	1	19	2	FALSE	FALSE
HG001	chr1	30406815	Human_STR_21364	AC	0	-2	1	0.128428	9.39748e-06	-6|1;-4|13;-2|1;0|11;2|4	4	0.008973	0.010351	0.778	1	30	5	FALSE	FALSE
HG001	chr1	30480963	Human_STR_21387	GT	0	10	9	0.243464	7.69891e-10	-2|1;0|14;18|6;20|5;22|2	6	0.008973	0.010351	0.778	1	28	5	TRUE	FALSE
HG001	chr1	30617947	Human_STR_21428	GT	3	3	4	0.143265	8.75749e-05	6|23;8|4	4	0.008973	0.010351	0.778	1	27	2	FALSE	FALSE
HG001	chr1	30637038	Human_STR_21443	A	0	1	-1	0.238445	0.00118346	-1|6;0|9;1|6	6	0.073434	0.099146	0.969	0.98	21	3	FALSE	FALSE
HG001	chr1	30690753	Human_STR_21459	T	0	1	-1	0.219421	0.000722298	-1|7;0|8;1|8	7	0.073434	0.099146	0.969	1	23	3	FALSE	FALSE
HG001	chr1	30832631	Human_STR_21534	AT	1	7	6	0.195941	8.67642e-08	0|1;2|9;12|5;14|7;16|1	5	0.008973	0.010351	0.778	1	24	5	FALSE	FALSE
HG001	chr1	30858945	Human_STR_21549	AC	0	-1	-3	0.291722	1.97276e-07	-6|3;-2|1;-1|1;0|7;2|2	3	0.008973	0.010351	0.778	1	14	5	FALSE	FALSE
HG001	chr1	30925891	Human_STR_21595	T	0	2	-1	0.265091	0.000454429	-1|6;0|10;1|2;2|3;3|1	6	0.073434	0.099146	0.969	1	22	5	FALSE	FALSE
HG001	chr1	31218013	Human_STR_21974	CTTT	3	3	2	0.247362	3.80451e-08	8|4;12|12;16|1	4	0.004704	0.013949	0.123	1	18	3	FALSE	FALSE
HG001	chr1	31340316	Human_STR_22080	T	0	4	5	0.231421	0.00161666	-1|1;0|6;4|6;5|5	5	0.073434	0.099146	0.969	1	18	4	FALSE	FALSE
HG001	chr1	31402265	Human_STR_22123	T	0	-8	-1	0.240682	0.00157375	-9|2;-8|7;-7|3;-1|6;0|6	6	0.073434	0.099146	0.969	1	24	5	FALSE	FALSE
HG001	chr1	31728804	Human_STR_22312	AC	2	13	12	0.230273	8.73623e-07	2|1;4|7;24|4;26|4;28|1	4	0.008973	0.010351	0.778	1	17	5	FALSE	FALSE
HG001	chr1	31832923	Human_STR_22369	AT	0	8	7	0.170872	7.16303e-05	-2|3;0|12;14|3;16|5;18|1	3	0.008973	0.010351	0.778	1	24	5	FALSE	FALSE
HG001	chr1	31842946	Human_STR_22380	CT	-3	-1	-2	0.11694	0.00141071	-6|13;-4|3;-2|8;0|2	3	0.008973	0.010351	0.778	1	26	4	FALSE	FALSE
HG001	chr1	31844475	Human_STR_22382	A	0	-3	-2	0.198477	0.000781076	-3|8;-2|6;0|7;1|1	6	0.073434	0.099146	0.969	1	22	4	FALSE	FALSE
HG001	chr1	31851885	Human_STR_22389	T	0	-1	1	0.196392	0.00186856	-1|9;0|8;1|4;2|1	4	0.073434	0.099146	0.969	1	22	4	FALSE	FALSE
HG001	chr1	31864019	Human_STR_22404	AT	-7	0	-1	0.240279	7.35648e-07	-14|10;-2|4;0|3;2|2	4	0.008973	0.010351	0.778	1	21	4	FALSE	FALSE
HG001	chr1	31953471	Human_STR_22497	GT	0	-1	1	0.134761	0.000183207	-2|8;0|13;2|3	3	0.008973	0.010351	0.778	1	25	3	FALSE	FALSE
HG001	chr1	32226825	Human_STR_22801	T	0	1	2	0.218169	0.00116563	-1|2;0|7;1|7;2|4;3|1	4	0.073434	0.099146	0.969	1	21	5	FALSE	FALSE
HG001	chr1	32227276	Human_STR_22802	A	0	1	-1	0.215828	0.00200445	-1|6;0|8;1|7	6	0.073434	0.099146	0.969	1	21	3	FALSE	FALSE
HG001	chr1	32726976	Human_STR_23381	T	-14	-4	-2	0.266045	3.49253e-07	-15|1;-14|2;-4|4;-3|1;-2|3	3	0.073434	0.099146	0.969	1	11	5	FALSE	FALSE
HG001	chr1	32838334	Human_STR_23472	A	0	-1	1	0.262304	0.000660407	-1|5;0|9;1|5	5	0.073434	0.099146	0.969	0.98	19	3	FALSE	FALSE
HG001	chr1	33057465	Human_STR_23676	T	-1	1	-2	0.228259	0.00115169	-3|1;-2|4;-1|7;0|3;1|4	4	0.073434	0.099146	0.969	0.99	19	5	FALSE	FALSE
HG001	chr1	33189635	Human_STR_23753	AT	-5	-1	-2	0.186452	5.8073e-05	-12|2;-10|5;-4|3;-2|5	3	0.008973	0.010351	0.778	1	15	4	FALSE	FALSE
HG001	chr1	33490641	Human_STR_23914	AC	1	2	3	0.140193	1.13679e-05	1|1;3|13;5|10;7|4	4	0.008973	0.010351	0.778	1	28	4	FALSE	FALSE
HG001	chr1	33620807	Human_STR_23984	T	0	-1	1	0.21576	0.000564574	-2|1;-1|7;0|11;1|6	6	0.073434	0.099146	0.969	1	25	4	FALSE	FALSE
HG001	chr1	33707684	Human_STR_24025	AC	-7	-3	-2	0.221966	5.87296e-07	-20|1;-16|1;-14|7;-6|5;-4|4	4	0.008973	0.010351	0.778	1	18	5	FALSE	FALSE
HG001	chr1	33774108	Human_STR_24052	GT	0	0	-1	0.142157	0.000151869	-2|4;0|23	4	0.008973	0.010351	0.778	1	27	2	FALSE	FALSE
HG001	chr1	33783432	Human_STR_24053	CT	-4	-4	-3	0.121037	0.00124579	-10|1;-8|20;-6|3	3	0.008973	0.010351	0.778	1	24	3	FALSE	FALSE
HG001	chr1	33950384	Human_STR_24106	AG	-3	0	-1	0.260904	2.06774e-05	-6|9;-4|1;-2|3;0|2;1|1	3	0.008973	0.010351	0.778	0.99	16	5	FALSE	FALSE
HG001	chr1	33957930	Human_STR_24110	GT	0	-3	-1	0.112494	0.000454054	-6|10;-2|3;0|13	3	0.008973	0.010351	0.778	1	26	3	FALSE	FALSE
HG001	chr1	34150078	Human_STR_24201	T	0	1	2	0.22962	0.00129417	-1|1;0|5;1|7;2|5	5	0.073434	0.099146	0.969	1	18	4	FALSE	FALSE
HG001	chr1	34169597	Human_STR_24212	AG	0	2	1	0.154511	5.84047e-05	0|9;2|4;4|7;6|3	4	0.008973	0.010351	0.778	1	23	4	FALSE	FALSE
HG001	chr1	34207263	Human_STR_24235	GT	-1	-1	-2	0.2207	2.57119e-05	-4|4;-2|13;0|1	4	0.008973	0.010351	0.778	1	18	3	FALSE	FALSE
HG001	chr1	34516000	Human_STR_24363	AAT	-2	-2	-1	0.140916	1.32619e-06	-9|1;-6|18;-3|3	3	0.003265	0.004414	0.237	1	22	3	FALSE	FALSE
HG001	chr1	34603290	Human_STR_24407	AG	-1	8	7	0.221469	1.0274e-06	-2|9;0|1;14|4;16|5	4	0.008973	0.010351	0.778	1	19	4	FALSE	FALSE
HG001	chr1	34741217	Human_STR_24474	AC	-4	5	4	0.185475	5.08959e-05	-8|5;8|3;10|5	3	0.008973	0.010351	0.778	1	15	3	FALSE	FALSE
HG001	chr1	34752222	Human_STR_24478	GT	0	0	1	0.177478	3.70747e-05	0|18;2|4	4	0.008973	0.010351	0.778	1	22	2	FALSE	FALSE
HG001	chr1	34802228	Human_STR_24492	GGTTT	2	3	1	0.249295	1.10936e-06	0|1;5|3;10|6;15|3;20|1	3	0.004704	0.013949	0.123	0.96	21	5	FALSE	FALSE
HG001	chr1	34944532	Human_STR_24577	AC	0	0	1	0.188616	2.89647e-05	-2|1;0|16;2|4	4	0.008973	0.010351	0.778	1	21	3	FALSE	FALSE
HG001	chr1	35352253	Human_STR_25032	AC	-3	-3	-2	0.210429	0.000234822	-6|11;-4|3	3	0.008973	0.010351	0.778	1	14	2	FALSE	FALSE
HG001	chr1	35541334	Human_STR_25181	T	0	-1	1	0.236196	0.0011254	-1|6;0|13;1|5	5	0.073434	0.099146	0.969	1	24	3	FALSE	FALSE
HG001	chr1	35770421	Human_STR_25373	AT	0	0	-1	0.278138	6.22635e-07	-2|5;0|12;2|1	5	0.008973	0.010351	0.778	1	19	3	FALSE	FALSE
HG001	chr1	36252928	Human_STR_25875	AT	0	-2	-3	0.204707	4.36218e-05	-6|3;-4|4;-2|1;0|5;2|2	3	0.008973	0.010351	0.778	1	15	5	FALSE	FALSE
HG001	chr1	36262765	Human_STR_25882	ATTTT	1	1	0	0.248846	3.68842e-08	0|4;5|11;8|1	4	0.004704	0.013949	0.123	1	16	3	FALSE	FALSE
HG001	chr1	36293641	Human_STR_25919	GT	6	6	7	0.225336	1.38305e-05	10|2;12|12;14|4	4	0.008973	0.010351	0.778	1	18	3	FALSE	FALSE
HG001	chr1	36403221	Human_STR_25994	AT	-16	-1	0	0.214013	2.03822e-05	-32|7;-2|4;0|3	3	0.008973	0.010351	0.778	0.94	14	3	FALSE	FALSE
HG001	chr1	36580279	Human_STR_26133	AC	-1	-1	-2	0.18751	5.05671e-05	-4|4;-2|16;0|1	4	0.008973	0.010351	0.778	1	22	3	FALSE	FALSE
HG001	chr1	37495685	Human_STR_26579	A	2	3	1	0.273285	0.000540356	0|1;1|4;2|5;3|3;4|1	4	0.073434	0.099146	0.969	1	14	5	FALSE	FALSE
HG001	chr1	37497577	Human_STR_26581	ATTT	0	0	1	0.272718	6.39045e-08	0|7;3|1;4|3	3	0.004704	0.013949	0.123	0.99	11	3	FALSE	FALSE
HG001	chr1	37620630	Human_STR_26686	AAT	0	0	1	0.199564	4.03721e-09	0|16;3|4	4	0.003265	0.004414	0.237	1	21	2	FALSE	FALSE
HG001	chr1	38040457	Human_STR_27057	GT	-1	2	-2	0.213322	3.23829e-05	-4|3;-2|4;4|9;6|1	3	0.008973	0.010351	0.778	1	18	4	FALSE	FALSE
HG001	chr1	38316673	Human_STR_27214	T	-1	1	2	0.210719	6.71518e-05	-1|8;0|3;1|11;2|6;3|1	6	0.073434	0.099146	0.969	1	29	5	TRUE	FALSE
HG001	chr1	38486643	Human_STR_27288	AAGG	1	1	3	0.294162	5.41131e-13	4|11;5|1;12|5	5	0.004704	0.013949	0.123	1	17	3	FALSE	FALSE
HG001	chr1	38497480	Human_STR_27292	A	0	1	2	0.201232	0.000843861	0|9;1|12;2|6	6	0.073434	0.099146	0.969	1	27	3	FALSE	FALSE
HG001	chr1	38499192	Human_STR_27294	AC	0	-2	-1	0.146964	0.0006757	-4|15;-2|3;0|7	3	0.008973	0.010351	0.778	1	26	3	FALSE	FALSE
HG001	chr1	38601980	Human_STR_27345	T	2	7	1	0.26326	0.00133842	1|5;2|7;3|3;6|3;7|1	5	0.073434	0.099146	0.969	1	19	5	FALSE	FALSE
HG001	chr1	38901837	Human_STR_27527	AAAT	0	0	1	0.199854	1.84121e-07	0|10;3|2;4|3	3	0.004704	0.013949	0.123	1	15	3	FALSE	FALSE
HG001	chr1	39117534	Human_STR_27809	GT	2	3	4	0.13472	0.000183421	4|8;6|9;8|3	3	0.008973	0.010351	0.778	1	20	3	FALSE	FALSE
HG001	chr1	39233776	Human_STR_27924	T	4	5	6	0.240303	3.74364e-05	3|1;4|7;5|10;6|6;7|1	6	0.073434	0.099146	0.969	1	25	5	FALSE	FALSE
HG001	chr1	39406739	Human_STR_28056	A	0	1	2	0.200398	0.00152349	-1|1;0|11;1|9;2|6	6	0.073434	0.099146	0.969	1	27	4	FALSE	FALSE
HG001	chr1	39813514	Human_STR_28316	GT	-8	-3	-4	0.137875	0.000152102	-16|9;-8|3;-6|7;-4|1	3	0.008973	0.010351	0.778	1	20	4	FALSE	FALSE
HG001	chr1	40027444	Human_STR_28517	AT	0	3	2	0.186389	4.42601e-06	0|7;2|1;4|4;6|7	4	0.008973	0.010351	0.778	1	20	4	FALSE	FALSE
HG001	chr1	40235056	Human_STR_28699	T	1	2	3	0.232934	0.000519294	0|1;1|5;2|7;3|4;4|1	4	0.073434	0.099146	0.969	1	18	5	FALSE	FALSE
HG001	chr1	40780119	Human_STR_29142	AC	3	2	4	0.123137	0.000245959	4|9;6|12;8|3	3	0.008973	0.010351	0.778	1	24	3	FALSE	FALSE
HG001	chr1	40795256	Human_STR_29149	T	0	2	3	0.173954	0.00150604	-1|1;0|7;1|5;2|7;3|6	6	0.073434	0.099146	0.969	1	26	5	FALSE	FALSE
HG001	chr1	40998397	Human_STR_29321	A	0	-1	1	0.170275	0.00198627	-2|1;-1|10;0|11;1|6	6	0.073434	0.099146	0.969	1	28	4	FALSE	FALSE
HG001	chr1	41034318	Human_STR_29339	CTTTT	0	0	-1	0.1987	4.75112e-06	-5|3;0|12	3	0.004704	0.013949	0.123	1	15	2	FALSE	FALSE
HG001	chr1	41394160	Human_STR_29543	AG	0	-1	1	0.11325	0.00032778	-2|12;0|10;2|3	3	0.008973	0.010351	0.778	1	25	3	FALSE	FALSE
HG001	chr1	41723480	Human_STR_29675	AC	0	5	1	0.149508	7.48716e-05	0|10;2|3;8|1;10|6	3	0.008973	0.010351	0.778	1	21	4	FALSE	FALSE
HG001	chr1	41824743	Human_STR_29718	AG	10	-19	9	0.294344	2.79681e-07	-40|1;-38|4;18|4;20|1;22|3	4	0.008973	0.010351	0.778	1	13	5	FALSE	FALSE
HG001	chr1	41897929	Human_STR_29748	AG	-1	1	2	0.199565	1.20305e-06	-2|9;2|6;4|4	4	0.008973	0.010351	0.778	1	20	3	FALSE	FALSE
HG001	chr1	41929725	Human_STR_29764	AT	6	10	5	0.194005	8.73405e-08	10|5;12|9;18|3;20|5	5	0.008973	0.010351	0.778	1	22	4	FALSE	FALSE
HG001	chr1	42047894	Human_STR_29808	GT	12	12	13	0.168481	4.01513e-06	22|5;24|22;26|5;28|1	5	0.008973	0.010351	0.778	1	33	4	FALSE	FALSE
HG001	chr1	42360402	Human_STR_29980	AG	0	-1	1	0.217264	8.58894e-07	-2|6;0|14;2|4;4|1	4	0.008973	0.010351	0.778	0.81	25	4	FALSE	FALSE
HG001	chr1	42409202	Human_STR_30019	A	0	-1	-2	0.215222	0.000796854	-2|7;-1|10;0|6;1|2	7	0.073434	0.099146	0.969	1	25	4	FALSE	FALSE
HG001	chr1	42650498	Human_STR_30188	GT	0	0	1	0.1431	0.000768672	-2|3;0|15;2|3	3	0.008973	0.010351	0.778	1	21	3	FALSE	FALSE
HG001	chr1	43097060	Human_STR_30493	AT	0	-6	-1	0.152704	0.000106012	-14|2;-12|5;-2|3;0|6;2|1	3	0.008973	0.010351	0.778	1	18	5	FALSE	FALSE
HG001	chr1	43122860	Human_STR_30508	AC	0	-2	-1	0.187662	0.000291505	-4|5;-2|3;0|8;2|1	3	0.008973	0.010351	0.778	1	17	4	FALSE	FALSE
HG001	chr1	43295835	Human_STR_30603	AC	-7	4	5	0.165164	2.37618e-06	-14|8;8|11;10|4	4	0.008973	0.010351	0.778	1	23	3	FALSE	FALSE
HG001	chr1	43496771	Human_STR_30704	AT	0	0	-1	0.194816	0.000446899	-1|3;0|4;1|8	3	0.008973	0.010351	0.778	1	15	3	FALSE	FALSE
HG001	chr1	43530912	Human_STR_30727	CCGGCT	0	0	1	0.133058	7.71923e-09	0|26;6|4	4	0.004704	0.013949	0.123	1	31	2	FALSE	FALSE
HG001	chr1	43771731	Human_STR_30902	GT	-2	-3	-1	0.21405	3.59211e-05	-6|4;-4|5;-2|3	3	0.008973	0.010351	0.778	1	12	3	FALSE	FALSE
HG001	chr1	44008688	Human_STR_31024	CTTTT	0	0	-1	0.229675	2.94025e-06	-5|3;0|10	3	0.004704	0.013949	0.123	1	13	2	FALSE	FALSE
HG001	chr1	44164686	Human_STR_31162	GT	0	0	1	0.210429	0.000234822	0|11;2|3	3	0.008973	0.010351	0.778	1	14	2	FALSE	FALSE
HG001	chr1	44226779	Human_STR_31221	AC	1	4	5	0.123247	0.000141647	2|9;6|1;8|11;10|3	3	0.008973	0.010351	0.778	1	24	4	FALSE	FALSE
HG001	chr1	44281879	Human_STR_31237	GT	-1	3	4	0.186131	3.46045e-05	-4|2;-2|8;0|1;6|5;8|3	3	0.008973	0.010351	0.778	1	20	5	FALSE	FALSE
HG001	chr1	44310952	Human_STR_31243	AC	-4	-1	0	0.200809	1.04633e-06	-8|4;-6|3;-4|2;-2|9;0|4	4	0.008973	0.010351	0.778	1	24	5	FALSE	FALSE
HG001	chr1	45146432	Human_STR_31955	T	-1	2	3	0.214639	0.00134339	-1|5;0|1;1|3;2|6;3|5	5	0.073434	0.099146	0.969	1	20	5	FALSE	FALSE
HG001	chr1	45420565	Human_STR_32178	T	0	-1	1	0.263302	0.000641571	-1|5;0|11;1|5	5	0.073434	0.099146	0.969	0.81	21	3	FALSE	FALSE
HG001	chr1	45586240	Human_STR_32363	GT	1	1	2	0.150866	0.000656638	0|3;2|14;4|3	3	0.008973	0.010351	0.778	1	21	3	FALSE	FALSE
HG001	chr1	45860202	Human_STR_32649	AC	0	0	1	0.131233	0.000983169	0|19;2|3	3	0.008973	0.010351	0.778	1	22	2	FALSE	FALSE
HG001	chr1	46067254	Human_STR_32800	AT	2	2	1	0.236059	0.000247277	2|3;4|8;6|2	3	0.008973	0.010351	0.778	1	15	3	FALSE	FALSE
HG001	chr1	46072949	Human_STR_32802	AT	1	1	0	0.136771	0.00128642	0|3;2|18	3	0.008973	0.010351	0.778	0.98	21	2	FALSE	FALSE
HG001	chr1	46074287	Human_STR_32804	A	1	2	3	0.19276	0.00131329	-1|1;1|7;2|9;3|4;4|1	4	0.073434	0.099146	0.969	1	22	5	FALSE	FALSE
HG001	chr1	46406556	Human_STR_33111	T	0	-1	1	0.227285	0.00132413	-2|2;-1|4;0|10;1|5	5	0.073434	0.099146	0.969	1	21	4	FALSE	FALSE
HG001	chr1	46704477	Human_STR_33278	A	0	-1	1	0.235741	0.00114012	-1|6;0|12;1|5	5	0.073434	0.099146	0.969	0.94	23	3	FALSE	FALSE
HG001	chr1	46999027	Human_STR_33394	GT	-2	-2	-1	0.110004	0.0016327	-4|23;-2|3	3	0.008973	0.010351	0.778	1	26	2	FALSE	FALSE
HG001	chr1	47191386	Human_STR_33466	GT	-3	0	1	0.222316	5.79131e-07	-8|2;-6|3;-2|1;0|5;2|4	4	0.008973	0.010351	0.778	1	16	5	FALSE	FALSE
HG001	chr1	47442637	Human_STR_33691	GT	-5	-3	-4	0.163931	0.000470526	-10|6;-8|3;-6|10	3	0.008973	0.010351	0.778	1	19	3	FALSE	FALSE
HG001	chr1	48003919	Human_STR_33953	AC	1	3	2	0.146541	0.000683324	3|9;5|3;7|7	3	0.008973	0.010351	0.778	1	19	3	FALSE	FALSE
HG001	chr1	48244712	Human_STR_34060	AT	14	22	23	0.214012	2.03826e-05	26|1;28|7;44|4;46|3	3	0.008973	0.010351	0.778	1	18	4	FALSE	FALSE
HG001	chr1	48827996	Human_STR_34313	AC	-2	4	-3	0.122829	0.000214787	-6|3;-4|9;6|1;8|9;10|1	3	0.008973	0.010351	0.778	1	23	5	FALSE	FALSE
HG001	chr1	48837664	Human_STR_34319	AC	-5	3	2	0.203084	1.45056e-06	-12|2;-10|4;4|4;6|7;8|2	4	0.008973	0.010351	0.778	1	19	5	FALSE	FALSE
HG001	chr1	49107668	Human_STR_34417	AG	1	2	3	0.214089	3.58877e-05	2|4;4|7;6|3	3	0.008973	0.010351	0.778	1	14	3	FALSE	FALSE
HG001	chr1	49395534	Human_STR_34534	GT	0	0	1	0.172053	0.000439413	0|14;2|3	3	0.008973	0.010351	0.778	1	17	2	FALSE	FALSE
HG001	chr1	49823779	Human_STR_34686	GT	2	5	3	0.221984	3.18278e-05	4|4;6|3;8|1;10|8	3	0.008973	0.010351	0.778	1	16	4	FALSE	FALSE
HG001	chr1	49849479	Human_STR_34697	AC	1	1	0	0.170935	0.000666413	0|3;2|14	3	0.008973	0.010351	0.778	1	17	2	FALSE	FALSE
HG001	chr1	50086477	Human_STR_34803	AT	0	2	1	0.190218	0.000273728	-2|2;0|11;2|3;4|5	3	0.008973	0.010351	0.778	1	21	4	FALSE	FALSE
HG001	chr1	50175388	Human_STR_34863	AC	0	-2	-1	0.185607	2.67434e-05	-4|14;-2|4;0|6;4|1	4	0.008973	0.010351	0.778	1	26	4	FALSE	FALSE
HG001	chr1	50284878	Human_STR_34906	GT	1	1	2	0.128098	0.00105978	0|2;2|18;4|3	3	0.008973	0.010351	0.778	1	24	3	FALSE	FALSE
HG001	chr1	50527812	Human_STR_35022	CT	2	2	3	0.175398	3.92978e-05	2|3;4|16;6|4	4	0.008973	0.010351	0.778	1	25	3	FALSE	FALSE
HG001	chr1	51092133	Human_STR_35419	GT	0	0	1	0.172053	0.000439413	0|14;2|3	3	0.008973	0.010351	0.778	1	17	2	FALSE	FALSE
HG001	chr1	51195066	Human_STR_35508	T	0	-1	1	0.257653	0.000703039	-2|1;-1|4;0|10;1|5	5	0.073434	0.099146	0.969	1	20	4	FALSE	FALSE
HG001	chr1	51597410	Human_STR_35856	GT	0	0	-1	0.170935	0.000666413	-2|3;0|14	3	0.008973	0.010351	0.778	1	17	2	FALSE	FALSE
HG001	chr1	51737546	Human_STR_35978	GT	-1	-1	-2	0.138474	0.00124381	-4|3;-2|17;0|1	3	0.008973	0.010351	0.778	1	21	3	FALSE	FALSE
HG001	chr1	51863014	Human_STR_36067	A	3	5	2	0.272118	0.000131455	2|7;3|7;4|3;5|4	7	0.073434	0.099146	0.969	1	21	4	FALSE	FALSE
HG001	chr1	52369814	Human_STR_36537	AT	0	0	-1	0.182128	0.000549688	-2|3;0|13	3	0.008973	0.010351	0.778	1	17	2	FALSE	FALSE
HG001	chr1	52655453	Human_STR_36778	A	0	2	-1	0.297767	0.000218083	-1|6;0|8;1|2;2|3	6	0.073434	0.099146	0.969	1	19	4	FALSE	FALSE
HG001	chr1	52942695	Human_STR_37098	T	0	-1	1	0.233826	0.00171044	-1|5;0|10;1|3;2|1	3	0.073434	0.099146	0.969	0.91	19	4	FALSE	FALSE
HG001	chr1	53037880	Human_STR_37180	AC	-1	1	0	0.288923	2.59149e-06	-4|1;-2|11;0|4;2|3	4	0.008973	0.010351	0.778	1	19	4	FALSE	FALSE
HG001	chr1	53173700	Human_STR_37251	AC	1	5	6	0.200855	9.40599e-07	2|5;4|1;10|9;12|4	4	0.008973	0.010351	0.778	1	20	4	FALSE	FALSE
HG001	chr1	53394121	Human_STR_37351	GT	0	0	-1	0.140219	0.00120204	-2|3;0|16;2|2	3	0.008973	0.010351	0.778	1	21	3	FALSE	FALSE
HG001	chr1	54736151	Human_STR_38247	AG	-7	2	-6	0.16514	5.09309e-05	-14|8;-12|3;4|4;6|2	3	0.008973	0.010351	0.778	1	18	4	FALSE	FALSE
HG001	chr1	54744229	Human_STR_38251	AC	-5	3	4	0.15797	6.2912e-05	-10|8;-8|1;4|2;6|5;8|3	3	0.008973	0.010351	0.778	1	19	5	FALSE	FALSE
HG001	chr1	54844557	Human_STR_38303	A	0	-1	1	0.227714	0.00130763	-2|2;-1|4;0|11;1|5	5	0.073434	0.099146	0.969	1	22	4	FALSE	FALSE
HG001	chr1	54926582	Human_STR_38342	AG	3	8	4	0.249139	1.12628e-05	6|4;8|3;16|2;20|1	3	0.008973	0.010351	0.778	1	15	4	FALSE	FALSE
HG001	chr1	55001202	Human_STR_38388	GT	0	-1	1	0.15312	0.00012083	-4|1;-2|6;0|14;2|3	3	0.008973	0.010351	0.778	0.99	24	4	FALSE	FALSE
HG001	chr1	55243081	Human_STR_38497	AC	-1	1	2	0.151166	8.30321e-05	-2|6;0|3;2|7;4|3	3	0.008973	0.010351	0.778	1	19	4	FALSE	FALSE
HG001	chr1	55398613	Human_STR_38574	AT	-17	-4	-5	0.208551	5.25998e-08	-36|1;-34|6;-10|5;-8|7;-6|1	5	0.008973	0.010351	0.778	1	20	5	FALSE	FALSE
HG001	chr1	55497602	Human_STR_38609	AC	1	1	0	0.185184	0.000524382	0|3;2|12;4|1	3	0.008973	0.010351	0.778	0.82	16	3	FALSE	FALSE
HG001	chr1	55649653	Human_STR_38656	AC	1	1	2	0.210429	0.000234822	2|10;3|1;4|3	3	0.008973	0.010351	0.778	1	15	3	FALSE	FALSE
HG001	chr1	55867000	Human_STR_38731	AT	0	0	-1	0.163348	0.000765976	-2|3;0|14;2|1	3	0.008973	0.010351	0.778	1	18	3	FALSE	FALSE
HG001	chr1	56300592	Human_STR_38897	A	-5	-6	-4	0.212033	0.000829916	-7|1;-6|6;-5|10;-4|4;-3|1	4	0.073434	0.099146	0.969	1	22	5	FALSE	FALSE
HG001	chr1	56413015	Human_STR_38956	AT	7	-5	6	0.165138	7.93643e-05	-10|15;-8|1;12|3;14|6	3	0.008973	0.010351	0.778	1	25	4	FALSE	FALSE
HG001	chr1	56414565	Human_STR_38958	AC	9	11	10	0.254645	3.60661e-12	18|9;20|9;22|8;24|1	9	0.008973	0.010351	0.778	1	30	4	FALSE	FALSE
HG001	chr1	56518716	Human_STR_39012	AT	2	5	4	0.125751	0.000327911	2|1;4|12;8|3;10|8;12|1	3	0.008973	0.010351	0.778	1	25	5	FALSE	FALSE
HG001	chr1	57386367	Human_STR_39402	A	0	-7	1	0.297941	3.84034e-05	-7|4;-1|4;0|9;1|6	6	0.073434	0.099146	0.969	1	23	4	FALSE	FALSE
HG001	chr1	57386727	Human_STR_39403	GT	0	0	-1	0.138474	0.00124381	-2|3;0|17;2|1	3	0.008973	0.010351	0.778	1	21	3	FALSE	FALSE
HG001	chr1	57387482	Human_STR_39404	AC	0	0	-1	0.136771	0.00128642	-2|3;0|18	3	0.008973	0.010351	0.778	1	21	2	FALSE	FALSE
HG001	chr1	57902157	Human_STR_39680	A	-1	-2	0	0.214727	0.000585033	-3|1;-2|7;-1|8;0|6	6	0.073434	0.099146	0.969	1	22	4	FALSE	FALSE
HG001	chr1	58025622	Human_STR_39737	AT	-5	-2	-3	0.113787	0.000439882	-12|2;-10|8;-6|3;-4|12	3	0.008973	0.010351	0.778	1	25	4	FALSE	FALSE
HG001	chr1	58218990	Human_STR_39828	CT	-2	0	1	0.144495	9.41975e-05	-4|7;-2|1;0|11;2|3	3	0.008973	0.010351	0.778	1	22	4	FALSE	FALSE
HG001	chr1	58648525	Human_STR_40003	AC	-19	4	3	0.279162	9.21051e-08	-38|8;4|2;6|4;8|3;10|2	4	0.008973	0.010351	0.778	1	20	5	FALSE	FALSE
HG001	chr1	59052057	Human_STR_40227	A	1	2	3	0.21707	0.000740778	1|7;2|15;3|4;4|1	4	0.073434	0.099146	0.969	0.96	27	4	FALSE	FALSE
HG001	chr1	59627455	Human_STR_40449	AT	2	4	5	0.2365	1.76109e-08	2|1;4|11;6|2;8|5;10|5	5	0.008973	0.010351	0.778	1	24	5	FALSE	FALSE
HG001	chr1	60103947	Human_STR_40671	GT	1	1	0	0.22852	1.47657e-07	0|6;2|19;4|1	6	0.008973	0.010351	0.778	1	26	3	FALSE	FALSE
HG001	chr1	60157227	Human_STR_40688	AT	2	8	3	0.195225	2.63572e-05	2|3;4|5;6|3;16|3;18|2	3	0.008973	0.010351	0.778	1	17	5	FALSE	FALSE
HG001	chr1	60682211	Human_STR_40903	A	0	2	3	0.235306	0.000622025	-1|1;0|8;2|6;3|4;4|1	4	0.073434	0.099146	0.969	1	20	5	FALSE	FALSE
HG001	chr1	60890105	Human_STR_41003	ATT	-1	-1	-2	0.221491	8.39064e-09	-6|4;-3|14	4	0.003265	0.004414	0.237	1	18	2	FALSE	FALSE
HG001	chr1	60920101	Human_STR_41024	T	-29	-23	-28	0.280522	0.0012633	-29|6;-28|4;-23|2;-21|1	4	0.073434	0.099146	0.969	1	13	4	FALSE	FALSE
HG001	chr1	61025310	Human_STR_41082	AAAG	1	2	4	0.286438	5.18655e-11	5|1;6|2;10|3;18|4	4	0.004704	0.013949	0.123	1	16	4	FALSE	FALSE
HG001	chr1	61200000	Human_STR_41213	AT	-18	-7	-8	0.253541	1.39624e-08	-36|5;-16|5;-14|6;-12|2	5	0.008973	0.010351	0.778	1	18	4	FALSE	FALSE
HG001	chr1	61334520	Human_STR_41299	AT	-5	0	1	0.219567	1.7019e-05	-12|1;-10|3;-2|2;0|3;2|3	3	0.008973	0.010351	0.778	1	12	5	FALSE	FALSE
HG001	chr1	61438999	Human_STR_41347	AC	0	2	3	0.181783	1.83714e-06	-2|1;0|6;4|7;6|4	4	0.008973	0.010351	0.778	1	19	4	FALSE	FALSE
HG001	chr1	61503528	Human_STR_41391	T	0	0	-4	0.173915	7.87741e-19	-5|1;-4|3;-1|1;0|18	3	0.073434	0.099146	0.969	1	23	4	FALSE	FALSE
HG001	chr1	61522962	Human_STR_41399	AT	0	17	18	0.214013	2.03822e-05	0|9;34|4;36|3	3	0.008973	0.010351	0.778	1	16	3	FALSE	FALSE
HG001	chr1	61616435	Human_STR_41448	AC	-3	-3	-2	0.186288	0.000345349	-10|1;-6|12;-4|3	3	0.008973	0.010351	0.778	1	16	3	FALSE	FALSE
HG001	chr1	62639427	Human_STR_42321	T	0	1	-1	0.236782	0.00124615	-1|6;0|13;1|6	6	0.073434	0.099146	0.969	0.82	26	3	FALSE	FALSE
HG001	chr1	62690847	Human_STR_42361	AC	5	7	6	0.150002	0.000621278	10|7;12|3;14|6;16|2	3	0.008973	0.010351	0.778	1	18	4	FALSE	FALSE
HG001	chr1	63461254	Human_STR_42851	A	1	2	0	0.214833	0.00180577	-1|1;0|4;1|7;2|5;3|1	4	0.073434	0.099146	0.969	0.82	18	5	FALSE	FALSE
HG001	chr1	64902552	Human_STR_43625	AG	6	8	7	0.215453	0.000176235	12|4;14|3;16|6;18|1	3	0.008973	0.010351	0.778	1	14	4	FALSE	FALSE
HG001	chr1	65166311	Human_STR_43858	GT	2	2	3	0.210429	0.000234822	4|11;6|3	3	0.008973	0.010351	0.778	1	14	2	FALSE	FALSE
HG001	chr1	65311216	Human_STR_43981	T	0	2	3	0.180805	0.00208432	-1|2;0|8;1|4;2|8;3|6	6	0.073434	0.099146	0.969	1	28	5	FALSE	FALSE
HG001	chr1	65775743	Human_STR_44187	AT	-1	8	7	0.186269	5.17374e-05	-2|11;14|3;16|5	3	0.008973	0.010351	0.778	1	19	3	FALSE	FALSE
HG001	chr1	65920960	Human_STR_44258	T	-1	2	0	0.211802	0.00197307	-2|2;-1|6;0|5;1|4;2|6	5	0.073434	0.099146	0.969	1	24	5	FALSE	FALSE
HG001	chr1	66268668	Human_STR_44385	A	0	1	-1	0.238979	0.000423715	-1|7;0|9;1|7	7	0.073434	0.099146	0.969	1	23	3	FALSE	FALSE
HG001	chr1	66371022	Human_STR_44424	AT	-6	2	1	0.198955	1.76234e-06	-14|3;-12|9;2|4;4|6	4	0.008973	0.010351	0.778	1	23	4	FALSE	FALSE
HG001	chr1	66443280	Human_STR_44455	GT	-1	-1	-2	0.185184	0.000524382	-4|3;-2|12;0|1	3	0.008973	0.010351	0.778	1	17	3	FALSE	FALSE
HG001	chr1	66909286	Human_STR_44670	AC	0	6	1	0.222134	5.84955e-07	0|5;2|4;10|1;12|5;14|3	4	0.008973	0.010351	0.778	1	18	5	FALSE	FALSE
HG001	chr1	67386873	Human_STR_44987	AT	1	6	0	0.180263	2.85303e-06	0|4;2|7;10|3;12|4;14|1	4	0.008973	0.010351	0.778	1	19	5	FALSE	FALSE
HG001	chr1	67417972	Human_STR_45016	T	0	-1	1	0.239531	0.000307997	-1|7;0|13;1|6	6	0.073434	0.099146	0.969	0.98	27	3	FALSE	FALSE
HG001	chr1	67653517	Human_STR_45180	CT	4	6	5	0.262812	4.88441e-06	8|5;10|4;12|3;14|1	4	0.008973	0.010351	0.778	1	13	4	FALSE	FALSE
HG001	chr1	67900433	Human_STR_45302	AT	-3	-3	-4	0.178494	6.17894e-05	-8|4;-6|17;-4|1	4	0.008973	0.010351	0.778	1	22	3	FALSE	FALSE
HG001	chr1	68316076	Human_STR_45533	AC	-2	-2	-1	0.203102	0.00026509	-6|2;-4|10;-2|3	3	0.008973	0.010351	0.778	1	15	3	FALSE	FALSE
HG001	chr1	68407186	Human_STR_45572	GT	0	-1	1	0.186994	6.0613e-05	-2|7;0|5;2|3	3	0.008973	0.010351	0.778	1	15	3	FALSE	FALSE
HG001	chr1	68452697	Human_STR_45601	GT	0	-1	1	0.147087	0.000140422	-4|1;-2|8;0|7;2|3	3	0.008973	0.010351	0.778	1	20	4	FALSE	FALSE
HG001	chr1	69018808	Human_STR_45843	AC	0	0	1	0.177481	0.000402244	-2|2;0|12;2|3	3	0.008973	0.010351	0.778	1	17	3	FALSE	FALSE
HG001	chr1	69110301	Human_STR_45887	GT	-10	-6	-9	0.191029	3.56012e-05	-20|5;-18|3;-14|2;-12|9;-10|1	3	0.008973	0.010351	0.778	1	20	5	FALSE	FALSE
HG001	chr1	69272066	Human_STR_45955	AT	-3	-3	-4	0.296341	2.65e-08	-8|6;-6|14	6	0.008973	0.010351	0.778	1	20	2	FALSE	FALSE
HG001	chr1	70059475	Human_STR_46257	GT	-2	0	-1	0.249756	3.52263e-07	-4|5;-2|5;0|15	5	0.008973	0.010351	0.778	1	25	3	FALSE	FALSE
HG001	chr1	70337147	Human_STR_46457	AC	0	4	5	0.21325	2.09008e-05	0|5;2|1;8|4;10|3	3	0.008973	0.010351	0.778	1	14	4	FALSE	FALSE
HG001	chr1	70545367	Human_STR_46602	A	0	1	2	0.230517	0.00126177	-1|1;0|5;1|9;2|5	5	0.073434	0.099146	0.969	0.99	20	4	FALSE	FALSE
HG001	chr1	71046286	Human_STR_46817	A	1	1	3	0.243365	8.07823e-06	0|2;1|8;2|3;3|3	3	0.073434	0.099146	0.969	1	16	4	FALSE	FALSE
HG001	chr1	71524316	Human_STR_47022	GT	-1	2	0	0.134454	0.000202509	-2|8;0|3;4|11	3	0.008973	0.010351	0.778	1	22	3	FALSE	FALSE
HG001	chr1	71947090	Human_STR_47250	AC	0	2	1	0.196312	0.000255485	-2|1;0|5;2|3;4|4;6|1	3	0.008973	0.010351	0.778	1	14	5	FALSE	FALSE
HG001	chr1	72394017	Human_STR_47481	AC	1	1	2	0.172053	0.000439413	2|13;3|1;4|3	3	0.008973	0.010351	0.778	1	17	3	FALSE	FALSE
HG001	chr1	72893183	Human_STR_47692	AG	1	1	0	0.160984	0.000797783	0|3;2|15	3	0.008973	0.010351	0.778	1	18	2	FALSE	FALSE
HG001	chr1	72895661	Human_STR_47694	GT	-6	-6	-5	0.172053	0.000439413	-12|14;-10|3	3	0.008973	0.010351	0.778	1	17	2	FALSE	FALSE
HG001	chr1	73134335	Human_STR_47785	AT	14	15	13	0.106082	0.000589841	26|3;28|13;30|10;32|1	3	0.008973	0.010351	0.778	1	28	4	FALSE	FALSE
HG001	chr1	73933797	Human_STR_48137	AC	3	5	4	0.175479	0.000370358	4|1;6|5;8|3;10|16;12|2	3	0.008973	0.010351	0.778	1	27	5	FALSE	FALSE
HG001	chr1	73999475	Human_STR_48158	AC	-5	-5	-6	0.147829	0.00103021	-12|3;-10|15;-8|2	3	0.008973	0.010351	0.778	1	20	3	FALSE	FALSE
HG001	chr1	74378595	Human_STR_48315	AT	-16	0	-1	0.233999	2.83953e-08	-32|6;-2|5;0|5;2|1	5	0.008973	0.010351	0.778	1	17	4	FALSE	FALSE
HG001	chr1	74486202	Human_STR_48363	AG	0	6	7	0.230859	4.93652e-07	0|7;10|1;12|4;14|4	4	0.008973	0.010351	0.778	1	17	4	FALSE	FALSE
HG001	chr1	75105179	Human_STR_48591	AT	0	0	-1	0.151974	0.000944478	-2|3;0|16	3	0.008973	0.010351	0.778	1	19	2	FALSE	FALSE
HG001	chr1	75238386	Human_STR_48663	AT	4	7	3	0.245401	6.49297e-07	6|4;8|4;12|2;14|6	4	0.008973	0.010351	0.778	1	16	4	FALSE	FALSE
HG001	chr1	75737265	Human_STR_48893	AT	0	1	2	0.247797	2.12705e-05	-2|1;0|4;2|2;3|1;4|3	3	0.008973	0.010351	0.778	1	11	5	FALSE	FALSE
HG001	chr1	75996005	Human_STR_49045	GT	0	2	3	0.236613	5.20849e-07	0|4;2|2;4|10;6|4	4	0.008973	0.010351	0.778	1	21	4	FALSE	FALSE
HG001	chr1	76285386	Human_STR_49158	GT	0	7	8	0.169948	2.2006e-06	0|11;12|1;14|7;16|4	4	0.008973	0.010351	0.778	1	23	4	FALSE	FALSE
HG001	chr1	76327276	Human_STR_49177	GT	1	2	3	0.186872	5.92842e-05	2|5;4|12;6|3	3	0.008973	0.010351	0.778	0.92	21	3	FALSE	FALSE
HG001	chr1	76432444	Human_STR_49224	T	0	-1	1	0.233284	0.0017326	-1|5;0|9;1|3;2|1	3	0.073434	0.099146	0.969	0.95	18	4	FALSE	FALSE
HG001	chr1	76494430	Human_STR_49251	AT	1	1	0	0.118654	0.00192965	0|3;2|21	3	0.008973	0.010351	0.778	1	24	2	FALSE	FALSE
HG001	chr1	76631303	Human_STR_49303	A	0	-3	-2	0.234838	0.000177183	-4|1;-3|7;-2|7;0|10	7	0.073434	0.099146	0.969	1	25	4	TRUE	FALSE
HG001	chr1	76749743	Human_STR_49354	AAAACC	0	-2	-1	0.214337	7.42694e-07	-7|4;-6|2;-1|1;0|11	3	0.004704	0.013949	0.123	1	18	4	FALSE	FALSE
HG001	chr1	76781794	Human_STR_49369	CT	3	7	8	0.150306	7.04721e-05	4|2;6|5;12|1;14|10;16|3	3	0.008973	0.010351	0.778	1	21	5	FALSE	FALSE
HG001	chr1	76872069	Human_STR_49406	AC	0	1	2	0.148606	0.000132146	0|7;2|7;4|3	3	0.008973	0.010351	0.778	1	17	3	FALSE	FALSE
HG001	chr1	76936954	Human_STR_49424	GT	8	10	11	0.187727	4.12778e-05	14|1;16|8;18|3;20|4;22|3	3	0.008973	0.010351	0.778	1	19	5	FALSE	FALSE
HG001	chr1	77052918	Human_STR_49456	A	0	-1	1	0.240303	3.74364e-05	-2|1;-1|7;0|10;1|6;2|1	6	0.073434	0.099146	0.969	1	25	5	FALSE	FALSE
HG001	chr1	77088420	Human_STR_49472	T	0	-1	1	0.186604	0.000564048	-2|1;-1|9;0|10;1|5;2|1	5	0.073434	0.099146	0.969	1	26	5	FALSE	FALSE
HG001	chr1	77124606	Human_STR_49480	AAAC	0	0	-1	0.172568	1.85866e-07	-4|4;0|19	4	0.004704	0.013949	0.123	1	23	2	FALSE	FALSE
HG001	chr1	77130190	Human_STR_49482	T	0	1	2	0.228572	0.00127516	-1|2;0|4;1|13;2|5	5	0.073434	0.099146	0.969	0.9	24	4	FALSE	FALSE
HG001	chr1	77189695	Human_STR_49505	AT	-15	-12	-13	0.185771	8.42627e-05	-30|5;-26|3;-24|9	3	0.008973	0.010351	0.778	1	18	3	FALSE	FALSE
HG001	chr1	77357993	Human_STR_49584	AG	8	9	10	0.211768	3.88646e-05	14|1;16|5;18|4;20|3	3	0.008973	0.010351	0.778	1	13	4	FALSE	FALSE
HG001	chr1	77463571	Human_STR_49636	A	2	-2	3	0.229987	0.0021636	-3|1;-2|7;2|5;3|3;4|1	3	0.073434	0.099146	0.969	1	17	5	FALSE	FALSE
HG001	chr1	78142354	Human_STR_50209	GT	-3	-3	-4	0.15635	0.00087471	-8|3;-6|14;-4|1;-2|1	3	0.008973	0.010351	0.778	1	20	4	FALSE	FALSE
HG001	chr1	78243384	Human_STR_50243	T	7	9	6	0.280689	0.00111067	6|5;7|3;8|1;9|3	5	0.073434	0.099146	0.969	1	12	4	FALSE	FALSE
HG001	chr1	78469491	Human_STR_50328	AC	0	0	1	0.153593	6.69452e-05	-2|3;0|19;2|4	4	0.008973	0.010351	0.778	1	27	3	FALSE	FALSE
HG001	chr1	78565332	Human_STR_50355	AAAAT	0	0	-4	0.129466	5.90007e-06	-20|3;0|20	3	0.004704	0.013949	0.123	1	23	2	FALSE	FALSE
HG001	chr1	79021830	Human_STR_50554	AC	1	-1	0	0.256045	8.7475e-05	-2|3;0|3;2|6;4|2	3	0.008973	0.010351	0.778	0.81	15	4	FALSE	FALSE
HG001	chr1	79582674	Human_STR_50820	T	0	-2	1	0.261294	0.000872299	-2|3;-1|2;0|5;1|3;2|1	3	0.073434	0.099146	0.969	1	14	5	FALSE	FALSE
HG001	chr1	80330871	Human_STR_51177	AC	0	0	-2	0.198839	5.36558e-06	-4|3;0|12	3	0.008973	0.010351	0.778	1	15	2	FALSE	FALSE
HG001	chr1	81055686	Human_STR_51510	AT	-3	-2	-4	0.213183	5.5145e-05	-8|3;-6|5;-4|4	3	0.008973	0.010351	0.778	0.98	13	3	FALSE	FALSE
HG001	chr1	81236126	Human_STR_51602	AT	-13	5	4	0.266385	1.37942e-05	-26|5;8|3;10|2;12|1	3	0.008973	0.010351	0.778	1	11	4	FALSE	FALSE
HG001	chr1	82975335	Human_STR_52527	T	-2	-1	0	0.200979	0.00166237	-3|4;-2|5;-1|8;0|4;1|1	4	0.073434	0.099146	0.969	0.99	23	5	FALSE	FALSE
HG001	chr1	83113482	Human_STR_52594	GT	-6	-6	-5	0.183242	0.000362048	-12|13;-10|3	3	0.008973	0.010351	0.778	1	16	2	FALSE	FALSE
HG001	chr1	83850241	Human_STR_52914	AC	0	-4	1	0.250285	1.1105e-05	-8|5;0|3;2|3	3	0.008973	0.010351	0.778	1	12	3	FALSE	FALSE
HG001	chr1	83976034	Human_STR_52964	GT	-4	-2	-3	0.138453	0.00082106	-10|1;-8|7;-6|3;-4|11;-2|1	3	0.008973	0.010351	0.778	1	23	5	FALSE	FALSE
HG001	chr1	84245173	Human_STR_53077	T	0	-1	1	0.261301	0.00124043	-2|1;-1|9;0|5;1|5	5	0.073434	0.099146	0.969	1	20	4	FALSE	FALSE
HG001	chr1	84283471	Human_STR_53086	GT	6	6	7	0.190038	2.42826e-06	10|1;12|20;14|5	5	0.008973	0.010351	0.778	1	26	3	FALSE	FALSE
HG001	chr1	84411426	Human_STR_53142	GT	-12	-12	-11	0.162108	5.35796e-05	-24|20;-22|4	4	0.008973	0.010351	0.778	1	25	2	FALSE	FALSE
HG001	chr1	84798466	Human_STR_53335	A	6	8	9	0.231814	0.00144427	6|4;7|1;8|4;9|3;10|1	3	0.073434	0.099146	0.969	1	13	5	FALSE	FALSE
HG001	chr1	84812424	Human_STR_53346	T	-4	-1	-2	0.245942	0.00210722	-4|8;-3|3;-2|5;-1|4;0|2	5	0.073434	0.099146	0.969	1	22	5	FALSE	FALSE
HG001	chr1	84996384	Human_STR_53448	AT	-13	5	4	0.208551	5.25998e-08	-26|7;8|5;10|7;12|1	5	0.008973	0.010351	0.778	1	21	4	FALSE	FALSE
HG001	chr1	85163446	Human_STR_53547	AT	1	1	2	0.150866	0.000656638	0|3;2|14;4|3	3	0.008973	0.010351	0.778	0.98	20	3	FALSE	FALSE
HG001	chr1	85554277	Human_STR_53755	T	0	1	2	0.228235	0.00186652	-1|1;0|4;1|8;2|3;3|1	3	0.073434	0.099146	0.969	0.98	17	5	FALSE	FALSE
HG001	chr1	85687282	Human_STR_53831	A	6	7	5	0.262885	0.00121257	4|1;5|4;6|5;7|7;8|3	4	0.073434	0.099146	0.969	1	20	5	FALSE	FALSE
HG001	chr1	85875717	Human_STR_53934	AC	0	1	2	0.186799	6.09011e-05	0|9;2|5;4|3	3	0.008973	0.010351	0.778	1	17	3	FALSE	FALSE
HG001	chr1	86208289	Human_STR_54072	AC	0	2	1	0.185099	0.000310812	0|8;2|3;4|5	3	0.008973	0.010351	0.778	1	16	3	FALSE	FALSE
HG001	chr1	86366392	Human_STR_54139	AC	-3	1	0	0.136056	0.000171268	-8|1;-6|9;-4|1;0|3;2|8	3	0.008973	0.010351	0.778	1	22	5	FALSE	FALSE
HG001	chr1	86537752	Human_STR_54220	AT	5	6	4	0.185886	9.11685e-05	8|3;10|7;12|5	3	0.008973	0.010351	0.778	0.99	15	3	FALSE	FALSE
HG001	chr1	86678127	Human_STR_54275	A	0	1	2	0.234831	0.00117007	0|6;1|10;2|5	5	0.073434	0.099146	0.969	0.98	21	3	FALSE	FALSE
HG001	chr1	86810729	Human_STR_54348	AG	7	9	8	0.170681	0.000417737	12|1;14|5;16|3;18|11	3	0.008973	0.010351	0.778	1	20	4	FALSE	FALSE
HG001	chr1	87119035	Human_STR_54531	GT	2	4	3	0.19802	1.92544e-05	4|6;6|4;8|9	4	0.008973	0.010351	0.778	1	19	3	FALSE	FALSE
HG001	chr1	88126057	Human_STR_55013	AC	0	-7	1	0.186826	3.37781e-05	-16|1;-14|6;0|5;2|3	3	0.008973	0.010351	0.778	1	15	4	FALSE	FALSE
HG001	chr1	88674674	Human_STR_55237	T	-5	-4	-3	0.228014	0.000396927	-6|3;-5|4;-4|8;-3|6	6	0.073434	0.099146	0.969	1	21	4	FALSE	FALSE
HG001	chr1	88873183	Human_STR_55373	T	-1	1	0	0.259593	0.00156567	-2|1;-1|6;0|8;1|11	8	0.073434	0.099146	0.969	0.8	26	4	FALSE	FALSE
HG001	chr1	88904489	Human_STR_55394	AT	-11	-4	-5	0.213459	3.12954e-05	-24|1;-22|9;-10|3;-8|4	3	0.008973	0.010351	0.778	1	19	4	FALSE	FALSE
HG001	chr1	89021789	Human_STR_55468	AG	4	5	6	0.181233	3.4829e-06	8|9;10|7;12|4	4	0.008973	0.010351	0.778	1	23	3	FALSE	FALSE
HG001	chr1	89091770	Human_STR_55495	T	0	-6	2	0.235791	6.16653e-07	-6|8;-1|1;0|3;1|4;2|3	3	0.073434	0.099146	0.969	1	19	5	FALSE	FALSE
HG001	chr1	89562151	Human_STR_55673	AC	8	8	7	0.166412	8.24019e-05	14|4;16|17;18|3	4	0.008973	0.010351	0.778	1	24	3	FALSE	FALSE
HG001	chr1	89907184	Human_STR_55831	T	-1	2	0	0.239697	0.00142818	-1|6;0|5;1|1;2|6;3|2	5	0.073434	0.099146	0.969	0.95	20	5	FALSE	FALSE
HG001	chr1	90027066	Human_STR_55907	GT	0	0	1	0.153163	0.000624134	0|16;2|3	3	0.008973	0.010351	0.778	1	20	2	FALSE	FALSE
HG001	chr1	90145958	Human_STR_55972	T	0	1	2	0.227712	0.00189012	-1|1;0|4;1|7;2|3;3|1	3	0.073434	0.099146	0.969	0.99	16	5	FALSE	FALSE
HG001	chr1	90389219	Human_STR_56071	AC	-3	-3	-2	0.183242	0.000362048	-6|13;-4|3	3	0.008973	0.010351	0.778	1	16	2	FALSE	FALSE
HG001	chr1	90392796	Human_STR_56074	CT	-20	-19	-18	0.284483	3.48213e-07	-42|1;-40|8;-38|3;-36|4	4	0.008973	0.010351	0.778	1	22	4	FALSE	FALSE
HG001	chr1	91575022	Human_STR_56722	GT	-2	-2	-1	0.150599	0.000593992	-6|3;-4|16;-2|3;0|1	3	0.008973	0.010351	0.778	1	23	4	FALSE	FALSE
HG001	chr1	91729151	Human_STR_56816	AC	-3	3	4	0.134441	0.000103137	-8|2;-6|5;-4|1;6|8;8|3	3	0.008973	0.010351	0.778	1	19	5	FALSE	FALSE
HG001	chr1	91729286	Human_STR_56817	AC	-4	5	4	0.186269	5.17374e-05	-8|10;8|3;10|5	3	0.008973	0.010351	0.778	1	19	3	FALSE	FALSE
HG001	chr1	91818277	Human_STR_56869	T	-17	-28	-16	0.210948	0.00148091	-29|1;-28|5;-18|3;-17|4;-16|5	5	0.073434	0.099146	0.969	1	18	5	FALSE	FALSE
HG001	chr1	92130520	Human_STR_57189	AC	0	-2	-1	0.11105	0.00162262	-3|10;-2|1;-1|2;0|11	3	0.008973	0.010351	0.778	1	24	4	FALSE	FALSE
HG001	chr1	92144811	Human_STR_57199	AC	0	2	1	0.266427	4.37352e-06	-2|1;0|13;2|4;4|3;6|1	4	0.008973	0.010351	0.778	1	24	5	FALSE	FALSE
HG001	chr1	92481936	Human_STR_57456	GT	8	8	7	0.209318	0.000357309	14|3;16|11	3	0.008973	0.010351	0.778	1	14	2	FALSE	FALSE
HG001	chr1	92797388	Human_STR_57692	GT	1	5	6	0.134885	0.000105475	2|9;10|8;12|3	3	0.008973	0.010351	0.778	1	20	3	FALSE	FALSE
HG001	chr1	92881173	Human_STR_57795	A	0	1	2	0.207987	0.000905653	-1|2;0|5;1|7;2|4;3|1	4	0.073434	0.099146	0.969	1	19	5	FALSE	FALSE
HG001	chr1	93319375	Human_STR_58103	GT	1	1	2	0.19944	0.00027934	0|1;2|11;4|3	3	0.008973	0.010351	0.778	1	15	3	FALSE	FALSE
HG001	chr1	93430421	Human_STR_58180	AC	-1	1	2	0.122244	0.000170816	-4|1;-2|11;0|3;2|8;4|3	3	0.008973	0.010351	0.778	1	27	5	FALSE	FALSE
HG001	chr1	93459942	Human_STR_58197	GT	2	4	3	0.134004	0.000901254	4|8;6|3;8|8;10|1	3	0.008973	0.010351	0.778	1	20	4	FALSE	FALSE
HG001	chr1	93472812	Human_STR_58200	A	-5	-4	-6	0.205258	0.000389218	-7|1;-6|6;-5|11;-4|9	6	0.073434	0.099146	0.969	1	27	4	FALSE	FALSE
HG001	chr1	93542777	Human_STR_58242	T	0	-1	1	0.2322	0.00177762	-1|5;0|7;1|3;2|1	3	0.073434	0.099146	0.969	0.99	16	4	FALSE	FALSE
HG001	chr1	93769356	Human_STR_58350	GT	-3	-2	-1	0.186823	5.93564e-05	-6|5;-4|9;-2|3	3	0.008973	0.010351	0.778	0.97	18	3	FALSE	FALSE
HG001	chr1	93982457	Human_STR_58472	AT	2	4	3	0.240288	0.000130359	2|2;4|2;6|3;8|6	3	0.008973	0.010351	0.778	1	14	4	FALSE	FALSE
HG001	chr1	94172613	Human_STR_58554	AT	1	1	0	0.179779	6.25481e-06	0|5;2|22	5	0.008973	0.010351	0.778	0.94	27	2	FALSE	FALSE
HG001	chr1	94345046	Human_STR_58648	GT	1	1	2	0.15964	0.000555552	0|3;2|13;4|3	3	0.008973	0.010351	0.778	0.96	19	3	FALSE	FALSE
HG001	chr1	94600383	Human_STR_58776	AT	1	18	17	0.186269	5.17339e-05	2|8;4|1;34|3;36|5	3	0.008973	0.010351	0.778	1	17	4	FALSE	FALSE
HG001	chr1	94939017	Human_STR_58938	AT	1	2	3	0.179397	3.6952e-06	0|1;2|12;4|7;6|4	4	0.008973	0.010351	0.778	1	24	4	FALSE	FALSE
HG001	chr1	94961007	Human_STR_58958	T	-2	-1	0	0.234816	0.00010113	-3|2;-2|6;-1|9;0|7	7	0.073434	0.099146	0.969	1	24	4	FALSE	FALSE
HG001	chr1	95327217	Human_STR_59201	AT	0	9	8	0.193942	4.57378e-05	-2|2;0|9;16|3;18|4;20|1	3	0.008973	0.010351	0.778	1	19	5	FALSE	FALSE
HG001	chr1	95664454	Human_STR_59328	A	-6	-5	-4	0.178501	0.00152473	-7|4;-6|6;-5|12;-4|6	6	0.073434	0.099146	0.969	1	28	4	FALSE	FALSE
HG001	chr1	96629421	Human_STR_59779	ATTT	0	0	1	0.249991	4.81469e-10	0|11;1|1;4|4	4	0.004704	0.013949	0.123	1	16	3	FALSE	FALSE
HG001	chr1	97062171	Human_STR_60014	T	-5	1	2	0.231422	0.00161666	-6|1;-5|8;-4|3;1|6;2|5	5	0.073434	0.099146	0.969	1	23	5	FALSE	FALSE
HG001	chr1	97102397	Human_STR_60031	AT	3	5	2	0.112839	0.000322806	4|3;6|9;8|3;10|7;12|2	3	0.008973	0.010351	0.778	1	26	5	FALSE	FALSE
HG001	chr1	97158473	Human_STR_60060	AC	3	3	4	0.296479	2.19743e-07	3|1;6|10;7|1;8|5	5	0.008973	0.010351	0.778	1	17	4	FALSE	FALSE
HG001	chr1	97176869	Human_STR_60065	GT	1	1	0	0.182128	0.000549688	0|3;2|13	3	0.008973	0.010351	0.778	0.82	16	2	FALSE	FALSE
HG001	chr1	97223389	Human_STR_60086	AC	0	0	1	0.110004	0.0016327	0|23;2|3	3	0.008973	0.010351	0.778	1	26	2	FALSE	FALSE
HG001	chr1	97229547	Human_STR_60096	AT	-17	1	0	0.152696	0.000105397	-34|8;0|3;2|6;4|1	3	0.008973	0.010351	0.778	1	19	4	FALSE	FALSE
HG001	chr1	97376866	Human_STR_60158	GT	0	16	15	0.20852	2.16994e-05	0|12;28|1;30|3;32|5	3	0.008973	0.010351	0.778	1	21	4	FALSE	FALSE
HG001	chr1	97525759	Human_STR_60231	AG	0	8	9	0.165703	5.18741e-05	-2|2;0|10;2|1;16|6;18|3	3	0.008973	0.010351	0.778	1	22	5	FALSE	FALSE
HG001	chr1	97724904	Human_STR_60326	AG	3	3	4	0.232065	0.000172922	4|1;6|8;7|1;8|3	3	0.008973	0.010351	0.778	1	13	4	FALSE	FALSE
HG001	chr1	97751280	Human_STR_60337	AT	5	5	4	0.254448	1.41028e-05	8|4;10|10;12|2	4	0.008973	0.010351	0.778	1	20	3	FALSE	FALSE
HG001	chr1	97832046	Human_STR_60367	GT	2	4	3	0.197047	0.000250932	2|1;4|4;6|3;8|11;10|1	3	0.008973	0.010351	0.778	1	22	5	FALSE	FALSE
HG001	chr1	97962328	Human_STR_60420	T	0	-1	1	0.173607	0.00205886	-2|3;-1|6;0|12;1|4;2|1	4	0.073434	0.099146	0.969	1	26	5	FALSE	FALSE
HG001	chr1	98053103	Human_STR_60465	AG	-3	-3	-2	0.225336	1.38305e-05	-8|2;-6|11;-5|1;-4|4	4	0.008973	0.010351	0.778	1	19	4	FALSE	FALSE
HG001	chr1	98202678	Human_STR_60525	CT	-2	3	-1	0.192156	4.81355e-08	-4|8;-2|5;4|1;6|4;8|3	5	0.008973	0.010351	0.778	1	21	5	FALSE	FALSE
HG001	chr1	98489491	Human_STR_60676	AT	-4	3	2	0.249725	5.48499e-07	-10|2;-8|7;4|4;6|4	4	0.008973	0.010351	0.778	1	17	4	FALSE	FALSE
HG001	chr1	98842252	Human_STR_60837	GT	-3	-3	-2	0.137885	0.000851971	-6|18;-4|3	3	0.008973	0.010351	0.778	1	21	2	FALSE	FALSE
HG001	chr1	98957340	Human_STR_60888	AAAT	0	0	1	0.230718	1.1368e-07	0|10;4|3	3	0.004704	0.013949	0.123	1	13	2	FALSE	FALSE
HG001	chr1	99075258	Human_STR_60940	A	0	-1	-7	0.290004	1.01202e-24	-7|3;-1|2;0|17;1|1	3	0.073434	0.099146	0.969	1	25	4	FALSE	FALSE
HG001	chr1	99271900	Human_STR_61021	GT	2	2	3	0.291483	2.39238e-07	4|11;5|1;6|5	5	0.008973	0.010351	0.778	1	17	3	FALSE	FALSE
HG001	chr1	99622697	Human_STR_61168	A	0	-1	1	0.21397	0.00181159	-1|7;0|16;1|5	5	0.073434	0.099146	0.969	0.92	28	3	FALSE	FALSE
HG001	chr1	99683009	Human_STR_61205	AAAG	-18	-4	-3	0.247276	1.08801e-08	-70|9;-66|3;-16|3;-12|3	3	0.004704	0.013949	0.123	1	20	4	FALSE	FALSE
HG001	chr1	99813709	Human_STR_61265	A	0	1	-1	0.188819	0.000643149	-2|1;-1|6;0|16;1|10	6	0.073434	0.099146	0.969	1	33	4	FALSE	FALSE
HG001	chr1	100800948	Human_STR_61891	AC	-3	-1	-2	0.227163	9.22227e-06	-8|3;-6|7;-4|4;-2|5	4	0.008973	0.010351	0.778	1	19	4	FALSE	FALSE
HG001	chr1	101021818	Human_STR_62008	AC	1	2	3	0.185858	1.54289e-07	0|2;2|7;4|9;6|5	5	0.008973	0.010351	0.778	1	23	4	FALSE	FALSE
HG001	chr1	101496708	Human_STR_62254	T	1	2	3	0.237663	9.48289e-05	0|1;1|7;2|9;3|7	7	0.073434	0.099146	0.969	1	24	4	FALSE	FALSE
HG001	chr1	102125804	Human_STR_62533	T	13	14	15	0.236984	0.000140481	12|1;13|6;14|8;15|5;16|1	5	0.073434	0.099146	0.969	1	22	5	FALSE	FALSE
HG001	chr1	102171540	Human_STR_62555	AT	3	4	2	0.165258	0.000141434	4|3;6|6;8|9	3	0.008973	0.010351	0.778	1	18	3	FALSE	FALSE
HG001	chr1	102530270	Human_STR_62707	GT	1	1	4	0.280841	1.23378e-08	2|6;3|1;4|1;8|3	3	0.008973	0.010351	0.778	1	11	4	FALSE	FALSE
HG001	chr1	102583621	Human_STR_62728	AT	-2	-1	-3	0.179302	6.40262e-06	-6|4;-4|7;-2|8;0|1	4	0.008973	0.010351	0.778	1	20	4	FALSE	FALSE
HG001	chr1	102774163	Human_STR_62826	AT	0	3	-1	0.247381	6.62964e-07	-2|4;0|4;2|1;4|3;6|2	4	0.008973	0.010351	0.778	1	15	5	FALSE	FALSE
HG001	chr1	102889384	Human_STR_62866	GT	0	0	1	0.206612	1.97181e-05	0|15;2|4	4	0.008973	0.010351	0.778	1	19	2	FALSE	FALSE
HG001	chr1	103277912	Human_STR_63040	A	9	10	11	0.253698	0.00115258	8|2;9|2;10|7;11|3;12|1	3	0.073434	0.099146	0.969	1	15	5	FALSE	FALSE
HG001	chr1	103827288	Human_STR_63212	CT	10	11	12	0.275302	7.87463e-06	20|3;21|1;22|3;24|3;26|1	3	0.008973	0.010351	0.778	1	12	5	FALSE	FALSE
HG001	chr1	104049180	Human_STR_63308	AC	-1	-1	-2	0.185184	0.000524382	-4|3;-2|12;0|1	3	0.008973	0.010351	0.778	1	16	3	FALSE	FALSE
HG001	chr1	104297465	Human_STR_63446	AT	-7	4	5	0.248839	8.50762e-09	-16|1;-14|4;8|6;10|5	5	0.008973	0.010351	0.778	1	16	4	FALSE	FALSE
HG001	chr1	104976473	Human_STR_63762	AT	13	18	12	0.249558	1.70182e-05	24|3;26|3;34|1;36|3;38|1	3	0.008973	0.010351	0.778	1	11	5	FALSE	FALSE
HG001	chr1	105085020	Human_STR_63824	AT	0	11	10	0.193942	4.57351e-05	-2|1;0|6;20|3;22|4;24|1	3	0.008973	0.010351	0.778	1	15	5	FALSE	FALSE
HG001	chr1	105127541	Human_STR_63848	T	0	-1	2	0.257795	4.24319e-07	-2|1;-1|3;0|5;1|2;2|3	3	0.073434	0.099146	0.969	1	14	5	FALSE	FALSE
HG001	chr1	105179237	Human_STR_63884	ATT	0	0	1	0.221849	1.78773e-13	0|21;3|6	6	0.003265	0.004414	0.237	1	27	2	FALSE	FALSE
HG001	chr1	105180161	Human_STR_63886	ATTT	0	0	1	0.226202	4.74979e-12	-4|1;0|17;4|5	5	0.004704	0.013949	0.123	1	23	3	FALSE	FALSE
HG001	chr1	105303610	Human_STR_63946	AT	-1	3	2	0.18622	5.84068e-05	-2|10;4|3;6|5	3	0.008973	0.010351	0.778	1	18	3	FALSE	FALSE
HG001	chr1	105347976	Human_STR_63973	AC	0	0	1	0.276824	9.69645e-05	-2|1;0|6;1|1;2|3	3	0.008973	0.010351	0.778	1	11	4	FALSE	FALSE
HG001	chr1	105789228	Human_STR_64185	AT	-2	-2	-1	0.169409	0.000464956	-6|3;-4|12;-2|3	3	0.008973	0.010351	0.778	1	18	3	FALSE	FALSE
HG001	chr1	106031600	Human_STR_64300	GT	0	0	1	0.172053	0.000439413	0|14;2|3	3	0.008973	0.010351	0.778	1	17	2	FALSE	FALSE
HG001	chr1	106176343	Human_STR_64368	GT	0	0	1	0.150466	7.21687e-05	-2|1;0|21;2|4	4	0.008973	0.010351	0.778	1	27	3	FALSE	FALSE
HG001	chr1	106270780	Human_STR_64407	GT	-3	-3	-2	0.146011	8.15785e-05	-8|2;-6|21;-4|4	4	0.008973	0.010351	0.778	1	27	3	FALSE	FALSE
HG001	chr1	106286270	Human_STR_64413	AT	4	4	3	0.194816	0.000446899	6|3;8|11;9|1	3	0.008973	0.010351	0.778	1	15	3	FALSE	FALSE
HG001	chr1	106296843	Human_STR_64416	AC	-4	-4	-3	0.101633	0.00203755	-8|25;-6|3	3	0.008973	0.010351	0.778	1	28	2	FALSE	FALSE
HG001	chr1	106513516	Human_STR_64510	GT	1	1	2	0.164463	0.000505562	0|1;2|14;4|3	3	0.008973	0.010351	0.778	1	18	3	FALSE	FALSE
HG001	chr1	107019933	Human_STR_64745	AT	-1	2	-2	0.240895	7.42472e-07	-4|4;-2|4;2|4;4|5;6|2	4	0.008973	0.010351	0.778	1	19	5	FALSE	FALSE
HG001	chr1	107521623	Human_STR_64983	A	-2	1	2	0.239868	0.00020426	-2|5;-1|1;0|1;1|7;2|6	6	0.073434	0.099146	0.969	1	20	5	FALSE	FALSE
HG001	chr1	107753459	Human_STR_65065	AT	12	19	11	0.147782	0.000112839	22|3;24|8;38|7	3	0.008973	0.010351	0.778	1	18	3	FALSE	FALSE
HG001	chr1	107761393	Human_STR_65069	A	-2	-1	0	0.260149	0.000283186	-3|1;-2|4;-1|9;0|4;1|1	4	0.073434	0.099146	0.969	1	19	5	FALSE	FALSE
HG001	chr1	107771254	Human_STR_65073	T	0	-1	1	0.260806	0.000689562	-1|5;0|6;1|5	5	0.073434	0.099146	0.969	1	16	3	FALSE	FALSE
HG001	chr1	107993107	Human_STR_65182	T	-16	-5	-4	0.240291	0.00031478	-16|5;-6|2;-5|5;-4|4;-3|1	4	0.073434	0.099146	0.969	1	17	5	FALSE	FALSE
HG001	chr1	108035051	Human_STR_65199	AC	2	4	3	0.255049	2.84253e-07	2|3;4|9;6|5;8|5	5	0.008973	0.010351	0.778	1	22	4	FALSE	FALSE
HG001	chr1	108180617	Human_STR_65258	CT	-5	-4	-3	0.113255	0.000321085	-10|10;-8|11;-6|3	3	0.008973	0.010351	0.778	1	24	3	FALSE	FALSE
HG001	chr1	108358272	Human_STR_65340	AT	0	2	1	0.258101	1.70466e-08	-2|1;0|5;2|6;4|7	6	0.008973	0.010351	0.778	1	19	4	FALSE	FALSE
HG001	chr1	108579739	Human_STR_65428	GT	12	11	13	0.209148	2.48745e-05	22|5;24|7;26|3;28|1	3	0.008973	0.010351	0.778	1	16	4	FALSE	FALSE
HG001	chr1	108908370	Human_STR_65638	AAAAAC	0	0	-1	0.156498	1.0303e-05	-6|3;0|16	3	0.004704	0.013949	0.123	1	19	2	FALSE	FALSE
HG001	chr1	109071958	Human_STR_65827	AT	-78	-68	-69	0.165139	7.93647e-05	-158|2;-156|5;-154|1;-138|3;-136|6	3	0.008973	0.010351	0.778	1	17	5	FALSE	FALSE
HG001	chr1	109219263	Human_STR_65971	AT	7	13	6	0.212816	3.17398e-05	12|3;14|4;22|1;24|2;26|3	3	0.008973	0.010351	0.778	1	14	5	FALSE	FALSE
HG001	chr1	109266560	Human_STR_66002	T	-5	-1	0	0.24172	6.71654e-05	-6|4;-5|5;-1|7;0|4;1|2	4	0.073434	0.099146	0.969	0.94	22	5	FALSE	FALSE
HG001	chr1	109510371	Human_STR_66172	AC	-6	-2	-1	0.172212	4.64472e-05	-12|8;-6|1;-4|5;-2|3	3	0.008973	0.010351	0.778	1	17	4	FALSE	FALSE
HG001	chr1	110066573	Human_STR_66431	C	0	3	4	0.256343	0.000993932	-1|1;0|7;1|4;3|5;4|5	5	0.073434	0.099146	0.969	1	22	5	FALSE	FALSE
HG001	chr1	110213171	Human_STR_66486	A	6	8	9	0.204819	0.00115678	5|2;6|7;7|5;8|6;9|6	6	0.073434	0.099146	0.969	1	27	5	FALSE	FALSE
HG001	chr1	110279793	Human_STR_66521	T	0	-1	1	0.228031	3.92149e-05	-1|10;0|14;1|8	8	0.073434	0.099146	0.969	1	32	3	FALSE	FALSE
HG001	chr1	110281556	Human_STR_66523	AC	1	1	2	0.132843	0.00011754	2|25;4|4	4	0.008973	0.010351	0.778	1	30	2	FALSE	FALSE
HG001	chr1	110570822	Human_STR_66676	T	0	1	2	0.210654	0.000835368	-1|2;0|5;1|14;2|4;3|1	4	0.073434	0.099146	0.969	0.98	26	5	FALSE	FALSE
HG001	chr1	110601778	Human_STR_66686	GT	0	4	-1	0.124241	0.000203015	-2|3;0|15;6|2;8|6;10|1	3	0.008973	0.010351	0.778	1	27	5	FALSE	FALSE
HG001	chr1	110852118	Human_STR_66792	AC	1	4	0	0.127623	0.000197324	0|3;2|8;4|1;8|9;10|1	3	0.008973	0.010351	0.778	1	23	5	FALSE	FALSE
HG001	chr1	111010814	Human_STR_66870	A	0	-1	1	0.282817	0.000103742	-2|1;-1|4;0|7;1|6	6	0.073434	0.099146	0.969	1	18	4	FALSE	FALSE
HG001	chr1	111593653	Human_STR_67118	T	1	6	2	0.211903	0.00142261	1|8;2|5;4|1;5|2;6|4	5	0.073434	0.099146	0.969	1	20	5	FALSE	FALSE
HG001	chr1	111728039	Human_STR_67209	AC	0	11	10	0.128789	0.000186754	0|12;20|3;22|7;24|2	3	0.008973	0.010351	0.778	1	24	4	FALSE	FALSE
HG001	chr1	111940074	Human_STR_67290	T	-9	2	1	0.220254	0.00104047	-10|1;-9|14;-8|1;1|7;2|8	7	0.073434	0.099146	0.969	1	31	5	FALSE	FALSE
HG001	chr1	111998277	Human_STR_67311	T	2	7	6	0.214531	0.00117303	2|6;3|3;6|7;7|5;8|3	7	0.073434	0.099146	0.969	1	24	5	FALSE	FALSE
HG001	chr1	112005749	Human_STR_67316	CTTT	-2	-1	0	0.214777	7.92612e-08	-8|3;-6|1;-4|5;0|3	3	0.004704	0.013949	0.123	1	19	4	FALSE	FALSE
HG001	chr1	112010205	Human_STR_67319	A	-2	-1	0	0.233462	0.00121625	-2|6;-1|7;0|5	5	0.073434	0.099146	0.969	0.87	19	3	FALSE	FALSE
HG001	chr1	112283555	Human_STR_67410	A	2	3	4	0.1962	0.00187912	1|4;2|8;3|8;4|4;5|1	4	0.073434	0.099146	0.969	1	25	5	FALSE	FALSE
HG001	chr1	112286247	Human_STR_67411	GT	-1	3	4	0.144497	4.67503e-06	-2|11;0|1;4|1;6|9;8|4	4	0.008973	0.010351	0.778	1	27	5	FALSE	FALSE
HG001	chr1	112483182	Human_STR_67533	AC	-3	-3	-2	0.145137	0.000732436	-6|17;-4|3	3	0.008973	0.010351	0.778	1	20	2	FALSE	FALSE
HG001	chr1	112486133	Human_STR_67543	AC	4	4	3	0.208448	3.26684e-05	6|4;8|14;10|1	4	0.008973	0.010351	0.778	1	19	3	FALSE	FALSE
HG001	chr1	112706410	Human_STR_67717	AC	-19	-14	-13	0.165451	5.22964e-05	-40|1;-38|12;-36|2;-28|6;-26|3	3	0.008973	0.010351	0.778	1	24	5	FALSE	FALSE
HG001	chr1	112713065	Human_STR_67719	GT	1	1	2	0.206612	1.97181e-05	2|15;4|4	4	0.008973	0.010351	0.778	1	19	2	FALSE	FALSE
HG001	chr1	112784536	Human_STR_67783	T	1	2	0	0.285646	0.000304176	0|7;1|6;2|8;3|1	7	0.073434	0.099146	0.969	0.98	22	4	FALSE	FALSE
HG001	chr1	112798888	Human_STR_67796	A	0	2	3	0.261567	0.000831725	0|3;1|3;2|10;3|3;4|1	3	0.073434	0.099146	0.969	1	20	5	FALSE	FALSE
HG001	chr1	112916497	Human_STR_67903	A	0	1	-1	0.240795	0.00105108	-2|1;-1|4;0|7;1|4;2|1	4	0.073434	0.099146	0.969	0.98	17	5	FALSE	FALSE
HG001	chr1	113001360	Human_STR_67989	T	1	2	0	0.273588	0.00163856	0|5;1|4;2|4	5	0.073434	0.099146	0.969	1	13	3	FALSE	FALSE
HG001	chr1	113083998	AAT252	AAT	1	1	2	0.221759	2.51879e-09	3|14;6|4	4	0.003265	0.004414	0.237	1	19	2	FALSE	FALSE
HG001	chr1	113199353	Human_STR_68191	AT	0	2	1	0.285884	7.20854e-09	-2|1;0|4;2|6;4|8;6|1	6	0.008973	0.010351	0.778	1	21	5	FALSE	FALSE
HG001	chr1	113663236	Human_STR_68442	AT	0	3	-1	0.134387	0.000165003	-2|3;0|8;6|13	3	0.008973	0.010351	0.778	1	24	3	FALSE	FALSE
HG001	chr1	113698608	Human_STR_68469	AC	0	-4	-5	0.164823	7.79081e-05	-10|3;-8|9;0|5;2|1	3	0.008973	0.010351	0.778	1	19	4	FALSE	FALSE
HG001	chr1	113752386	Human_STR_68513	T	1	0	2	0.297843	0.00013448	0|4;1|7;2|4;3|1	4	0.073434	0.099146	0.969	1	16	4	FALSE	FALSE
HG001	chr1	113864912	Human_STR_68620	A	0	-1	1	0.267104	0.000960083	-1|4;0|9;1|3;2|1	3	0.073434	0.099146	0.969	1	17	4	FALSE	FALSE
HG001	chr1	113907205	Human_STR_68655	T	0	-1	1	0.25889	0.000183575	-2|1;-1|5;0|13;1|6	6	0.073434	0.099146	0.969	0.82	25	4	FALSE	FALSE
HG001	chr1	113919917	Human_STR_68663	AC	0	0	1	0.169409	0.000464956	-2|3;0|12;2|3	3	0.008973	0.010351	0.778	1	18	3	FALSE	FALSE
HG001	chr1	114225226	Human_STR_68804	GT	3	4	5	0.0993334	0.00048663	4|1;6|11;8|12;10|3	3	0.008973	0.010351	0.778	1	28	4	FALSE	FALSE
HG001	chr1	114347206	Human_STR_68866	GT	0	5	1	0.256237	8.6814e-08	0|7;2|4;4|2;10|3;12|2	4	0.008973	0.010351	0.778	1	18	5	FALSE	FALSE
HG001	chr1	114435878	Human_STR_68925	T	0	-1	1	0.236196	0.0011254	-1|6;0|13;1|5	5	0.073434	0.099146	0.969	0.89	24	3	FALSE	FALSE
HG001	chr1	114442688	Human_STR_68930	A	0	1	-1	0.235122	0.00126811	-1|6;0|11;1|5;2|1	6	0.073434	0.099146	0.969	1	23	4	FALSE	FALSE
HG001	chr1	115236575	Human_STR_69411	GT	0	0	1	0.179603	3.54316e-05	-2|1;0|17;2|4	4	0.008973	0.010351	0.778	1	22	3	FALSE	FALSE
HG001	chr1	115337248	Human_STR_69445	T	0	1	2	0.199868	0.000289942	-1|4;0|6;1|12;2|7	7	0.073434	0.099146	0.969	1	29	4	FALSE	FALSE
HG001	chr1	115355582	Human_STR_69450	GT	0	0	1	0.157416	0.000577893	-2|2;0|14;2|3	3	0.008973	0.010351	0.778	1	21	3	FALSE	FALSE
HG001	chr1	115415942	Human_STR_69472	AT	7	18	8	0.276809	2.02713e-07	12|2;14|2;16|4;34|1;36|5	4	0.008973	0.010351	0.778	1	14	5	FALSE	FALSE
HG001	chr1	115853125	Human_STR_69670	A	1	6	5	0.207765	0.00163716	1|4;2|2;4|1;5|4;6|6	4	0.073434	0.099146	0.969	1	17	5	FALSE	FALSE
HG001	chr1	116140962	Human_STR_69829	AAT	0	0	1	0.232301	2.05836e-09	-3|1;0|13;3|4	4	0.003265	0.004414	0.237	1	18	3	FALSE	FALSE
HG001	chr1	116174528	Human_STR_69840	GT	-6	-4	-3	0.200084	3.07635e-05	-12|4;-10|2;-8|13;-6|3	3	0.008973	0.010351	0.778	1	23	4	FALSE	FALSE
HG001	chr1	116200463	Human_STR_69847	CCTT	0	0	1	0.142593	5.54722e-07	0|18;4|3	3	0.004704	0.013949	0.123	1	22	2	FALSE	FALSE
HG001	chr1	116300246	Human_STR_69896	AT	-7	-3	-8	0.135614	0.000152415	-16|3;-14|8;-8|2;-6|6	3	0.008973	0.010351	0.778	1	21	4	FALSE	FALSE
HG001	chr1	116305898	Human_STR_69902	AT	25	44	24	0.147782	0.000112831	48|3;50|8;86|1;88|6	3	0.008973	0.010351	0.778	1	21	4	FALSE	FALSE
HG001	chr1	116801290	Human_STR_70139	AC	0	0	1	0.115856	0.00141156	-2|1;0|21;2|3	3	0.008973	0.010351	0.778	1	25	3	FALSE	FALSE
HG001	chr1	116802905	Human_STR_70140	A	0	1	-1	0.267581	0.000635184	-2|1;-1|4;0|16;1|3;2|1	4	0.073434	0.099146	0.969	1	26	5	FALSE	FALSE
HG001	chr1	116830699	Human_STR_70152	CT	6	7	8	0.134761	0.000183207	12|8;14|13;16|3	3	0.008973	0.010351	0.778	1	27	3	FALSE	FALSE
HG001	chr1	117237848	Human_STR_70351	A	1	3	2	0.249192	0.00115646	0|1;1|9;2|9;3|8	9	0.073434	0.099146	0.969	1	27	4	FALSE	FALSE
HG001	chr1	117417535	Human_STR_70462	AT	8	10	7	0.17293	7.89272e-05	14|3;16|9;18|2;20|4;22|1	3	0.008973	0.010351	0.778	1	19	5	FALSE	FALSE
HG001	chr1	117445841	Human_STR_70476	AT	4	7	6	0.258568	8.18895e-07	6|1;8|3;12|4;14|7;16|2	4	0.008973	0.010351	0.778	1	18	5	FALSE	FALSE
HG001	chr1	117714236	Human_STR_70586	GT	-2	0	1	0.188344	4.0689e-05	-4|7;-2|3;0|4;2|3	3	0.008973	0.010351	0.778	1	17	4	FALSE	FALSE
HG001	chr1	117884813	Human_STR_70648	GT	3	3	4	0.139582	0.000823643	4|1;6|17;8|3	3	0.008973	0.010351	0.778	1	21	3	FALSE	FALSE
HG001	chr1	118031178	Human_STR_70711	T	0	1	-1	0.217729	0.000766439	-1|7;0|13;1|8	7	0.073434	0.099146	0.969	1	29	3	FALSE	FALSE
HG001	chr1	118217914	Human_STR_70804	GT	-2	-2	-1	0.145137	0.000732436	-4|17;-2|3	3	0.008973	0.010351	0.778	1	21	2	FALSE	FALSE
HG001	chr1	118241115	Human_STR_70812	AT	6	8	7	0.196849	0.000252307	10|1;12|10;14|3;16|4;18|1	3	0.008973	0.010351	0.778	1	20	5	FALSE	FALSE
HG001	chr1	118719910	Human_STR_70991	GT	3	3	4	0.288831	4.6296e-06	4|1;6|8;7|1;8|4	4	0.008973	0.010351	0.778	1	14	4	FALSE	FALSE
HG001	chr1	119001964	Human_STR_71095	CT	-8	2	3	0.188963	3.08096e-05	-16|5;2|1;4|5;6|3	3	0.008973	0.010351	0.778	1	14	4	FALSE	FALSE
HG001	chr1	119394526	Human_STR_71301	AT	0	-2	-1	0.133928	0.000905949	-6|1;-4|8;-2|3;0|8	3	0.008973	0.010351	0.778	1	22	4	FALSE	FALSE
HG001	chr1	119510713	Human_STR_71348	T	5	6	3	0.170819	6.30121e-06	3|3;4|3;5|8;6|6;7|1	3	0.073434	0.099146	0.969	1	22	5	FALSE	FALSE
HG001	chr1	119832179	Human_STR_71468	AT	5	1	4	0.166441	2.5513e-07	0|2;2|8;8|5;10|10;12|1	5	0.008973	0.010351	0.778	1	27	5	FALSE	FALSE
HG001	chr1	125080533	Human_STR_1620235	ATTCC	0	0	-6	0.124262	3.51024e-13	-30|7;0|49	7	0.004704	0.013949	0.123	1	70	2	FALSE	FALSE
HG001	chr1	147318747	Human_STR_1621877	A	3	4	5	0.257653	0.000703039	2|1;3|4;4|10;5|5	5	0.073434	0.099146	0.969	0.86	20	4	FALSE	FALSE
HG001	chr1	147430864	Human_STR_1621887	GT	2	2	3	0.229329	9.10044e-07	2|2;4|15;6|5	5	0.008973	0.010351	0.778	1	22	3	FALSE	FALSE
HG001	chr1	149882995	Human_STR_72451	T	0	3	4	0.278253	0.000156093	-1|2;0|13;2|2;3|3;4|6	6	0.073434	0.099146	0.969	1	26	5	FALSE	FALSE
HG001	chr1	150140387	Human_STR_1622621	GT	0	4	5	0.153564	7.09431e-05	0|8;4|1;6|2;8|5;10|3	3	0.008973	0.010351	0.778	1	19	5	FALSE	FALSE
HG001	chr1	150260751	Human_STR_1622675	T	2	5	3	0.275617	0.00162987	1|4;2|8;3|4;4|2;5|3	4	0.073434	0.099146	0.969	1	21	5	FALSE	FALSE
HG001	chr1	150408159	Human_STR_72743	T	0	2	3	0.230197	0.00217273	-1|1;0|6;2|5;3|3;4|1	3	0.073434	0.099146	0.969	1	16	5	FALSE	FALSE
HG001	chr1	150437978	Human_STR_72770	A	0	2	-1	0.248702	0.000751939	-1|6;0|6;1|3;2|4	6	0.073434	0.099146	0.969	1	19	4	FALSE	FALSE
HG001	chr1	150985168	Human_STR_73355	AC	0	0	1	0.138263	0.000770803	0|20;2|3;4|1	3	0.008973	0.010351	0.778	1	24	3	FALSE	FALSE
HG001	chr1	150987352	Human_STR_73356	AC	-1	-1	0	0.131233	0.000983169	-2|19;0|3	3	0.008973	0.010351	0.778	1	22	2	FALSE	FALSE
HG001	chr1	151704809	Human_STR_74096	AG	0	0	-1	0.144033	0.00110715	-2|3;0|17	3	0.008973	0.010351	0.778	1	20	2	FALSE	FALSE
HG001	chr1	151866027	Human_STR_74176	T	7	8	6	0.236636	0.000419564	5|1;6|5;7|12;8|4;9|2	5	0.073434	0.099146	0.969	0.91	24	5	TRUE	FALSE
HG001	chr1	151867543	Human_STR_74178	CTT	10	36	37	0.115192	2.6381e-07	30|9;33|2;108|10;111|3	3	0.003265	0.004414	0.237	1	24	4	FALSE	FALSE
HG001	chr1	151941390	Human_STR_74240	AC	0	-2	-1	0.179728	3.02872e-05	-4|7;-2|4;0|16	4	0.008973	0.010351	0.778	1	30	3	FALSE	FALSE
HG001	chr1	152065439	Human_STR_74304	T	0	-1	1	0.239891	0.000444466	-1|6;0|14;1|4;2|1	4	0.073434	0.099146	0.969	0.81	25	4	FALSE	FALSE
HG001	chr1	152082757	Human_STR_74313	AT	12	15	14	0.225171	3.78099e-05	22|3;24|6;26|1;28|3;30|4	3	0.008973	0.010351	0.778	1	17	5	FALSE	FALSE
HG001	chr1	152228066	Human_STR_74367	AT	0	-2	-1	0.277876	1.72001e-07	-4|3;-3|1;-2|4;-1|1;0|8	5	0.008973	0.010351	0.778	1	17	5	FALSE	FALSE
HG001	chr1	152365022	Human_STR_74425	AC	0	6	5	0.249883	5.49272e-07	-2|1;0|4;2|1;10|4;12|4	4	0.008973	0.010351	0.778	1	15	5	FALSE	FALSE
HG001	chr1	152514137	Human_STR_74484	GT	-3	-3	-2	0.172053	0.000439413	-6|14;-4|3	3	0.008973	0.010351	0.778	1	17	2	FALSE	FALSE
HG001	chr1	152949308	Human_STR_74642	T	0	-2	1	0.246179	1.6208e-05	-2|6;-1|6;0|9;1|8	8	0.073434	0.099146	0.969	1	29	4	FALSE	FALSE
HG001	chr1	152979819	Human_STR_74657	CT	0	1	-1	0.137404	0.000259638	-2|3;0|8;2|7;4|1	3	0.008973	0.010351	0.778	1	19	4	FALSE	FALSE
HG001	chr1	153290899	Human_STR_74788	A	0	1	2	0.169988	0.00200501	-1|1;0|10;1|10;2|6	6	0.073434	0.099146	0.969	1	27	4	FALSE	FALSE
HG001	chr1	153658250	Human_STR_75024	T	0	-1	1	0.229804	0.00179716	-2|1;-1|4;0|11;1|3;2|1	3	0.073434	0.099146	0.969	0.86	20	5	FALSE	FALSE
HG001	chr1	153690069	Human_STR_75053	CT	-2	-1	0	0.240755	8.87886e-07	-6|2;-4|3;-2|5;0|4	4	0.008973	0.010351	0.778	1	14	4	FALSE	FALSE
HG001	chr1	153881783	Human_STR_75264	GT	0	0	1	0.227249	0.00018391	0|9;1|1;2|3	3	0.008973	0.010351	0.778	1	15	3	FALSE	FALSE
HG001	chr1	154057691	Human_STR_75474	GT	0	3	1	0.190519	6.02075e-05	0|9;2|3;6|3;8|2	3	0.008973	0.010351	0.778	1	18	4	FALSE	FALSE
HG001	chr1	154084039	Human_STR_75502	T	0	1	2	0.233462	0.00121625	0|6;1|7;2|5	5	0.073434	0.099146	0.969	1	18	3	FALSE	FALSE
HG001	chr1	154211325	Human_STR_75662	T	0	-1	1	0.211102	0.00196644	-1|7;0|9;1|5	5	0.073434	0.099146	0.969	1	21	3	FALSE	FALSE
HG001	chr1	154423261	Human_STR_75889	AT	2	14	13	0.221468	1.02736e-06	2|1;4|6;26|4;28|5	4	0.008973	0.010351	0.778	1	16	4	FALSE	FALSE
HG001	chr1	154766417	Human_STR_76129	AT	3	14	2	0.165138	7.93643e-05	4|3;6|6;28|6;30|2	3	0.008973	0.010351	0.778	1	18	4	FALSE	FALSE
HG001	chr1	154986020	Human_STR_76260	GT	0	0	1	0.218487	1.55634e-05	0|14;2|4	4	0.008973	0.010351	0.778	1	18	2	FALSE	FALSE
HG001	chr1	155164383	Human_STR_76419	T	0	-1	1	0.228235	0.00186652	-2|1;-1|4;0|8;1|3;2|1	3	0.073434	0.099146	0.969	0.98	17	5	FALSE	FALSE
HG001	chr1	155411547	Human_STR_76638	AT	-4	13	-3	0.227169	1.64531e-08	-8|6;-6|5;24|2;26|9	5	0.008973	0.010351	0.778	1	22	4	FALSE	FALSE
HG001	chr1	155436492	Human_STR_76677	T	0	3	4	0.211331	0.00146274	0|6;2|1;3|5;4|5	5	0.073434	0.099146	0.969	1	17	4	FALSE	FALSE
HG001	chr1	155441455	Human_STR_76681	T	0	2	-1	0.216594	0.00153492	-2|1;-1|4;0|7;1|4;2|4	4	0.073434	0.099146	0.969	1	20	5	FALSE	FALSE
HG001	chr1	155648927	Human_STR_76914	T	0	2	-1	0.255176	0.00199605	-1|5;0|6;1|3;2|3	5	0.073434	0.099146	0.969	1	17	4	FALSE	FALSE
HG001	chr1	156248526	Human_STR_77528	C	2	5	3	0.212128	0.00166958	2|6;3|5;5|3;6|2;7|1	5	0.073434	0.099146	0.969	1	17	5	FALSE	FALSE
HG001	chr1	156264268	Human_STR_77538	A	2	3	1	0.238861	0.00116822	1|6;2|8;3|6	6	0.073434	0.099146	0.969	0.99	20	3	FALSE	FALSE
HG001	chr1	156661556	Human_STR_77849	GT	3	3	4	0.125283	0.00112645	6|20;8|3	3	0.008973	0.010351	0.778	1	23	2	FALSE	FALSE
HG001	chr1	156792054	Human_STR_77951	T	-2	-1	0	0.207681	0.00209617	-3|1;-2|6;-1|8;0|5	5	0.073434	0.099146	0.969	0.98	20	4	FALSE	FALSE
HG001	chr1	156817048	Human_STR_77962	CT	7	12	11	0.250171	5.92672e-10	14|7;16|1;22|6;24|6	6	0.008973	0.010351	0.778	1	21	4	FALSE	FALSE
HG001	chr1	157013262	Human_STR_78054	AC	2	9	8	0.209093	9.32473e-07	4|16;14|1;16|4;18|5;20|2	4	0.008973	0.010351	0.778	1	29	5	FALSE	FALSE
HG001	chr1	157833770	Human_STR_78372	T	0	-1	1	0.239916	0.000303956	-1|7;0|14;1|6	6	0.073434	0.099146	0.969	0.96	27	3	FALSE	FALSE
HG001	chr1	158029338	Human_STR_78462	GT	8	4	5	0.208166	3.74887e-08	8|7;10|5;16|11;18|2;20|1	5	0.008973	0.010351	0.778	1	26	5	FALSE	FALSE
HG001	chr1	158345243	Human_STR_78606	AT	0	-4	-1	0.232181	9.47467e-07	-8|4;-6|1;-2|4;0|7	4	0.008973	0.010351	0.778	1	17	4	FALSE	FALSE
HG001	chr1	158350278	Human_STR_78612	T	0	1	-1	0.216321	0.00178169	-2|1;-1|4;0|9;1|6	4	0.073434	0.099146	0.969	0.99	20	4	FALSE	FALSE
HG001	chr1	158578244	Human_STR_78703	ATT	0	1	2	0.227272	4.71237e-12	0|8;3|6;6|5	5	0.003265	0.004414	0.237	1	20	3	TRUE	FALSE
HG001	chr1	158695716	Human_STR_78751	A	0	1	-1	0.264623	7.26319e-05	-2|1;-1|6;0|11;1|6	6	0.073434	0.099146	0.969	0.99	24	4	FALSE	FALSE
HG001	chr1	159075535	Human_STR_78916	AC	0	0	-1	0.209318	0.000357309	-2|3;0|11	3	0.008973	0.010351	0.778	1	15	2	FALSE	FALSE
HG001	chr1	159130801	Human_STR_78938	AC	-5	-2	-1	0.138712	0.00010024	-10|9;-8|1;-6|1;-4|7;-2|3	3	0.008973	0.010351	0.778	1	21	5	FALSE	FALSE
HG001	chr1	159153550	Human_STR_78949	GT	-2	-2	-1	0.155257	0.000600752	-6|1;-4|15;-2|3	3	0.008973	0.010351	0.778	1	19	3	FALSE	FALSE
HG001	chr1	159213023	Human_STR_78971	AC	-1	-1	0	0.128098	0.00105978	-4|2;-2|18;0|3	3	0.008973	0.010351	0.778	1	25	3	FALSE	FALSE
HG001	chr1	159430641	Human_STR_79069	GT	5	7	6	0.148357	0.000649643	10|7;12|3;14|8;16|1	3	0.008973	0.010351	0.778	1	19	4	FALSE	FALSE
HG001	chr1	159755048	Human_STR_79212	CT	0	0	1	0.148909	0.000681364	-6|1;-2|1;0|15;2|3	3	0.008973	0.010351	0.778	1	20	4	FALSE	FALSE
HG001	chr1	159820857	Human_STR_79245	AC	-5	1	2	0.169094	1.03429e-07	-10|15;0|1;2|9;4|5	5	0.008973	0.010351	0.778	1	32	4	FALSE	FALSE
HG001	chr1	160450591	Human_STR_79609	GT	4	4	3	0.157488	0.000102247	6|4;8|19;10|2	4	0.008973	0.010351	0.778	1	26	3	FALSE	FALSE
HG001	chr1	160902169	Human_STR_79809	AG	3	5	4	0.179177	3.08325e-05	6|7;8|4;10|7	4	0.008973	0.010351	0.778	1	18	3	FALSE	FALSE
HG001	chr1	161051968	Human_STR_79958	ACC	-10	-5	-9	0.149782	4.30848e-07	-30|7;-27|3;-15|7	3	0.003265	0.004414	0.237	1	17	3	FALSE	FALSE
HG001	chr1	161744599	Human_STR_80454	A	0	-1	1	0.208132	0.000102518	-2|1;-1|9;0|11;1|6;2|1	6	0.073434	0.099146	0.969	1	28	5	FALSE	FALSE
HG001	chr1	162199596	Human_STR_80671	GT	0	0	1	0.139883	0.000745105	-2|1;0|19;2|3;4|1	3	0.008973	0.010351	0.778	1	25	4	FALSE	FALSE
HG001	chr1	162684793	Human_STR_81012	AC	3	-1	2	0.249882	1.90434e-05	-4|1;-2|7;4|3;6|3	3	0.008973	0.010351	0.778	1	15	4	FALSE	FALSE
HG001	chr1	163208519	Human_STR_81254	A	1	4	2	0.257157	0.000788235	1|6;2|5;3|3;4|3;5|2	5	0.073434	0.099146	0.969	1	19	5	FALSE	FALSE
HG001	chr1	163424364	Human_STR_81364	T	0	-1	1	0.194835	0.00126743	-1|8;0|8;1|4;2|1	4	0.073434	0.099146	0.969	1	22	4	FALSE	FALSE
HG001	chr1	163464670	Human_STR_81381	AT	-9	-7	-8	0.243877	4.56751e-07	-20|2;-18|4;-16|5;-14|8	5	0.008973	0.010351	0.778	1	20	4	FALSE	FALSE
HG001	chr1	164091120	Human_STR_81647	AT	0	0	1	0.223615	1.0272e-06	0|17;2|5	5	0.008973	0.010351	0.778	1	22	2	FALSE	FALSE
HG001	chr1	164428149	Human_STR_81816	GT	0	2	3	0.14683	5.08038e-06	-2|1;0|8;2|2;4|12;6|4	4	0.008973	0.010351	0.778	1	27	5	FALSE	FALSE
HG001	chr1	164716686	Human_STR_82015	AC	-1	-1	-2	0.125567	0.00164668	-4|3;-2|19;0|1	3	0.008973	0.010351	0.778	1	23	3	FALSE	FALSE
HG001	chr1	164773242	Human_STR_82044	AC	6	9	7	0.166713	9.58727e-05	12|11;14|3;18|5;20|1	3	0.008973	0.010351	0.778	1	20	4	FALSE	FALSE
HG001	chr1	165159876	Human_STR_82227	AT	0	0	-6	0.142841	2.3871e-13	-12|3;0|18	3	0.008973	0.010351	0.778	1	21	2	FALSE	FALSE
HG001	chr1	165746454	Human_STR_82529	AC	4	6	7	0.137967	6.84792e-06	8|11;10|1;12|10;14|4	4	0.008973	0.010351	0.778	1	26	4	FALSE	FALSE
HG001	chr1	166288031	Human_STR_82814	CT	-7	11	10	0.237055	2.26583e-05	-14|9;-12|1;20|3;22|2;24|2	3	0.008973	0.010351	0.778	1	19	5	FALSE	FALSE
HG001	chr1	166728740	Human_STR_83015	AT	-2	3	2	0.122823	0.000220511	-4|16;4|3;6|9	3	0.008973	0.010351	0.778	1	28	3	FALSE	FALSE
HG001	chr1	166986946	Human_STR_83121	GT	3	4	2	0.213143	5.51961e-05	4|3;6|7;8|4	3	0.008973	0.010351	0.778	0.94	15	3	FALSE	FALSE
HG001	chr1	167627370	Human_STR_83504	T	17	18	15	0.173998	6.51548e-06	15|3;16|1;17|7;18|4;19|2	3	0.073434	0.099146	0.969	1	17	5	FALSE	FALSE
HG001	chr1	167760748	Human_STR_83598	GT	-1	-1	-2	0.278138	6.22635e-07	-4|5;-2|12;0|1	5	0.008973	0.010351	0.778	1	18	3	FALSE	FALSE
HG001	chr1	168153907	Human_STR_83853	A	0	-1	1	0.21192	0.00192111	-1|7;0|11;1|5	5	0.073434	0.099146	0.969	1	24	3	FALSE	FALSE
HG001	chr1	168166879	Human_STR_83868	AT	0	1	-1	0.221212	2.19225e-06	-2|4;0|7;2|5	4	0.008973	0.010351	0.778	1	16	3	FALSE	FALSE
HG001	chr1	168241206	Human_STR_83934	T	0	4	3	0.260719	0.000442091	0|4;1|1;3|6;4|10;5|1	6	0.073434	0.099146	0.969	1	22	5	FALSE	FALSE
HG001	chr1	168440818	Human_STR_84038	GT	0	-2	-3	0.119366	0.000265621	-6|3;-4|9;-2|1;0|8;2|1	3	0.008973	0.010351	0.778	1	22	5	FALSE	FALSE
HG001	chr1	168592530	Human_STR_84083	AC	7	10	11	0.120647	0.00015749	12|1;14|10;16|2;20|9;22|3	3	0.008973	0.010351	0.778	1	26	5	FALSE	FALSE
HG001	chr1	168625148	Human_STR_84094	T	0	1	2	0.222499	4.63909e-05	-1|2;0|8;1|10;2|8	8	0.073434	0.099146	0.969	1	28	4	FALSE	FALSE
HG001	chr1	168749496	Human_STR_84152	GT	0	9	8	0.152699	0.000105401	0|6;2|1;16|3;18|6;20|1	3	0.008973	0.010351	0.778	1	17	5	FALSE	FALSE
HG001	chr1	168892279	Human_STR_84220	GT	2	5	1	0.13774	0.000149239	2|3;4|9;8|1;10|5;12|2	3	0.008973	0.010351	0.778	1	20	5	FALSE	FALSE
HG001	chr1	169471061	Human_STR_84510	A	0	-1	1	0.237663	0.000474685	-1|6;0|9;1|4;2|1	4	0.073434	0.099146	0.969	0.99	20	4	FALSE	FALSE
HG001	chr1	169577561	Human_STR_84553	AT	0	-4	-1	0.213696	2.45982e-09	-18|1;-10|3;-8|6;-2|6;0|8	6	0.008973	0.010351	0.778	1	25	5	FALSE	FALSE
HG001	chr1	170261461	Human_STR_84852	AC	0	0	1	0.191039	2.75857e-05	-2|2;0|15;2|4	4	0.008973	0.010351	0.778	1	21	3	FALSE	FALSE
HG001	chr1	170299770	Human_STR_84864	AT	4	6	3	0.10432	0.000402474	6|3;8|11;12|11	3	0.008973	0.010351	0.778	1	25	3	FALSE	FALSE
HG001	chr1	170413816	Human_STR_84912	AT	13	18	12	0.224396	2.68388e-05	24|3;26|3;28|1;34|2;36|6	3	0.008973	0.010351	0.778	1	17	5	FALSE	FALSE
HG001	chr1	170805820	Human_STR_85110	AC	0	-1	1	0.186839	5.93323e-05	-2|5;0|10;2|3	3	0.008973	0.010351	0.778	0.99	18	3	FALSE	FALSE
HG001	chr1	171355105	Human_STR_85372	GT	-1	-1	0	0.2218	1.46796e-05	-4|1;-2|13;0|4	4	0.008973	0.010351	0.778	1	19	3	FALSE	FALSE
HG001	chr1	171703386	Human_STR_85645	AT	-6	-1	-2	0.21348	3.21012e-05	-14|1;-12|6;-4|3;-2|4	3	0.008973	0.010351	0.778	1	14	4	FALSE	FALSE
HG001	chr1	171778306	Human_STR_85683	A	0	-1	-2	0.238445	0.00118346	-2|6;-1|9;0|6	6	0.073434	0.099146	0.969	0.98	21	3	FALSE	FALSE
HG001	chr1	171847880	Human_STR_85721	GT	-2	-2	-1	0.117046	0.00137292	-6|2;-4|20;-2|3	3	0.008973	0.010351	0.778	1	25	3	FALSE	FALSE
HG001	chr1	171882344	Human_STR_85737	A	3	4	5	0.233284	0.0017326	3|5;4|9;5|3;6|1	3	0.073434	0.099146	0.969	0.95	18	4	FALSE	FALSE
HG001	chr1	172354089	Human_STR_85969	AG	7	8	6	0.239877	9.54826e-07	10|1;12|4;14|5;16|7	4	0.008973	0.010351	0.778	1	18	4	FALSE	FALSE
HG001	chr1	172441353	Human_STR_85996	AC	-6	-2	-1	0.226185	1.72406e-05	-14|1;-12|8;-6|1;-4|3;-2|3	3	0.008973	0.010351	0.778	1	16	5	FALSE	FALSE
HG001	chr1	172873413	Human_STR_86187	AT	0	5	-1	0.261832	4.51649e-07	-2|4;0|3;2|1;8|4;10|8	4	0.008973	0.010351	0.778	1	20	5	FALSE	FALSE
HG001	chr1	173149818	Human_STR_86315	A	-2	-1	0	0.235286	0.00115501	-2|6;-1|11;0|5	5	0.073434	0.099146	0.969	0.92	22	3	FALSE	FALSE
HG001	chr1	173340324	Human_STR_86385	AC	-2	-2	-1	0.131233	0.000983169	-4|19;-2|3	3	0.008973	0.010351	0.778	1	22	2	FALSE	FALSE
HG001	chr1	173364380	Human_STR_86395	AT	0	0	-1	0.136771	0.000176273	-2|4;0|24	4	0.008973	0.010351	0.778	1	28	2	FALSE	FALSE
HG001	chr1	173395372	Human_STR_86405	AT	-6	-2	-3	0.23197	9.53669e-07	-12|4;-10|1;-6|4;-4|5	4	0.008973	0.010351	0.778	1	15	4	FALSE	FALSE
HG001	chr1	174223443	Human_STR_87054	A	-1	1	2	0.262039	0.00196798	-2|1;-1|2;0|2;1|7;2|4	4	0.073434	0.099146	0.969	0.97	16	5	FALSE	FALSE
HG001	chr1	174280049	Human_STR_87086	AG	0	-1	1	0.123012	0.000251196	-2|11;0|9;2|3	3	0.008973	0.010351	0.778	1	23	3	FALSE	FALSE
HG001	chr1	174327957	Human_STR_87115	AT	0	-13	-1	0.148239	0.000115109	-28|1;-26|7;-2|3;0|7	3	0.008973	0.010351	0.778	1	18	4	FALSE	FALSE
HG001	chr1	174438734	Human_STR_87170	AT	0	0	-1	0.213428	0.000337888	-2|3;0|10;2|1	3	0.008973	0.010351	0.778	1	14	3	FALSE	FALSE
HG001	chr1	174516121	Human_STR_87220	AC	0	0	-1	0.273206	9.24022e-05	-4|2;-2|3;0|7;1|2;2|2	3	0.008973	0.010351	0.778	1	16	5	FALSE	FALSE
HG001	chr1	175029654	Human_STR_87536	AC	0	-1	1	0.115675	0.000302043	-4|1;-2|9;0|12;2|3	3	0.008973	0.010351	0.778	1	25	4	FALSE	FALSE
HG001	chr1	175111487	Human_STR_87578	A	-3	-2	-4	0.214833	0.00180577	-5|1;-4|4;-3|7;-2|5;0|1	4	0.073434	0.099146	0.969	1	18	5	FALSE	FALSE
HG001	chr1	175195328	Human_STR_87616	T	1	-3	0	0.244193	0.000762188	-4|2;-3|11;-1|1;0|5;1|6	5	0.073434	0.099146	0.969	1	25	5	FALSE	FALSE
HG001	chr1	175223711	Human_STR_87626	GT	0	1	2	0.113026	0.00033014	0|17;2|10;4|3	3	0.008973	0.010351	0.778	1	31	3	FALSE	FALSE
HG001	chr1	175225096	Human_STR_87628	AC	3	3	4	0.198018	1.96112e-06	4|1;6|19;8|5	5	0.008973	0.010351	0.778	1	26	3	FALSE	FALSE
HG001	chr1	175240366	Human_STR_87640	AT	-4	-1	-2	0.147657	0.000187397	-8|7;-4|3;-2|10	3	0.008973	0.010351	0.778	1	20	3	FALSE	FALSE
HG001	chr1	175312595	Human_STR_87678	AC	-11	3	4	0.208534	1.0712e-09	-22|14;4|2;6|7;8|6	6	0.008973	0.010351	0.778	1	29	4	FALSE	FALSE
HG001	chr1	175315799	Human_STR_87682	GT	-1	1	0	0.151967	0.00061438	-2|12;0|3;2|6;4|1	3	0.008973	0.010351	0.778	1	22	4	FALSE	FALSE
HG001	chr1	175517013	Human_STR_87765	AG	-4	-2	-1	0.185139	7.49318e-08	-10|1;-8|7;-6|2;-4|12;-2|5	5	0.008973	0.010351	0.778	1	27	5	FALSE	FALSE
HG001	chr1	175657854	Human_STR_87809	AT	3	5	2	0.212303	3.7032e-05	4|3;6|4;10|4;12|2	3	0.008973	0.010351	0.778	1	13	4	FALSE	FALSE
HG001	chr1	175696218	Human_STR_87818	T	1	3	0	0.259408	0.00176629	0|5;1|9;2|3;3|2;5|1	5	0.073434	0.099146	0.969	0.99	20	5	FALSE	FALSE
HG001	chr1	175709294	Human_STR_87828	AC	0	0	1	0.162108	0.000526614	0|15;2|3	3	0.008973	0.010351	0.778	1	18	2	FALSE	FALSE
HG001	chr1	175743630	Human_STR_87838	CT	-3	-3	-2	0.206674	1.56767e-06	-8|1;-6|18;-4|5	5	0.008973	0.010351	0.778	1	24	3	FALSE	FALSE
HG001	chr1	175769455	Human_STR_87853	CTTT	0	0	1	0.238061	3.54541e-12	0|16;4|5	5	0.004704	0.013949	0.123	1	21	2	FALSE	FALSE
HG001	chr1	176173311	Human_STR_88110	A	2	3	4	0.243292	3.5007e-05	2|8;3|10;4|6;5|1	6	0.073434	0.099146	0.969	1	25	4	FALSE	FALSE
HG001	chr1	176238109	Human_STR_88156	GT	4	4	5	0.203102	0.00026509	2|1;6|1;8|10;10|3	3	0.008973	0.010351	0.778	0.99	15	4	FALSE	FALSE
HG001	chr1	176341080	Human_STR_88213	AT	3	4	2	0.152171	0.000185241	4|3;6|8;8|6;10|1	3	0.008973	0.010351	0.778	1	18	4	FALSE	FALSE
HG001	chr1	176510805	Human_STR_88278	AC	0	4	5	0.21325	2.09008e-05	0|5;2|1;8|4;10|3	3	0.008973	0.010351	0.778	1	13	4	FALSE	FALSE
HG001	chr1	176554973	Human_STR_88299	GT	2	2	1	0.121233	0.00182152	2|3;4|19;6|2	3	0.008973	0.010351	0.778	1	24	3	FALSE	FALSE
HG001	chr1	176996262	Human_STR_88499	AG	1	1	0	0.114747	0.00212231	0|3;2|21;4|1	3	0.008973	0.010351	0.778	1	25	3	FALSE	FALSE
HG001	chr1	177159067	Human_STR_88574	A	0	-1	1	0.233462	0.00121625	-1|6;0|7;1|5	5	0.073434	0.099146	0.969	1	18	3	FALSE	FALSE
HG001	chr1	177266759	Human_STR_88622	A	0	-1	1	0.296838	0.000326194	-1|4;0|10;1|5	5	0.073434	0.099146	0.969	1	19	3	FALSE	FALSE
HG001	chr1	177829217	Human_STR_88838	A	0	1	-1	0.216632	0.000777019	-1|7;0|11;1|7;2|1	7	0.073434	0.099146	0.969	1	27	4	TRUE	FALSE
HG001	chr1	178049855	Human_STR_88938	A	0	1	2	0.2322	0.00177762	0|5;1|7;2|3;3|1	3	0.073434	0.099146	0.969	0.99	16	4	FALSE	FALSE
HG001	chr1	178052017	Human_STR_88941	GT	0	0	1	0.218487	1.55634e-05	0|14;2|4	4	0.008973	0.010351	0.778	1	18	2	FALSE	FALSE
HG001	chr1	178062361	Human_STR_88948	AT	2	4	3	0.255517	8.84664e-05	2|2;4|4;6|3;8|3	3	0.008973	0.010351	0.778	1	12	4	FALSE	FALSE
HG001	chr1	178081778	Human_STR_88964	AT	0	-6	-1	0.148244	0.000115782	-16|1;-14|1;-12|10;-2|3;0|7	3	0.008973	0.010351	0.778	1	22	5	FALSE	FALSE
HG001	chr1	178162290	Human_STR_89020	AT	0	1	-1	0.213163	5.51706e-05	-2|3;0|6;2|4	3	0.008973	0.010351	0.778	1	13	3	FALSE	FALSE
HG001	chr1	178242424	Human_STR_89065	CT	-8	-6	-7	0.197838	1.93786e-05	-16|9;-14|4;-12|6	4	0.008973	0.010351	0.778	1	20	3	FALSE	FALSE
HG001	chr1	178464568	Human_STR_89196	GT	0	0	1	0.214526	0.000222043	-2|1;0|9;1|1;2|3	3	0.008973	0.010351	0.778	1	14	4	FALSE	FALSE
HG001	chr1	179348761	Human_STR_89862	GT	-13	1	2	0.253299	9.75148e-06	-26|3;0|1;2|5;4|3	3	0.008973	0.010351	0.778	1	12	4	FALSE	FALSE
HG001	chr1	179544674	Human_STR_90023	A	1	3	4	0.263509	0.0012354	0|1;1|9;3|4;4|3;5|1	3	0.073434	0.099146	0.969	1	18	5	FALSE	FALSE
HG001	chr1	179650401	Human_STR_90074	A	-2	1	2	0.278534	0.00133945	-3|1;-2|2;0|1;1|5;2|4	4	0.073434	0.099146	0.969	1	13	5	TRUE	FALSE
HG001	chr1	179671950	Human_STR_90083	GT	-9	1	0	0.186269	5.17342e-05	-20|2;-18|10;-16|1;0|3;2|5	3	0.008973	0.010351	0.778	1	22	5	FALSE	FALSE
HG001	chr1	179692360	Human_STR_90091	AT	-1	6	-2	0.165134	7.93799e-05	-4|3;-2|6;10|1;12|8	3	0.008973	0.010351	0.778	1	19	4	FALSE	FALSE
HG001	chr1	179792284	Human_STR_90139	GT	0	-2	1	0.159275	6.98257e-05	-6|1;-4|7;-2|1;0|6;2|3	3	0.008973	0.010351	0.778	1	18	5	FALSE	FALSE
HG001	chr1	180055547	Human_STR_90330	T	-1	1	2	0.268801	0.00164703	-1|3;0|2;1|10;2|4	4	0.073434	0.099146	0.969	0.96	19	4	FALSE	FALSE
HG001	chr1	180204072	Human_STR_90425	ATG	0	0	1	0.21384	3.38004e-07	0|11;3|3	3	0.003265	0.004414	0.237	1	15	2	FALSE	FALSE
HG001	chr1	180234149	Human_STR_90443	AT	-14	-14	-15	0.138474	0.00124381	-30|3;-28|17;-26|1	3	0.008973	0.010351	0.778	1	21	3	FALSE	FALSE
HG001	chr1	180351583	Human_STR_90507	T	-3	-2	-1	0.21356	0.00183307	-3|7;-2|15;-1|5	5	0.073434	0.099146	0.969	0.96	27	3	FALSE	FALSE
HG001	chr1	181641697	Human_STR_91188	T	-3	2	3	0.254543	0.000282439	-4|2;-3|6;1|1;2|5;3|6	6	0.073434	0.099146	0.969	1	22	5	FALSE	FALSE
HG001	chr1	182109766	Human_STR_91372	A	-2	-1	0	0.237255	0.000316108	-3|1;-2|6;-1|16;0|6	6	0.073434	0.099146	0.969	0.83	29	4	FALSE	FALSE
HG001	chr1	182141559	Human_STR_91390	T	0	2	-1	0.298658	0.000898512	-1|5;0|6;1|3;2|1;3|1	5	0.073434	0.099146	0.969	1	16	5	FALSE	FALSE
HG001	chr1	182622516	Human_STR_91713	T	2	3	1	0.214833	0.00180577	0|1;1|4;2|7;3|5;4|1	4	0.073434	0.099146	0.969	1	18	5	FALSE	FALSE
HG001	chr1	182787928	Human_STR_91807	AC	0	0	-1	0.154155	0.000909205	-2|3;0|15;2|1	3	0.008973	0.010351	0.778	1	20	3	FALSE	FALSE
HG001	chr1	183207836	Human_STR_92089	T	0	2	3	0.180629	0.00110978	-1|2;0|7;1|1;2|10;3|6	6	0.073434	0.099146	0.969	1	26	5	FALSE	FALSE
HG001	chr1	183370218	Human_STR_92197	AC	-4	-2	-3	0.165282	4.40051e-05	-8|8;-6|4;-4|10;-2|1	4	0.008973	0.010351	0.778	1	24	4	FALSE	FALSE
HG001	chr1	183410158	Human_STR_92215	A	0	-1	1	0.219938	0.00111416	-2|2;-1|6;0|7;1|4;2|1	4	0.073434	0.099146	0.969	1	20	5	FALSE	FALSE
HG001	chr1	183585625	Human_STR_92323	A	10	11	12	0.235286	0.00115501	10|6;11|11;12|5	5	0.073434	0.099146	0.969	0.97	22	3	FALSE	FALSE
HG001	chr1	184171948	Human_STR_92584	CT	8	9	7	0.180122	6.00448e-06	14|4;16|8;18|6;19|1	4	0.008973	0.010351	0.778	1	19	4	FALSE	FALSE
HG001	chr1	184744250	Human_STR_92881	AT	-5	2	1	0.249723	1.69487e-05	-12|1;-10|3;2|3;4|3	3	0.008973	0.010351	0.778	1	10	4	FALSE	FALSE
HG001	chr1	184765368	Human_STR_92893	A	0	1	2	0.215642	0.00124265	0|9;1|7;2|4;3|1	4	0.073434	0.099146	0.969	1	21	4	FALSE	FALSE
HG001	chr1	184937146	Human_STR_93001	T	0	1	2	0.229058	0.000382212	-2|1;-1|2;0|4;1|11;2|6	6	0.073434	0.099146	0.969	0.99	24	5	FALSE	FALSE
HG001	chr1	184955298	Human_STR_93011	CCTTT	4	4	5	0.135374	6.55259e-07	0|1;20|19;25|3	3	0.004704	0.013949	0.123	1	24	3	FALSE	FALSE
HG001	chr1	185018581	Human_STR_93050	A	1	1	2	0.297071	4.46085e-05	0|1;1|21;2|8;3|2	8	0.073434	0.099146	0.969	1	32	4	FALSE	FALSE
HG001	chr1	185077626	Human_STR_93097	T	0	7	8	0.218831	0.000295705	-1|2;0|8;7|8;8|5;9|1	5	0.073434	0.099146	0.969	1	24	5	FALSE	FALSE
HG001	chr1	185660307	Human_STR_93394	GT	-1	1	0	0.271762	3.70166e-06	-4|1;-2|3;0|4;2|11;4|3	4	0.008973	0.010351	0.778	1	22	5	FALSE	FALSE
HG001	chr1	185859020	Human_STR_93491	GT	0	-2	-1	0.251651	5.62787e-06	-6|1;-4|8;-2|4;0|4	4	0.008973	0.010351	0.778	1	17	4	FALSE	FALSE
HG001	chr1	185883880	Human_STR_93506	T	0	1	2	0.237348	0.000138657	-1|1;0|6;1|9;2|5;3|1	5	0.073434	0.099146	0.969	1	22	5	FALSE	FALSE
HG001	chr1	186057032	Human_STR_93576	AC	-4	-2	-1	0.160738	6.54342e-05	-8|6;-6|1;-4|12;-2|3	3	0.008973	0.010351	0.778	1	22	4	FALSE	FALSE
HG001	chr1	186288896	Human_STR_93668	A	0	-1	1	0.217793	0.000547042	-1|8;0|9;1|6	6	0.073434	0.099146	0.969	1	23	3	FALSE	FALSE
HG001	chr1	186514012	Human_STR_93787	T	0	1	-1	0.236782	0.00124615	-1|6;0|13;1|6	6	0.073434	0.099146	0.969	0.82	25	3	FALSE	FALSE
HG001	chr1	187244641	Human_STR_94170	T	0	-2	1	0.234484	0.000379305	-2|5;-1|1;0|6;1|4;2|1	4	0.073434	0.099146	0.969	1	17	5	FALSE	FALSE
HG001	chr1	187291391	Human_STR_94197	A	0	-1	1	0.25666	0.00187771	-2|3;-1|10;0|4;1|3;2|1	3	0.073434	0.099146	0.969	1	21	5	FALSE	FALSE
HG001	chr1	187350246	Human_STR_94224	AC	0	0	1	0.131233	0.000983169	0|19;2|3	3	0.008973	0.010351	0.778	1	22	2	FALSE	FALSE
HG001	chr1	188721469	Human_STR_94891	GT	-3	-2	-1	0.123137	0.000245959	-6|9;-4|12;-2|3	3	0.008973	0.010351	0.778	1	24	3	FALSE	FALSE
HG001	chr1	188955561	Human_STR_95020	ATATCT	0	0	1	0.285778	2.58897e-10	0|9;5|1;6|4	4	0.004704	0.013949	0.123	1	14	3	FALSE	FALSE
HG001	chr1	189031625	Human_STR_95065	AT	0	15	14	0.213457	3.12541e-05	-2|1;0|9;2|1;29|3;31|4	3	0.008973	0.010351	0.778	1	19	5	FALSE	FALSE
HG001	chr1	189035142	Human_STR_95068	AC	6	-12	7	0.16538	2.35693e-06	-24|8;12|14;14|4	4	0.008973	0.010351	0.778	1	26	3	FALSE	FALSE
HG001	chr1	189525892	Human_STR_95348	A	1	2	3	0.226732	0.00193806	0|1;1|4;2|5;3|3;4|1	3	0.073434	0.099146	0.969	1	14	5	FALSE	FALSE
HG001	chr1	189732743	Human_STR_95470	A	0	1	-1	0.236782	0.00124615	-1|6;0|13;1|6	6	0.073434	0.099146	0.969	0.83	25	3	FALSE	FALSE
HG001	chr1	189893624	Human_STR_95542	A	0	1	-1	0.264004	0.00200399	-1|5;0|14;1|3;2|1	5	0.073434	0.099146	0.969	1	23	4	FALSE	FALSE
HG001	chr1	190059978	Human_STR_95616	AT	0	16	15	0.213457	3.12541e-05	0|7;30|3;32|4	3	0.008973	0.010351	0.778	1	14	3	FALSE	FALSE
HG001	chr1	190365807	Human_STR_95773	AT	-2	1	0	0.164308	0.000130263	-4|6;0|3;2|6	3	0.008973	0.010351	0.778	1	15	3	FALSE	FALSE
HG001	chr1	190694906	Human_STR_95941	AT	-12	4	-13	0.213457	3.12541e-05	-26|3;-24|4;6|2;8|4	3	0.008973	0.010351	0.778	1	13	4	FALSE	FALSE
HG001	chr1	191091743	Human_STR_96122	GTTT	0	0	-1	0.212992	3.77428e-06	-4|3;0|11	3	0.004704	0.013949	0.123	1	14	2	FALSE	FALSE
HG001	chr1	191825070	Human_STR_96502	AT	-7	1	0	0.213467	3.12565e-05	-16|2;-14|10;-12|1;0|3;2|4	3	0.008973	0.010351	0.778	0.96	21	5	FALSE	FALSE
HG001	chr1	191828532	Human_STR_96505	AT	0	12	11	0.221468	1.02736e-06	0|7;22|4;24|5	4	0.008973	0.010351	0.778	1	16	3	FALSE	FALSE
HG001	chr1	192296651	Human_STR_96740	AT	-5	4	3	0.248847	1.70079e-08	-10|5;6|5;8|10	5	0.008973	0.010351	0.778	1	20	3	FALSE	FALSE
HG001	chr1	192387319	Human_STR_96773	AT	-3	1	0	0.216825	3.24107e-05	-8|2;-6|9;-4|1;0|3;2|4	3	0.008973	0.010351	0.778	0.95	19	5	FALSE	FALSE
HG001	chr1	192405067	Human_STR_96784	AC	3	5	6	0.159724	6.90121e-05	6|7;8|1;10|6;12|3	3	0.008973	0.010351	0.778	1	18	4	FALSE	FALSE
HG001	chr1	192463436	Human_STR_96803	A	0	1	2	0.19743	0.000401841	-1|3;0|6;1|11;2|5;3|1	5	0.073434	0.099146	0.969	1	26	5	FALSE	FALSE
HG001	chr1	192480945	Human_STR_96811	GT	0	0	-1	0.278612	7.29274e-06	-4|1;-2|4;0|9;1|1;2|2	4	0.008973	0.010351	0.778	1	17	5	FALSE	FALSE
HG001	chr1	192706805	Human_STR_96912	GT	-4	3	-5	0.186154	5.02529e-05	-10|3;-8|7;2|1;4|2;6|2	3	0.008973	0.010351	0.778	1	16	5	FALSE	FALSE
HG001	chr1	192845863	Human_STR_96995	GT	10	10	11	0.210429	0.000234822	20|10;21|1;22|3	3	0.008973	0.010351	0.778	1	14	3	FALSE	FALSE
HG001	chr1	193007843	Human_STR_97070	AG	-5	2	1	0.188678	4.69586e-05	-10|4;-8|1;2|3;4|5;6|1	3	0.008973	0.010351	0.778	1	14	5	FALSE	FALSE
HG001	chr1	193177359	Human_STR_97189	A	-1	4	5	0.229987	0.00216359	-2|3;-1|6;4|5;5|3;6|1	3	0.073434	0.099146	0.969	1	18	5	FALSE	FALSE
HG001	chr1	193387226	Human_STR_97305	AT	8	15	14	0.221472	1.02909e-06	14|3;16|12;28|4;30|5	4	0.008973	0.010351	0.778	1	25	4	FALSE	FALSE
HG001	chr1	193441161	Human_STR_97324	AT	0	1	-1	0.237462	2.13929e-05	-8|1;-2|3;0|7;2|4	3	0.008973	0.010351	0.778	1	15	4	FALSE	FALSE
HG001	chr1	193760222	Human_STR_97453	AT	-1	2	-2	0.263459	1.43407e-05	-4|3;-2|6;0|1;2|1;4|2	3	0.008973	0.010351	0.778	1	14	5	FALSE	FALSE
HG001	chr1	193985144	Human_STR_97561	AT	5	6	4	0.223878	4.74019e-05	8|3;10|7;12|3;14|1	3	0.008973	0.010351	0.778	0.94	14	4	FALSE	FALSE
HG001	chr1	194104494	Human_STR_97623	AGC	0	0	1	0.199564	4.25896e-07	0|12;3|3	3	0.003265	0.004414	0.237	1	15	2	FALSE	FALSE
HG001	chr1	194115662	Human_STR_97628	AC	0	-2	-1	0.163558	0.0004755	-4|7;-2|3;0|6	3	0.008973	0.010351	0.778	1	17	3	FALSE	FALSE
HG001	chr1	195006293	Human_STR_98118	AC	0	-2	-3	0.212818	3.65901e-05	-6|3;-4|4;0|11;2|1	3	0.008973	0.010351	0.778	1	19	4	FALSE	FALSE
HG001	chr1	195059501	Human_STR_98150	AC	0	0	1	0.17472	0.000420589	-2|1;0|13;2|3	3	0.008973	0.010351	0.778	1	17	3	FALSE	FALSE
HG001	chr1	195272036	Human_STR_98250	AC	0	4	3	0.225507	4.02039e-08	0|6;6|5;8|6	5	0.008973	0.010351	0.778	1	17	3	FALSE	FALSE
HG001	chr1	195497807	Human_STR_98349	AT	-14	-6	-7	0.220633	1.00115e-06	-28|5;-14|4;-12|7	4	0.008973	0.010351	0.778	1	17	3	FALSE	FALSE
HG001	chr1	195908869	Human_STR_98561	T	-26	3	4	0.211744	0.00199966	-26|5;2|1;3|5;4|3;5|1	3	0.073434	0.099146	0.969	1	15	5	FALSE	FALSE
HG001	chr1	196773669	Human_STR_98953	AT	0	-3	-1	0.148668	0.000186992	-8|2;-6|9;-2|3;0|7	3	0.008973	0.010351	0.778	1	22	4	FALSE	FALSE
HG001	chr1	197453270	Human_STR_99286	AT	-2	-2	-3	0.144033	0.00110715	-5|3;-3|17	3	0.008973	0.010351	0.778	1	20	2	FALSE	FALSE
HG001	chr1	198483829	Human_STR_99788	AC	0	4	5	0.134099	0.000107895	0|11;2|2;8|8;10|3	3	0.008973	0.010351	0.778	1	24	4	FALSE	FALSE
HG001	chr1	198666241	Human_STR_99894	A	-4	-3	-2	0.215466	0.000776958	-4|7;-3|11;-2|4;-1|1	4	0.073434	0.099146	0.969	1	23	4	FALSE	FALSE
HG001	chr1	198772201	Human_STR_99939	ATCT	0	0	1	0.210379	1.04956e-09	0|15;4|4	4	0.004704	0.013949	0.123	1	19	2	FALSE	FALSE
HG001	chr1	198940852	Human_STR_100005	T	0	-1	1	0.216668	0.000749687	-1|7;0|14;1|4;2|1	4	0.073434	0.099146	0.969	0.99	26	4	FALSE	FALSE
HG001	chr1	198995289	Human_STR_100029	GT	0	0	1	0.169409	0.000464956	-2|3;0|12;2|3	3	0.008973	0.010351	0.778	1	18	3	FALSE	FALSE
HG001	chr1	198999147	Human_STR_100033	GT	3	4	5	0.186411	6.14806e-05	6|13;8|5;10|3	3	0.008973	0.010351	0.778	1	21	3	FALSE	FALSE
HG001	chr1	199099688	Human_STR_100083	AT	6	15	14	0.202601	4.01053e-05	8|1;12|5;28|3;30|3;32|2	3	0.008973	0.010351	0.778	1	15	5	FALSE	FALSE
HG001	chr1	199114303	Human_STR_100090	A	0	-1	1	0.234377	0.0011853	-1|6;0|9;1|5	5	0.073434	0.099146	0.969	0.99	21	3	FALSE	FALSE
HG001	chr1	199400278	Human_STR_100239	GT	-3	0	-2	0.16623	9.82101e-05	-6|6;-4|3;0|8;2|2	3	0.008973	0.010351	0.778	1	19	4	FALSE	FALSE
HG001	chr1	199529520	Human_STR_100299	CT	4	5	6	0.216205	9.9042e-07	8|8;10|6;12|4;16|1	4	0.008973	0.010351	0.778	1	19	4	FALSE	FALSE
HG001	chr1	199578142	Human_STR_100325	GT	6	7	8	0.214513	3.6523e-05	12|5;14|4;16|3	3	0.008973	0.010351	0.778	1	14	3	FALSE	FALSE
HG001	chr1	199801141	Human_STR_100434	AT	-10	-5	-6	0.185781	5.19563e-05	-22|1;-20|4;-12|3;-10|7	3	0.008973	0.010351	0.778	1	17	4	FALSE	FALSE
HG001	chr1	199988359	Human_STR_100619	ATTT	-3	-3	-4	0.212992	3.77428e-06	-16|3;-12|11	3	0.004704	0.013949	0.123	1	14	2	FALSE	FALSE
HG001	chr1	200145469	Human_STR_100768	GT	0	2	1	0.215248	0.000177075	0|4;2|3;4|4;6|1	3	0.008973	0.010351	0.778	1	12	4	FALSE	FALSE
HG001	chr1	200273910	Human_STR_100856	AT	-6	1	0	0.164588	7.79215e-05	-14|2;-12|4;0|3;2|7	3	0.008973	0.010351	0.778	1	18	4	FALSE	FALSE
HG001	chr1	200355164	Human_STR_100930	T	0	-1	1	0.214666	0.000795601	-1|7;0|9;1|4;2|1	4	0.073434	0.099146	0.969	1	21	4	FALSE	FALSE
HG001	chr1	200359873	Human_STR_100936	GT	1	1	0	0.130125	0.00148288	0|3;2|19	3	0.008973	0.010351	0.778	0.99	22	2	FALSE	FALSE
HG001	chr1	200499598	Human_STR_101054	A	-3	-2	-1	0.227176	0.00191396	-4|1;-3|4;-2|6;-1|3;0|1	3	0.073434	0.099146	0.969	0.99	15	5	FALSE	FALSE
HG001	chr1	200718145	Human_STR_101269	AC	3	4	5	0.1656	9.1059e-05	6|6;8|9;10|3	3	0.008973	0.010351	0.778	1	18	3	FALSE	FALSE
HG001	chr1	200754575	Human_STR_101302	T	0	1	2	0.195842	0.00095996	-1|2;0|7;1|9;2|6	6	0.073434	0.099146	0.969	1	24	4	FALSE	FALSE
HG001	chr1	201177794	Human_STR_101533	GT	-1	3	4	0.190874	2.95528e-05	-2|5;4|2;6|6;8|3	3	0.008973	0.010351	0.778	1	16	4	FALSE	FALSE
HG001	chr1	201435916	Human_STR_101627	GT	3	3	2	0.173611	0.00063793	4|3;6|13;8|1	3	0.008973	0.010351	0.778	1	17	3	FALSE	FALSE
HG001	chr1	201734421	Human_STR_101807	AAG	4	10	11	0.146941	1.96402e-07	9|2;12|9;27|1;30|7;33|3	3	0.003265	0.004414	0.237	1	25	5	FALSE	FALSE
HG001	chr1	201756106	Human_STR_101816	A	0	1	-1	0.214351	0.00210029	-1|6;0|12;1|7	6	0.073434	0.099146	0.969	0.99	25	3	FALSE	FALSE
HG001	chr1	201756795	Human_STR_101817	CTTT	-7	-2	-6	0.153299	1.46744e-08	-36|1;-28|9;-24|4;-18|1;-6|9	4	0.004704	0.013949	0.123	1	28	5	FALSE	FALSE
HG001	chr1	201859177	Human_STR_101900	AT	3	9	8	0.221472	1.03562e-06	4|1;6|7;16|4;18|5	4	0.008973	0.010351	0.778	1	19	4	FALSE	FALSE
HG001	chr1	202332908	Human_STR_102331	A	-5	-4	-2	0.138946	6.19879e-06	-6|2;-5|13;-4|8;-3|2;-2|3	3	0.073434	0.099146	0.969	1	28	5	FALSE	FALSE
HG001	chr1	202596269	Human_STR_102520	AC	-7	-6	-8	0.10405	0.000622959	-16|3;-14|11;-12|11	3	0.008973	0.010351	0.778	1	25	3	FALSE	FALSE
HG001	chr1	202933918	Human_STR_102778	CTTT	1	5	6	0.214612	4.84884e-08	4|4;20|5;24|3	3	0.004704	0.013949	0.123	1	14	3	FALSE	FALSE
HG001	chr1	203144082	Human_STR_102902	AC	-2	-2	-3	0.182128	0.000549688	-6|3;-4|13	3	0.008973	0.010351	0.778	1	16	2	FALSE	FALSE
HG001	chr1	203358422	Human_STR_103004	T	-4	-3	-5	0.236782	0.00124615	-5|6;-4|13;-3|6	6	0.073434	0.099146	0.969	0.82	25	3	FALSE	FALSE
HG001	chr1	203385327	Human_STR_103019	A	-5	8	9	0.283349	0.0011653	-5|2;-4|1;7|1;8|7;9|4	4	0.073434	0.099146	0.969	1	15	5	FALSE	FALSE
HG001	chr1	203543903	Human_STR_103117	T	0	1	-1	0.200862	0.00104579	-2|1;-1|5;0|9;1|8	5	0.073434	0.099146	0.969	1	24	4	FALSE	FALSE
HG001	chr1	203815207	Human_STR_103363	T	5	7	8	0.245129	0.00128248	4|2;5|7;6|1;7|5;8|5	5	0.073434	0.099146	0.969	1	20	5	FALSE	FALSE
HG001	chr1	203958346	Human_STR_103506	A	-3	-2	-1	0.22106	0.000217995	-3|8;-2|10;-1|5;0|1	5	0.073434	0.099146	0.969	1	24	4	FALSE	FALSE
HG001	chr1	204208461	Human_STR_103700	AT	5	11	10	0.271404	2.71287e-10	10|5;20|6;22|6	6	0.008973	0.010351	0.778	1	19	3	FALSE	FALSE
HG001	chr1	204631256	Human_STR_103965	AT	1	4	3	0.253382	3.37058e-08	2|5;4|3;7|5;9|10	5	0.008973	0.010351	0.778	1	23	4	FALSE	FALSE
HG001	chr1	204733405	Human_STR_104021	AC	1	3	2	0.115082	0.00146326	0|1;2|12;4|3;6|9;8|1	3	0.008973	0.010351	0.778	1	27	5	FALSE	FALSE
HG001	chr1	204856383	Human_STR_104090	GT	2	5	6	0.146938	8.15661e-05	4|9;6|1;10|7;12|3	3	0.008973	0.010351	0.778	1	20	4	FALSE	FALSE
HG001	chr1	205049280	Human_STR_104170	AC	-3	-1	0	0.186185	3.82538e-05	-6|5;-2|6;0|3	3	0.008973	0.010351	0.778	1	14	3	FALSE	FALSE
HG001	chr1	205154057	Human_STR_104259	GT	-1	-1	0	0.115856	0.00141156	-4|1;-2|21;0|3	3	0.008973	0.010351	0.778	1	25	3	FALSE	FALSE
HG001	chr1	205181654	Human_STR_104291	GT	2	3	1	0.250847	3.01593e-05	2|3;4|3;6|4	3	0.008973	0.010351	0.778	1	10	3	FALSE	FALSE
HG001	chr1	205331024	Human_STR_104409	GT	-6	1	2	0.148733	7.53219e-05	-12|8;2|7;4|3	3	0.008973	0.010351	0.778	1	18	3	FALSE	FALSE
HG001	chr1	205411610	Human_STR_104464	AAAG	0	0	-1	0.271588	1.65668e-06	-4|3;0|7;1|1	3	0.004704	0.013949	0.123	1	12	3	FALSE	FALSE
HG001	chr1	205468023	Human_STR_104493	GT	1	3	4	0.140383	0.000104869	2|7;4|2;6|9;8|3	3	0.008973	0.010351	0.778	1	21	4	FALSE	FALSE
HG001	chr1	205496328	Human_STR_104513	CT	-12	-4	-5	0.249732	1.69273e-05	-24|11;-22|1;-10|3;-8|3	3	0.008973	0.010351	0.778	1	20	4	FALSE	FALSE
[truncated: 10,995 more rows]
